# Supplementary material for: Low Crude Protein Diet Affects the Intestinal Microbiome and Metabolome Differently in Barrows and Gilts
Source: Front Microbiol. 2021 Aug 20;12:717727. doi: 10.3389/fmicb.2021.717727 (PMC8417834; doi:10.3389/fmicb.2021.717727)
Supplement: Supplementary Table 3 — All metabolites detected for barrows and gilts fed low and high protein diets. [file Table_3.xlsx]

## Sheet: meta_intensity_neg
Table S3. All metabolites detected for barrows and gilts fed low and high protein diets(meta_intensity_neg)
name	Name_des	Formula	Molecular Weight	neg_BHP_1	neg_BHP_2	neg_BHP_3	neg_BHP_4	neg_BHP_5	neg_BHP_6	neg_BHP_7	neg_BHP_8	neg_BLP_1	neg_BLP_2	neg_BLP_3	neg_BLP_4	neg_BLP_5	neg_BLP_6	neg_BLP_7	neg_BLP_8	neg_QC1	neg_QC2	neg_QC3	neg_QC4	neg_QC5	neg_SHP_1	neg_SHP_2	neg_SHP_3	neg_GHP_4	neg_GHP_5	neg_GHP_6	neg_GHP_7	neg_GHP_8	neg_GLP_1	neg_GLP_2	neg_GLP_3	neg_GLP_4	neg_GLP_5	neg_GLP_6	neg_GLP_7	neg_GLP_8
Com_4728_neg	Oxyphencyclimine	C20 H28 N2 O3	344.21	13234.3	26544.5	36642.4	25212.6	43173.6	50097.7	46402.5	50158.9	13617.1	25811.6	71989.6	11268.1	22034.5	31151	24710.1	32227.9	23594.4	23642.5	24074.6	25985.5	26283.6	16402.5	50365.8	22747.9	30697.8	18598.2	21367.3	25280.9	18241.3	16713.6	31081.4	14221.2	34889.6	21345.5	52086.6	10133.6	21123.7
Com_768_neg	urobilinogen	C33 H44 N4 O6	592.327	328126	486696	384785	215298	227759	550291	1.34598e+06	194573	288614	380523	409831	305198	548481	175979	2.47e+06	236109	387448	370281	379194	410500	459529	1.12015e+06	239492	285750	193563	350568	339678	524804	1.27433e+06	220987	361921	706344	464953	366626	787202	769571	231875
Com_7553_neg	PG(18:2(9Z,12Z)/22:6(4Z,7Z,10Z,13Z,16Z,19Z))	C46 H75 O10 P	818.514	2461.99	3401.99	3428.87	1506.49	2037.19	4776.43	2179.53	1892.02	1239.87	3489.93	2212.42	1693.47	5863.66	12941.4	7484.81	1888.09	2087.37	3671.76	3015.55	2353.33	2519.26	3447.71	3182.62	1971.96	10389.4	5133.33	3774.97	10984.8	5716.58	5063.43	2112.39	13518.4	4670.06	5062.94	2543.57	1307.93	3401.48
Com_5789_neg	1,6a,13-Trihydroxy-3,11,14,16,17a-pentamethyl-14b,14c,17,17a-tetrahydrobis[1]benzofuro[3,2-b:2',3'-i]benzo[kl]xanthen-6(6aH)-one	C33 H28 O7	536.183	19862.5	12805.8	14644.6	16381	9070.87	24637.4	22512.3	27480.6	7714.74	17605.1	27340.5	13134.6	26803.2	9498.29	48533.1	24458.3	14878.8	14818.2	12878.3	18145.7	23284.2	41496.9	18926.3	13102.1	11115.3	16236	16328.3	22155.8	27985.1	16794.8	18205	12097	14066.4	14596.8	19301.4	4849.28	14860.4
Com_928_neg	.alpha.-Apocholic acid	C24 H38 O4	390.277	201674	308961	186880	258247	195209	176448	227875	213370	405251	180951	150012	507511	173979	249299	172339	223516	263663	253819	245815	243656	227681	191174	100886	233903	166919	220014	164867	182326	104764	243782	307103	318963	160682	266728	315897	612386	214261
Com_3419_neg	Hydroxyzine	C21 H27 Cl N2 O2	374.176	40803.5	78868.4	93306.8	52576.6	39709.3	37213.3	68778.3	50819.7	24187.7	92605.1	133754	39578.1	19963.8	17785.2	35921	33882.4	35826.6	37057.2	30046.2	38541.6	33981.9	47686.9	38455.5	22095.1	24585	32583.2	31370	97522.5	19918.2	42148.1	23534.6	10558.9	28754.4	34316.3	65940.9	11548.5	42608.6
Com_3901_neg	1-Deoxy-L-mannitol	C6 H14 O5	166.084	45050.9	73250.2	48071.1	43007.8	43172.3	50559	48491.9	45329.9	29865	74051.1	58811.8	29957.3	48227	46498.2	77529.9	52219.8	52917.5	32202.4	50983.8	50408.2	41415.7	61767.9	67082.1	36090.8	45014.7	40931.1	55267.3	139238	48222.3	38165.7	27380.7	35483.1	56240.7	38056.2	26975.2	23368.6	52655.7
Com_8071_neg	N-acetyl-beta-D-glucosaminylamine	C8 H16 N2 O5	220.106	9385.54	5106.64	8125.53	4081.84	5698.34	8626.79	6813.19	5554.89	2860.03	10288.1	9640.85	7255.86	6087.7	6641.74	26313.3	6929.05	5252.68	5738.79	4866.57	6010.2	4225.47	10627	7757.05	4282.87	5887.19	4925.11	7592.96	8680.08	7844.77	3766.91	5963.66	4430.66	5446.07	4939.49	6627.96	4019.83	6366.71
Com_169_neg	L-Tyrosine	C9 H11 N O3	181.074	6.7503e+06	3.76243e+06	9.71995e+06	8.07426e+06	4.52625e+06	8.32128e+06	6.09786e+06	5.78257e+06	3.1771e+06	1.03383e+07	8.79005e+06	5.21591e+06	5.07208e+06	4.50019e+06	1.04003e+07	7.05298e+06	5.15778e+06	4.90859e+06	4.60277e+06	4.6854e+06	4.59767e+06	7.09055e+06	3.31239e+06	3.43835e+06	1.61601e+06	3.89002e+06	2.24843e+06	745354	3.66252e+06	5.87836e+06	6.14534e+06	5.1676e+06	5.42889e+06	5.9199e+06	5.10703e+06	2.04468e+06	5.20994e+06
Com_1154_neg	Gentisic acid	C7 H6 O4	154.027	30110.7	363511	707281	26229.5	124453	28616.6	201377	222850	15509.6	43323.5	325714	21894.5	35685	285329	54647.8	378497	145582	185785	166764	158391	110731	135971	407314	109713	67189.9	164632	123646	112474	159459	345874	24086.1	41538	116005	33796.2	31264.5	21280.5	33921.1
Com_7701_neg	Fuberidazole	C11 H8 N2 O	184.064	6336.74	6427.69	10265.2	12907.2	5886.33	3670.96	8133.97	8964.94	1553.38	3887.07	18392.3	2497.81	1185.29	5386.66	3706.91	5775.01	5398.48	4975.13	5351.63	4648.19	4114.24	2802.18	7899.27	4387.46	2305.22	6337.96	3894.25	13234.6	5857.8	10953.4	4789.26	1775.14	6311.38	7548.27	1938.1	1547.14	4336.73
Com_3434_neg	Ethyl 5-oxotetrahydro-2-furancarboxylate	C7 H10 O4	158.059	52551.5	49578	57566.1	58895.6	57771.4	43272.5	74326.2	70205.2	23591.3	78388.7	75422.7	78179.4	31409.2	29995.4	65072.4	37406.7	37376.4	46326.6	37857.8	49494.1	47447.1	68963.8	43021.4	28080.3	22841.2	56219.4	35766.6	87835.5	46087.6	39750.3	35660.7	33331.2	45111.5	52453.8	43981.6	28316.4	45183
Com_222_neg	Hippuric acid	C9 H9 N O3	179.058	1.153e+06	3.27748e+06	2.67499e+06	3.51021e+06	2.09448e+06	1.85739e+06	1.89996e+06	3.31349e+06	1.61653e+06	2.92657e+06	7.18087e+06	786890	1.20992e+06	3.07897e+06	2.46376e+06	3.29518e+06	3.17458e+06	2.77456e+06	2.59419e+06	2.91736e+06	2.80041e+06	3.93303e+06	2.87148e+06	1.89656e+06	2.10413e+06	2.60304e+06	4.37483e+06	7.4784e+06	1.01637e+06	4.42395e+06	2.13043e+06	1.02604e+06	1.47879e+06	2.85767e+06	1.43221e+06	735082	3.03469e+06
Com_3220_neg	Coprine	C8 H14 N2 O4	202.095	68925.8	108215	56880.3	57340.5	95580.6	121676	146565	89833	39787.8	108769	40056.8	69350.7	86311.3	130041	84548.1	102353	95916.8	91962.2	88746.8	69416.8	89944.6	62955.7	47581.3	33558.4	39432.5	54570.3	76406.2	63197.6	46545.7	55250.8	46589.5	66560.8	107950	106500	65505.6	43545.8	56889.9
Com_3102_neg	Adrenic acid	C22 H36 O2	332.274	63469.4	17153.1	41112	32769.8	43183.3	70957.4	87838.4	79838.3	41906.3	110144	48392.9	57139.7	61151.4	107230	121853	56628.1	43986	43487.4	67840.4	55930.8	44055	22850.5	28320.5	70967.9	50814.4	61788	72446.1	42199.8	65188.9	59152.9	90985.7	59012.9	38259.9	39136.6	118450	31017.6	93312.5
Com_4941_neg	2-Indanone oxime	C9 H9 N O	147.068	23750.8	24670.8	50795	44803.3	21559.3	17684.4	25052.3	41200.7	4411.36	15646	56791.4	8480.59	7569.06	21993	10650.4	19385.3	21009.5	20417	18983.4	16641.2	20035.3	10124	32004.2	13099.7	10963.1	20811	12233.1	31420.6	21734.7	38741.3	9588.69	8086.49	19860.6	22961.6	6683.74	7412.07	12927.7
Com_7734_neg	Sarcostin	C21 H34 O6	382.236	8606.2	12201.2	16225.1	6304.62	7266.4	12936.3	14133.7	15398.1	2792.07	15743.5	12000.7	7205.35	5666.4	6393.72	9930.35	8396.08	7189.26	7649.08	7061.81	6946.13	8264.85	4096.5	9784.84	6037.85	7479.9	5266.19	6112.95	8901.51	5568.03	5753.28	10993.4	3548.66	1821.19	5634.83	6084.79	4165.08	12134.3
Com_6008_neg	Idebenone	C19 H30 O5	338.209	28454.5	15816.3	21872.8	20881.8	11238	12691.4	35903	27886.3	20013.5	43517.4	31320.5	20279	16152.6	16382.6	30828.6	19821.3	17632.5	16945.2	20127.7	17927.4	17090.1	15514.9	20850.9	10178.4	16374.1	17192	7914.64	34697	11426.2	17932.3	14862.6	10360.3	15421.7	24619	21538.6	11188.9	46644.2
Com_2914_neg	1beta-Hydroxycholic acid	C24 H40 O6	424.283	51408.1	69068.8	29248.1	20505.2	39479.3	27694.8	39211.4	29906.6	60990.9	59367.7	35892.7	28256.2	54972	24773.5	56703.1	69080.1	43338.7	45005.5	39846.3	38403.8	34449.1	57442.2	19760.1	56983.6	28025.7	32172.4	25729	28100.8	57203.2	26015.4	26182.4	30657.3	30695.9	41277	47013.1	40740.2	29083.1
Com_659_neg	Bisphenol B	C16 H18 O2	242.131	1.19883e+06	959356	1.17619e+06	1.22197e+06	661066	818721	997490	949664	531735	2.17616e+06	1.51142e+06	778025	837487	578529	909019	845162	911142	797209	780906	785184	717517	1.44248e+06	845650	597774	471747	632904	734228	1.53637e+06	665698	941988	715319	339429	704946	1.16699e+06	743343	247474	992784
Com_6051_neg	3-[(3-Formamido-2-hydroxybenzoyl)amino]-8-hexyl-2,6-dimethyl-4,9-dioxo-1,5-dioxonan-7-yl 3-methylbutanoate	C28 H40 N2 O9	548.274	6581.17	7080.86	14432.9	7399.55	10409	13264.7	9111.56	16288.8	2407.15	10677	4229.87	2638.9	9431.06	6081.63	10905.4	6761.57	6083.59	6466.74	6911.28	4965.91	4998.72	3387.89	10001.2	7457.13	6697.18	38040.7	6934.91	3837.96	7326.8	4335.25	2823.43	959.043	2267.48	9411.74	9369.05	7953.37	8008.28
Com_4652_neg	pretyrosine	C10 H13 N O5	227.079	54959.8	32106.3	47361.7	51825.3	34642	30926.7	49002.4	42830.7	15582.7	35386.9	44540.3	37861.7	18980.4	38391.8	29682	33085.8	23094.2	39944.7	31106.3	33560.7	32081	27003.5	26224.3	21631.6	22864.9	32668.9	16514.9	48655.1	25051.7	39408.6	26710.2	14515.7	35194.3	42227.9	20375.2	13651.4	30776.9
Com_8545_neg	(3alpha,5beta,6alpha)-3,24-Dihydroxy-24-oxocholan-6-yl beta-D-glucopyranosiduronic acid	C30 H48 O10	568.323	1422.78	5147.71	3155.72	3575.94	6606.39	3282.94	2203.68	3063.4	1579.72	1854.66	1247.89	2115.11	2512.27	1534.02	1004.86	3637.05	1507.42	1556.7	2451.61	2397.52	1656.74	996.385	577.039	3556.05	921.507	1134.67	2545.42	564.317	1183.44	4206.72	5437.87	3770.12	4697.59	5844.55	3829.45	2352.14	597.052
Com_489_neg	dichlorochromopyrrolic acid	C22 H13 Cl2 N3 O4	453.027	1.21655e+06	772409	703205	314599	835940	954997	695700	731887	683303	1.2999e+06	856899	668376	988275	945814	1.95725e+06	668739	1.1437e+06	892992	810466	761137	713720	4.08854e+06	1.36789e+06	1.26469e+06	1.9681e+06	575673	1.86319e+06	1.32483e+06	2.0402e+06	640708	749302	832406	934393	821901	974000	1.21621e+06	844623
Com_7595_neg	carpipramine	C28 H38 N4 O	446.303	10985.6	4975.66	6279.79	3766.41	9289.46	10289.9	12247.3	6785.96	8043.55	20345.3	7683.31	7687.42	8550.09	6192.22	10735.4	5511	9853.24	7570.67	6847.69	10584.2	8427.62	16212.8	10360.9	6227.51	5882.51	4620.36	8831.98	15486.8	6454.83	6229.11	7844.09	5080.78	7739.22	14555.2	7237.83	11522.4	13052.6
Com_4448_neg	FLURBIPROFEN AXETIL	C19 H19 F O4	330.128	14995.1	22940.4	65755.1	56436.3	15362.9	34823.2	36842.9	24259.2	3178.07	25337.2	46722.5	2344.18	3227.64	4548.57	9899.2	28374.1	23014.8	21080.7	14179.5	18273.5	13915.8	7229.69	36104.9	4691.24	8569.21	25623.5	21168.7	60705.6	22343.7	15787	18700.7	4025.14	6854.17	20752.7	15852.9	3490.86	48686.8
Com_2989_neg	2-arachidonoylglycerol	C23 H38 O4	378.277	23239.8	147573	28406.6	29546.4	46176.5	21800.8	59479.3	25898.8	30520.5	35990	33902.2	61561.5	56281.8	53861.6	22990.6	40675.7	35868.4	63492.9	30749.7	33949.1	47993.1	29260.6	20728.1	21319.8	22055.6	18628.9	16572.3	16815.1	11783.3	24544.6	41694.5	104051	25209.7	39714.9	59371.7	60719.8	18812.5
Com_3830_neg	3-O-beta-D-Galactopyranosyl-D-arabinose	C11 H20 O10	312.106	36831.1	66225.3	37174.5	36312	88122.6	31664.2	33867.3	23647.2	16776.3	59074	82047.7	14341.3	22113.8	28082.8	53643.6	45786.5	43868.4	48488.6	38451.9	40655.6	28827.3	58447.3	93744	39368	66371.7	48318.6	143265	75084.4	84124	34232.3	24385.8	14776.7	69549.6	46518.3	24040.2	21798	64128.3
Com_5202_neg	thioproperazine	C22 H30 N4 O2 S2	446.179	17998.4	27569.3	7997.14	15254.3	35084.2	6903.88	27450.4	12261.1	15529.4	3838.48	2661.17	20459.8	8674.68	22143.3	8817.81	9167.94	20944	13940.6	19022.8	16121.2	12894.5	4981.78	2720.84	11939	7519.97	7564	6289.43	3023.62	14563.3	6971.63	30251.2	12953.1	17503.9	5573.2	14164.8	22750	3655.3
Com_5691_neg	salnacedin	C12 H13 N O5 S	283.052	12466.2	18818	31907.9	23835.5	19019.8	11702.5	18891.5	17603.5	7152.1	27173.4	34835.3	7656.88	10298.1	9994.82	23444.2	9550.15	11635.6	8441.41	11046.3	13262.4	8484.46	25720.9	28044.5	9510.73	13331.2	20939.4	15436.9	71154.1	16834.4	9667.04	8132.14	9541.03	9343.9	11504.9	10572.6	7633.57	26507.5
Com_7767_neg	Hydrocortisone caproate	C27 H40 O6	460.282	5214.14	3741.42	3944.42	2988.38	7429.25	7009.01	8415.36	4190.76	1937.4	22183.8	4714.18	4719.3	4239.96	4830.04	11173.2	6299.95	5668.92	6654.59	5992.93	6272.19	4328.69	5618.86	6492.18	6111.28	4547.6	15251.1	3090.46	3631.66	3599.71	5795.18	2408.8	939.344	2790.46	11908.9	13612.5	10266	13855.8
Com_306_neg	Octacosyl (2E)-3-(3-hydroxy-4-methoxyphenyl)acrylate	C38 H66 O4	586.494	3.10666e+06	2.45657e+06	3.14833e+06	1.19206e+06	1.93767e+06	3.15181e+06	2.71043e+06	1.34917e+06	2.29731e+06	3.58818e+06	2.60706e+06	1.74294e+06	3.63599e+06	4.90166e+06	5.03746e+06	1.7405e+06	2.74083e+06	2.48071e+06	2.49943e+06	2.61189e+06	2.42652e+06	1.96911e+06	4.31381e+06	2.5311e+06	3.71974e+06	2.77373e+06	2.53703e+06	3.57807e+06	2.94307e+06	2.78737e+06	1.7288e+06	3.25618e+06	3.44134e+06	2.35167e+06	3.05538e+06	1.45358e+06	2.74936e+06
Com_3122_neg	DL-Nordihydroguaiaretic acid	C18 H22 O4	302.152	22420.6	57394.8	35036.1	110370	65803.5	47740.9	83059	68363.6	27354.6	103457	114285	70279.9	27135.4	50099.1	46182.8	58051.9	50591.1	56376.9	43040.7	46789	48258.8	72001.5	82831.4	30370.7	25280.1	66393.2	59002.1	41700.6	48211.1	68437.6	38072.7	24659.9	46245.9	54967.3	37941.8	18183.5	56275.8
Com_1863_neg	ALA-PRO	C8 H14 N2 O3	186.1	195632	171125	128282	107252	178546	152210	204843	123206	66571.1	181670	134135	97324.6	106862	167609	302298	166507	146126	133821	120763	117442	81236.8	222196	120503	93307.9	68907.5	124782	151971	197717	108160	95333.9	100871	140524	197455	154767	72379.6	44394.6	138825
Com_7168_neg	Inokosterone	C27 H44 O7	480.309	14305.3	11957.2	13266.5	12086.5	11090.1	18392.4	23892.7	14806.5	9113.73	10926.5	19585.7	9510.27	10190.1	9646.25	13445.8	9718.4	15958	9593.88	11614.3	12470.4	8976.55	30521	18077.8	7024.02	12283.2	7813.98	10697.8	12485.2	27615	11871.7	12485.9	6386.73	7540.07	10163.1	12927.4	6514.15	12112.6
Com_8199_neg	Ozagrel	C13 H12 N2 O2	228.09	1657.52	1326.59	1900.55	1220.78	1387.23	1778.04	1591.63	1543.32	2757.55	6168.94	10905	3895.74	2661.87	5234.62	5454.51	4919.69	4882.99	4951.89	3960.65	4069.12	3538.61	2159.05	1630.39	891.194	1238.54	1369.77	1441.51	2773.5	1463.86	8634.15	4197.82	3046.6	7137.3	7350.12	4073.81	3899.85	6561.8
Com_6441_neg	(2R)-3-[(1Z)-1-Hexadecen-1-yloxy]-2-hydroxypropyl dihydrogen phosphate	C19 H39 O6 P	394.248	8843.98	11380.8	19634	6193.53	7992.48	36841.8	12731.9	13604.7	13725.4	20039.2	14987.5	8592.93	19154.8	23985.9	24092.4	17128.5	13042.3	16835.6	11451.7	9252.16	8979.77	17016	6987.57	4032.23	12536.1	14077.5	16674.4	11937.3	15745.1	4461.95	11077.1	5011.54	6279.11	13435.7	15178.3	2894.12	10190.6
Com_4948_neg	Nifenazone	C17 H16 N4 O2	308.126	15670.1	3009.63	1544.05	1000.97	2637.13	2083.1	2306.55	1172.65	6507.68	1967.61	3508.7	27786.7	52827.8	3340.7	114071	2704.99	12545.8	9807.77	10590.5	10050.7	12324.9	12049.1	1770.43	27068.5	3959.51	1284.15	11471.7	2539.74	15393.1	1823.72	1454.32	23653.7	34048.4	1952.61	15749.4	23364.9	1534.94
Com_1797_neg	(-)-nabilone	C24 H36 O3	372.267	228059	123292	114745	119927	25471.7	173074	221233	151917	207975	131179	238232	101704	178650	90486	395097	356110	136791	190699	187989	122002	117454	97989.3	51715.2	98161.4	141059	110091	168665	69800.1	89958.5	124805	79815.5	55039.8	45445.6	172055	236680	156181	129182
Com_5918_neg	3,3'-(3,7,12,17-Tetramethyl-8,13-divinyl-1,2,3,4,5,6,7,8,9,10,13,15,16,17,18,19,20,24-octadecahydroporphyrin-2,18-diyl)dipropanoic acid	C34 H52 N4 O4	580.398	13859.3	17508.1	19900.2	4171.89	15960.9	18726.7	32794.7	16038.5	10594	30205.7	15904.1	14694.7	17364.5	14097	65094.1	12262	12119.1	17089.5	12629.2	13783.4	14338.7	5148.31	6791.09	8577.27	15252.7	13657.8	18748.1	9185.65	14876.5	19348.4	20177.5	13877.4	15788.3	16199.8	22650.6	24729.6	20827.5
Com_5277_neg	N-2-Furoylglycine	C7 H7 N O4	169.037	45125	25589.8	35889	35575.1	18645.9	22048.5	31221.3	36040	15296.9	32800.3	23981.6	32691.2	24035.7	31825.1	46088.2	13043.1	23526.6	22359.3	21196.3	26555.8	24735.1	33455.4	28151.9	20562.2	19210.9	26958.7	19722.2	37356.4	31752.5	25695.7	20554.9	14288.4	17199.1	28478.8	19438.6	17899.4	22948.2
Com_6391_neg	oleandolide	C20 H34 O7	386.23	23455.1	24146.8	28266.3	23878.3	18952.9	23681.2	24484.7	17951.2	9719.46	18784.4	23486.6	11430.4	10676.9	10280	16175.9	13721.2	14579.6	14947.1	15975.9	17442	12397.7	34126.1	23559.3	12341.1	24249.6	14389.8	30414.3	37024.1	26027.3	10930.4	9363.42	4529.96	12396.2	13631.1	12127.7	5179.83	18030.2
Com_4479_neg	(1S,2R,5S)-2-Isopropyl-5-methylcyclohexyl 3-oxobutanoate	C14 H24 O3	240.172	6576.88	7387.05	4017.59	5612.28	9852.93	7789.57	28406.5	5307.2	9580.42	9560.8	8078.59	46918.9	7803.55	8340.1	13229.9	6175.87	13555.2	10503.6	10059.9	12414.1	9700.89	17605.9	15210.5	6766.74	10897	5216.22	4139.39	16470.1	7340.09	4621.32	4654.88	39916.6	6728.08	6548.5	42216.2	26195.5	5793.37
Com_170_neg	9,10-Dihydroxystearic acid	C18 H36 O4	316.261	470346	2.1432e+06	1.87791e+06	786390	710499	702757	601260	526007	209612	595965	5.65478e+06	194353	609206	990107	266936	1.23374e+06	2.17329e+06	3.55397e+06	2.60893e+06	2.98214e+06	1.73446e+06	844207	5.96039e+06	3.40644e+06	2.44217e+06	3.95273e+06	956532	4.50499e+06	1.08375e+07	1.00156e+06	498221	417387	739588	685457	530340	183175	2.8269e+06
Com_8354_neg	IN00488	C17 H14 O5	298.084	3953.06	5325.92	5782.95	7851.52	4243	3303.63	4828.28	7417	1172.29	2075.32	3199.7	1304.2	811.03	1287.27	2364.6	2281.47	2546.33	2397.48	2290.59	2006.64	2517.49	3753.24	5106.59	3076.58	4019.36	4456.52	3465.28	8595.88	4029.79	2604.33	1391.69	597.78	1160.63	1686.38	821.015	550.475	2955.67
Com_2326_neg	Obeticholic acid	C26 H44 O4	420.324	64956	60562.2	92380.3	143416	63023.6	67184.6	81759.1	69555.6	46473.9	131796	58336.4	12691.5	48520.4	178548	27383.1	68609	63730.1	80730.4	75972.4	99560.2	85946.4	20801.3	51610.1	41993.6	57216.1	142877	85076.7	97994.2	57988.8	122753	179039	48625.2	92852	114884	48310.1	23884.3	206449
Com_3489_neg	Lumichrome	C12 H10 N4 O2	242.08	48207.8	42029.4	103575	88158.7	49321.2	103722	61861	87445	54196.8	136370	83252.4	75818.9	75572.2	42317.8	95925.3	66498.3	53208.2	41665.5	52461.9	33189.6	46231.5	50038.6	59100.4	24507.7	46481.6	49701.4	34974.4	40958.4	25378.5	70868.7	67614	38505.3	35936.7	60040.8	73870.4	37380.2	70499.3
Com_6343_neg	Heneicosylic acid	C21 H42 O2	326.319	9942.65	6460.35	14558.9	6278.02	5830.99	11494.6	8489.03	7170.86	9556.87	13733.4	8066.91	4956.78	9848.5	11959.2	19373.8	8524.31	10816.6	10485.8	9508.96	9413.82	8247.12	16912.8	24813.1	7982.06	20022.6	10027.7	17055.4	16605.8	14794.5	8621.65	8928.53	8232.44	10090.2	6841.1	8321.88	7782.44	12771.7
Com_6474_neg	N(3)-(4-Methoxyfumaroyl)-2,3-diaminopropionic acid	C8 H12 N2 O5	216.074	30829.9	19508.6	19830.9	14110.6	18047.5	23041.9	29585	23022.8	8505.51	30754.9	21218	19451.3	30106.2	9938.62	23179.4	13178.9	19764.2	12654	13751	12508.9	19327.3	14864.6	21584.3	12341.6	18081.4	14621	18011.4	37050.3	19536.2	11470.8	12668.1	13068.7	24455.9	24081.3	5567	11602.8	17194.6
Com_2701_neg	prifelone	C19 H24 O2 S	316.148	80934.6	47424.1	189205	138552	42771.5	52271.7	82569.9	64836.2	2083.8	54148.6	154444	4228.73	7968.76	6832.79	8460.01	84819.4	60606.9	53936.6	53849	41532.4	42045.4	26118.4	92991.7	25674.8	16545.7	48784.3	29444.9	79876	23785.2	73743.2	50836.3	10797.8	33667.9	61012.1	66970.5	24098.7	66415.7
Com_5801_neg	3,3'-{[2,4,6-Trihydroxy-5-(2-methylbutanoyl)-1,3-phenylene]bis(methylene)}bis(6-ethyl-4-hydroxy-5-methyl-2H-pyran-2-one)	C29 H34 O10	542.215	3286.35	2561.6	3370.33	2479.13	2203.54	2646.35	3359.6	2675.23	1307.42	3486.36	2805.12	1681.68	2114.94	2389.99	4100.72	2260.6	3650.69	2223.86	3417.82	2100.71	2897.13	3885.7	3315.3	2172.01	2737.95	2686.55	3206.29	4789.23	3424.78	1886.28	1709.77	1530.14	2087.3	2260.05	1854.39	1282.18	2772.43
Com_998_neg	Methyl 3-mercaptopropionate	C4 H8 O2 S	120.025	67730	788087	33029.4	144568	295163	136447	150827	294317	80380	58598.6	181313	219615	173501	404107	154761	63954.7	241090	216240	184873	188857	176593	478815	387456	128277	29798.3	150847	72531	58412.5	327223	37398.8	71607.2	301383	391815	134158	307539	72367.2	68002.9
Com_6401_neg	4-tert-Butylphenyl Salicylate	C17 H18 O3	270.126	11456.4	20171.2	29552.9	17970	20257.7	10084.9	22018.4	15550.4	5222.22	26098.4	33038.4	8883.48	7054.07	15688.3	11441.9	17161.2	16632	15075.1	15406.8	13739.7	13778.6	9620.3	25199.7	8737.08	11470.5	24319	17293.9	31329	10177.4	21201	17240.9	5540.63	12098	18744	10742.7	7229.1	22731.3
Com_1140_neg	Canthiumine	C33 H36 N4 O4	552.275	143401	189302	189976	265007	452327	491493	309104	656520	34726.6	352347	74630.7	206074	37396.7	176842	140615	134476	168077	155806	169827	148044	148956	40625	134112	284370	63393.1	344167	76538.8	33203	125042	262280	126084	71666.3	79770.5	85863.2	103640	163749	149139
Com_4458_neg	12-Hydroxydodecanoic acid	C12 H24 O3	216.172	29981.4	30162.1	17461	27623.7	28877.2	28461.2	49342.9	17470.5	21286.7	42491.4	26635.4	18494.3	17124	13130.4	42591.2	14931.3	29297	29075.4	24073.7	24844.5	24625.5	43446.2	36374.5	13087.5	24070.4	13983.1	26718.1	31491.6	21803.5	18279.2	22412.3	22245.9	33069.6	27975	61162.4	23536.2	40271.2
Com_2896_neg	oleoylglycine	C20 H37 N O3	339.277	36884.3	80981.2	66534.9	62541.7	32045.4	57151.4	60028.1	49148.4	18830	48630.9	76278.1	67952.3	35520.2	61563.5	84330.1	24795.1	73432.7	45927.8	46962.1	64505.2	38212.6	53368.8	61614.1	38070.4	23696.5	83601.8	33319.3	46351.6	26383.7	52656.4	63885.9	65196.3	31273.5	48205.2	63080.2	104948	48795.7
Com_2295_neg	3-dehydro-6-deoxoteasterone	C28 H48 O3	432.36	50431.9	17055.8	15888.3	18485.1	37112.2	47947.7	69478.9	25740.8	30524.7	169364	26053.7	70993.3	46611.8	11341.1	55782.8	29579.6	46799.1	30159.3	39116.7	21861.8	31818.2	24222.5	17494.7	38400.6	20547.8	23773	18306	17150.9	21037.4	34367.7	18965.1	12123.5	24964.9	230926	86431	72884.4	63586.5
Com_2516_neg	4-(5,6-Dihydroxy-6-methyl-1-hepten-2-yl)-1-methyl-1,2-cyclohexanediol	C15 H28 O4	272.199	201983	124007	151212	154889	72716.4	59846.2	88148.5	95725.5	23717.6	58195.6	89385.9	27215.1	15213.3	18143.6	27841.8	37294.6	51827.1	49090.2	46788.2	48843.1	34520.1	84499	50259.1	26461.7	42581.5	46544.2	69379.3	274615	24839.4	44994.8	27094.5	6152.16	32581.2	70252.8	6881.79	11514.3	27327.2
Com_1024_neg	(3E)-4-(2,3,4-Trihydroxy-2,5,5,8a-tetramethyldecahydro-1-naphthalenyl)-3-buten-2-one	C18 H30 O4	310.214	46041.4	102245	64968.1	72395.4	130879	28496.4	95942.8	81822.3	57682.8	22019.8	86158.4	98220.5	21062.6	54423	86184.6	62061	68749.8	89855.2	75706.1	86005.8	79595.6	18543.7	45879.4	39615.9	29755	68715.7	28793.4	33562.9	26068.5	50471.6	81548.9	32960.5	53695.7	68286.8	683527	44597.9	47834.7
Com_6326_neg	Estradiol undecylate	C29 H44 O3	440.329	25320.1	9625.5	19617.7	8638.38	11060.3	14482.7	9165.31	10419.3	7102.1	9207.46	9082.05	8206.9	10833.1	14905.5	15023.7	9914.76	9151.74	10369	11104.8	5346.71	6447.3	14836.9	10107.3	9352.87	19437.1	33876.4	13865	43336.3	15776.7	19018.4	6865.89	15131.3	8784.23	3285.09	13152	3265.92	12953.2
Com_1105_neg	Pyrophosphoric Acid	H4 O7 P2	177.943	6973.67	5345.02	8145.13	4566.19	110321	8198.52	5835.33	5052.99	3388.15	13636.2	7366.74	3766.76	5003.51	26199.7	11420.4	17869.5	12026.5	10544.6	11248	11837.7	14706.4	13798.3	17515.4	6827.25	7700.52	9350.54	14620	12459.8	8248.98	123889	13436	19176.1	234952	6747.62	5422.05	3355.46	6009.41
Com_4302_neg	(4R,5S,9S,10R,12S,13S)-1,5,9-Trimethyl-11,14,15,16-tetraoxatetracyclo[10.3.1.0~4,13~.0~8,13~]hexadecan-10-ol	C15 H24 O5	284.162	11977.7	74942.6	31554.2	23272	29839	17165.6	67826.5	54818.9	7662.16	18721.6	79143.6	11077.2	7290.75	25978.8	10355.5	29620.1	29648.5	30326.8	27649.8	27502.5	28231.6	58921.6	72660.3	37784.8	15249.4	58823	14693.3	61498.7	52128.8	47403.8	15790.3	7269.34	26015.6	21541.4	11460.8	7754.89	15749.5
Com_1048_neg	Alanylleucine	C9 H18 N2 O3	202.132	201459	219392	807219	498071	150739	812837	557757	737496	94271.2	892481	527162	92424.9	198257	150563	230587	466022	340290	301921	279611	282233	282949	449731	701961	137326	270856	263306	178637	612853	536565	186906	325491	177698	263930	395598	624289	82437.4	590699
Com_5396_neg	3-Carboxy-1-(beta-D-glucopyranosyl)pyridinium	C12 H16 N O7	286.093	13968.7	11829.8	22839.6	14243	10281	30618.5	23597	21661.9	10004.6	51104.3	29047.9	20341.6	15723.4	10375.3	73905.9	18174.4	8462.86	19620.6	15144.6	15260.2	13432.8	7217.24	10191.6	6148.38	6549.26	13121.3	9035.32	3039.82	11152.6	20470.6	8020.93	12391.9	19034.5	15148.8	15591.4	12566.8	8544.91
Com_11_neg	Ethyl myristate	C16 H32 O2	256.24	6.33206e+07	6.08879e+07	7.4545e+07	2.5567e+07	8.83952e+07	7.05323e+07	5.0491e+07	2.76953e+07	6.60565e+07	1.92294e+08	4.17044e+07	7.86515e+07	9.28732e+07	1.48681e+08	2.18978e+08	9.28569e+07	1.0651e+08	9.75409e+07	8.83152e+07	8.62064e+07	8.02096e+07	7.76879e+07	2.0181e+08	1.078e+08	1.52797e+08	1.2543e+08	1.4387e+08	1.66665e+08	1.27606e+08	1.11721e+08	8.2927e+07	8.9993e+07	1.33811e+08	9.32261e+07	5.66465e+07	5.14927e+07	7.64611e+07
Com_2373_neg	(15:0)-Anacardic acid	C22 H36 O3	348.267	22060.8	35851.2	28267.4	27408.8	38099.6	23221.9	20182.7	24874.7	33609.5	43260.3	32169.2	54500.3	13148.1	33249.4	41560.4	26471.8	35828.6	29836.3	15123.2	29143.5	37051.8	25994.9	25564.1	119863	28219.8	11878.3	13107.8	27226.7	8993.97	52613.2	22381	17744.1	19420.8	26279.1	34282.1	145298	29202.4
Com_529_neg	DL-Malic acid	C4 H6 O5	134.021	1.85935e+06	824020	266803	84045.3	1.96309e+06	690758	980914	498275	808399	996683	135026	726592	1.33531e+06	726732	2.84093e+06	1.45736e+06	524495	753893	1.21323e+06	780590	765198	2.49554e+06	129456	892563	1.49546e+06	696421	1.77609e+06	1.7879e+06	1.36466e+06	416854	869089	832636	1.21868e+06	800287	271890	216423	809570
Com_103_neg	Phosphoric acid	H3 O4 P	97.9768	178572	636867	494847	139952	7.86637e+06	783518	812742	138345	1.17426e+06	3.18581e+06	276969	914811	854681	3.80807e+06	3.97525e+06	3.35094e+06	2.12626e+06	2.20436e+06	2.30908e+06	2.50236e+06	2.62095e+06	740188	1.81239e+06	1.65947e+06	404573	1.69376e+06	2.5691e+06	1.0464e+06	1.52588e+06	7.62026e+06	2.11255e+06	3.32646e+06	1.23837e+07	860959	84805.6	114619	181855
Com_4855_neg	Ethyl N-acetyl-L-tyrosinate	C13 H17 N O4	251.116	1583.97	10524.6	3417.51	2148.17	1666.79	2687.07	4768.65	1667.57	648.571	3064.86	2553.67	1611.8	3778.9	7543.71	3634.72	9111.26	7260.05	5988.22	7915.55	7295.4	4692.94	9012.1	16500.5	3990.03	3840.85	2539.51	4635.24	3257.86	10140	1282.01	1233.66	2841.36	9383.64	2029.44	2720.74	1726.89	3123.93
Com_6452_neg	2-(alpha-D-mannosyl)-D-glyceric acid	C9 H16 O9	268.079	26046.6	19984.6	19729.2	22515.1	18480	18182.6	32656.8	20450.5	9093.87	39433.6	19002.1	16325.5	29274.7	21620.2	38163.3	17471.5	16915	20200.2	26075.9	18948.1	16727	28194.7	26037.5	14752.1	15843.7	21842.8	21262	15520.6	29540.8	20265.2	16159.9	12508.8	14663.3	26766.4	16732.6	18065.3	27961.6
Com_2603_neg	Tricine	C6 H13 N O5	179.079	81558.5	64216.4	49622.3	78824.9	51238.8	127539	93954	61357.3	35992.1	73185.7	34938	124087	55933.3	73567.1	238701	42093.1	55810	55474.2	53677.4	33581.7	49491.4	60778.4	59080.1	36894.7	24602.9	72290.9	25899.5	48738.8	190584	112253	39887.6	40262.9	47407.3	74472.5	79343.1	48341.2	50955.2
Com_8011_neg	1,25-dihydroxyvitamin D3-26,23-lactone	C27 H40 O5	444.287	3445.8	4226.14	2971.81	4207.64	3890.32	2295.63	4727.74	4958.75	8146.22	4222.3	3082.9	5174.16	6751.79	3127.45	3572.81	5592.09	3581.96	4056.94	2891.25	3639.18	3103.34	2544.23	2927.89	5866.89	1903.75	3250.22	2644.99	4798.16	3198.48	4698.04	4263.99	4407.69	2766.77	5859.84	4875.95	4588.44	3480.73
Com_8064_neg	6-Chloro-12-methyl-2-oxa-12,15-diazatetracyclo[7.5.3.0~1,10~.0~3,8~]heptadeca-3,5,7-trien-16-one	C15 H17 Cl N2 O2	292.098	9963.92	8824.16	10027.1	9958.85	6315.79	5368.89	8613.82	7948.78	5160.32	10973.5	14882.5	4571.93	4704.97	6114.12	7165.05	8174.79	3190	7815.99	6378.71	7570.98	5386.31	7459.13	8131.58	3810.6	4425.71	7232.41	7962.09	17015.5	6739.18	5888.29	6991.48	1914.67	6392.64	11395.8	7639.37	3311.65	9137.78
Com_5872_neg	Rhynchophylline	C22 H28 N2 O4	384.205	2855.6	19223.4	3435.08	1596.67	23025.4	2129.6	7443.62	2843.94	928.578	65283.5	7725.74	3972.68	1895.21	11519.6	3027.09	2713.53	7350.23	6367.73	6647.66	6328.15	6855.07	2180.22	3503.43	2233.04	10771.3	2195.12	3262.26	4344.78	3636.04	5942.65	1917.98	1055.14	4884.73	1532.84	2684.17	20079.3	4551.14
Com_826_neg	Diethylpyrocarbonate	C6 H10 O5	162.053	80047.1	197939	109459	72441.5	166304	65289.4	116538	68777.3	31736.5	140790	153233	28533.9	76114.2	70357.6	136390	134175	127783	124926	92862.8	120367	90749	237957	125361	98803.5	145187	118034	196424	92453.3	179381	74997.6	95537.2	82559.7	276357	115130	64731.1	64155.1	171898
Com_5842_neg	Enterostatin	C21 H36 N8 O6	496.278	12241.4	23891.9	16954.2	23605.9	32383.1	23921.9	16135.4	29142.5	19712.2	11476.5	12815.6	20882.9	23672.6	28512.6	9967.7	23328.5	20146.9	19201.2	22617.4	20749.1	19737.5	23807.8	15359	26248.8	13505.2	9241.77	16152.5	4419	25852.1	18531.2	27101.1	20927.7	16351.7	38304.4	24713.2	24745	12097.3
Com_7391_neg	Dihydro-resveratrol	C14 H14 O3	230.094	10321.6	14265.1	19736.9	15160.1	10532.9	12184.6	7385.36	6356.32	2545.88	24175.7	19717.6	6386.46	2730.21	6491.73	5570.02	11206.7	8253.92	8356.66	8946.95	8095.86	8068.67	8317.69	17729.3	8043.96	11140.7	7603.18	19471.6	26828.9	11863.7	12791.5	10653.5	3597.84	10053.9	12825.5	5844.18	3081.34	14304
Com_5626_neg	6-deoxocastasterone	C28 H50 O4	450.371	15005.5	20019.2	45883.4	21113.6	24605.1	9111.56	28692.8	34354.3	9507.59	31420	20365.1	14283	12550.7	15147.5	16493.9	20694.1	26477.2	17565.3	14866.1	18334.2	14003.8	34798	33645.9	14230.8	15029.4	22030.7	35151.2	40372.6	19151.8	18035.9	21218.6	8938.2	12450.6	20744.6	36320.3	14786.8	32028.2
Com_2833_neg	N-Methylanhalonine	C13 H17 N O3	235.121	26999.5	16453.7	102278	128460	13727.4	44706.3	28231.3	21233.9	9526.79	26933.5	87715.1	14700.5	12881.9	32758.2	21059	24657.6	36543	32680.2	32835	34925.3	31909.1	33998	58487.1	13931.1	11086.5	22767.9	9701.11	56385	20649.3	64407.9	22542.1	48179.7	11938.3	20031.1	72432.3	5528.84	16218.6
Com_7037_neg	Testosterone decanoate	C29 H46 O3	442.345	22724.2	15749.5	23537.4	11393.1	19453	15467.3	25540	21177.8	6769.22	9185.24	6174.79	4263.49	3724.47	4240	6527.67	4178.59	7147.73	9498.06	7183.48	9979.6	5718.75	18708.6	18577.3	6646.9	18776.3	14330.4	15531.6	21636.2	9127.96	3475.91	7855.77	4387.99	3343.1	4302.06	6307.5	5959.18	6169.56
Com_5724_neg	alendronic acid	C4 H13 N O7 P2	249.017	3612.52	22483.5	24702.5	22650.9	3067.57	7414.09	26100.1	24600.9	7388.2	7309.85	44172.4	1768.85	7908.51	1276.63	12040.1	17622.9	19828.6	16029.9	17590.9	14523.9	15202.7	26041.3	34551.8	1054.24	11146.8	23204	29069.8	23611.7	26008.5	1120.81	12576.3	6995.02	18338.5	13926.1	17501.2	6010.59	27962.2
Com_5803_neg	L-2-succinylamino-6-oxoheptanedioic acid	C11 H15 N O8	289.08	24695.4	19898.1	19253.1	30597.2	15097	19455.8	21009.5	18225	5872.48	9181.4	13572.7	14718.2	8079.87	17534.5	16516	11612.2	13418.7	17662.8	13714.8	10464.7	8486.3	16277.1	14124.9	11830.1	9141.63	21878.1	11147.7	23352.6	15473.6	15084.3	9477.15	9527.36	12313	16233.3	11028.8	7641.61	11557.5
Com_7352_neg	{2-[2-(Isobutyryloxy)-4-methylphenyl]-2-oxiranyl}methyl 2-methylbutanoate	C19 H26 O5	334.178	4179.51	2254.76	4072.49	2598.48	5100.41	3451.04	10034.7	7080.24	1974.44	6873.02	3140.16	2416.49	1627.6	2537.18	3908.36	2897.39	5506.5	4468.82	3405.01	4865.41	3108.97	8357.42	7781.58	2785.81	4571.28	6119.05	2505.67	6137.92	4031.6	5351.55	2163.3	1295.6	2098.4	7900.01	16868.9	12858.4	11714.7
Com_5415_neg	LysoPC(20:5(5Z,8Z,11Z,14Z,17Z))	C28 H48 N O7 P	541.315	5399.67	21602	9665.57	8901.37	24600.7	5824.25	51174.9	8887.75	4544.68	8722.06	7224.19	14386.8	7922.76	22706.5	15253.4	7103.71	12741.9	15087.8	10627	10217.8	9444.75	2578	5613	16928.7	3565.07	14367	4858.7	2408.5	6437.52	21837	7295.47	12009.8	14801.4	5261.51	7452.36	8615.44	7383.1
Com_4560_neg	ACETYLSULFAPHENAZOLE	C17 H16 N4 O3 S	356.096	89460.1	36707.1	44461.9	23175.4	36054.6	26245.9	24319.8	22467.7	10551.2	88044.8	65733	17263.3	26788.3	21722.3	40746.8	31147.4	31225.5	20274.9	30416.8	17679	26823.3	52917.4	33911.9	28735.3	35674.6	23994.4	52568.3	72685.6	37730.1	21582.8	22692.4	12102.7	36594.7	22070.8	16394.5	13930.9	44489.3
Com_5023_neg	1-alpha-linolenoyl-2-[(11Z,14Z)-icosadienoyl]-sn-glycerol	C41 H70 O5	642.524	8878.6	2729.17	3791.28	1302.41	1942.79	8231.24	1935.06	2911.77	7664.23	4972.85	1943.43	36614.7	9340.53	45152.5	13526.7	2265.43	2793.29	7376.37	6457.31	5868.59	5486.48	3797.14	7579.58	2588.06	14986.6	2967.49	5846.75	3029.15	6392.72	17908.9	5455.63	13642.7	8514.6	5127.68	3621.03	5402.76	3955.09
Com_6034_neg	Deoxyelephantopin	C19 H20 O6	344.126	1373.62	13735.6	24572	931.659	4022.68	1910.83	10660.7	3365.44	696.824	2200.16	8597.47	816.004	1106.05	8061.22	2139.88	17098.6	6387.21	7896.43	7404.64	7090.84	6241.65	4684.55	14251.8	2623.33	1453.65	9923.46	5206.3	58631.3	2844.91	28356.7	6789.22	813.03	1574.17	1117.77	1016.81	742.434	1447.59
Com_7494_neg	2-{[(3alpha,5beta,7alpha,8xi,12alpha)-3,7,12-Trihydroxy-24-oxocholan-24-yl]amino}ethyl hydrogen sulfate	C26 H45 N O8 S	531.284	1600.35	1569.46	1714.82	1625.64	1354.98	1620.85	1712.76	1334.7	10853.7	2502.22	1513.34	2244.06	1253.47	1439.73	2268.95	1302.61	1732.98	1268.45	1514.6	1613.78	1150.62	2381.87	2097.65	2321.77	1820.53	1909.4	2028.88	2317.5	2030.09	1120.76	1140.56	3651.38	1289.86	1271.12	1212.45	904.971	1606.46
Com_4469_neg	ELLIPTICINE	C17 H14 N2	246.115	12125.1	22672.9	7471.65	4033.04	11816.9	19678.6	18866.6	3986.28	10202.7	97974.5	5959.39	6376.47	7778.19	33425.1	24937.9	45951.5	19532.8	20575.6	18557.6	28555.8	14448.1	8618.62	5225.68	5685.39	28499.4	12799.5	15413.8	16940.9	6557.65	7185.51	26251.9	6213.92	15964.3	19921.3	10661.3	4293.2	46290
Com_3508_neg	(2S)-1-Hydroxy-3-(pentadecanoyloxy)-2-propanyl (4Z,7Z,10Z,13Z,16Z,19Z)-4,7,10,13,16,19-docosahexaenoate	C40 H66 O5	626.489	24718.3	26050.3	34037.9	10924.7	18798.9	37756.8	16840.8	20579	19081.7	27504	40356	29140.2	74077.5	65913.1	95737.4	10430.1	37765.6	37303.1	37596.1	17533.9	22982.1	90789.9	113347	73355.5	77615	24034.8	27265.6	84125.1	55231.9	34498.9	24356.3	64881.1	59041.9	26938	51871.4	6546.88	8617.09
Com_3913_neg	(-)-Andrographolide	C20 H30 O5	350.21	32550.1	4786.34	120516	31482.8	17968.7	23229.8	14689.5	38971.2	5906.39	99013.2	53894.5	26444.8	15240.3	2624.5	29627.6	9520.28	19837.2	18664.6	19365.7	18567.7	13619.4	17106.1	5654.96	3044.26	25637.8	4380.98	12837.2	42281.5	1651.08	3857.06	18495.8	8101.62	3328.45	22620.3	17219.8	12279.2	58621.7
Com_3223_neg	gemeprost	C23 H38 O5	394.272	18475.1	25902	19123.7	22733.4	15372.3	31413.4	24731.2	19770.4	78695.8	131323	24586.1	75017.8	26468.9	20931.5	87197	24260.8	31977.2	29795.7	29522.8	30547.1	29054.4	39496	30348.8	77908.9	19349.2	21113.2	16356.6	33103.6	21989.9	18249.7	20445.4	13809.2	14921.7	26575.4	27523.6	31315.9	23629.5
Com_3276_neg	1,2-Dideoxy-3-C-methyl-1-(2,5,5,8a-tetramethyl-1,4,4a,5,6,7,8,8a-octahydro-1-naphthalenyl)pentitol	C20 H36 O3	324.266	52991.3	110084	68985.3	42575	63007.2	73183.5	77267.2	23434.5	63537	220616	40957.8	38883.5	68681.9	62327.9	182494	90521.2	82751.4	64028.1	58688.6	58491.8	57594.9	45881.6	45536.8	36286.8	82928.2	66122	162988	108323	36995.6	36458.5	49459.1	37374	51808	79909.9	39240.9	37056.6	106557
Com_668_neg	8-Hydroxyhexadecanedioic acid	C16 H30 O5	302.209	755035	664542	947354	523366	432147	731445	1.58216e+06	986855	318832	1.13986e+06	1.70787e+06	850895	632268	628068	875566	772085	808889	666261	779973	774678	949289	912301	606988	376758	448072	686459	537795	1.23663e+06	923849	923839	577220	224679	658354	1.37025e+06	1.29311e+06	294550	1.12256e+06
Com_4112_neg	3-(4-Hydroxy-3-methoxyphenyl)-2-methylpropanoic acid	C11 H14 O4	210.089	21400.6	41550.9	41063.1	35720.6	33587.5	38408	37037.4	14847.5	25984.1	92173.3	94472.4	10690.9	24503.3	66421.2	67288.8	45001.8	31149.8	33705.6	29009.4	44154.2	34238.2	74081.9	49921.2	40291.3	38053.8	34986	34219	71133.7	81446.6	34600	25602.5	18155.7	64592.8	44938.6	45985.9	13852.2	38460
Com_2595_neg	2-linoleoyl-sn-glycero-3-phosphoethanolamine	C23 H44 N O7 P	477.285	47730	89888.3	112845	33634.4	189722	79921.9	74547.4	54945.9	93100.4	167463	92446.4	47214	69683.5	67282.2	159169	64177.5	79939.6	73699.9	76615.3	73120.6	79603	110951	230512	59529.9	125133	97808.6	102356	140498	103297	66039.3	44489	47576	84723.8	60607	48932.1	34626.6	81159.8
Com_1985_neg	methitural	C12 H20 N2 O2 S2	288.096	220173	292100	249925	222753	207024	176857	306366	264734	92005.4	127002	198164	69270.8	115454	52251.4	172086	164916	94752.1	125649	147789	136548	93353.2	250030	105037	58433.3	48012	126889	104290	131464	120307	90657	102010	58923	94187.6	142556	111538	76607.3	145794
Com_6714_neg	(5-Benzyl-3,6-dioxo-2-piperazinyl)acetic acid	C13 H14 N2 O4	262.095	18050.5	19151.6	19424.3	9722.02	10554.2	16946.2	19139	23647.8	6288.63	36182.7	17002.7	6854.96	15119.7	12912.6	28131.8	20448.4	18245.3	14345	13866.3	13359.6	13735.7	23674.5	13718.5	10048	12679.5	16342.7	19500.3	29750.7	15427.7	7981.39	14144.8	9615.47	23737.1	24052.5	8000.13	5309.96	22132.2
Com_223_neg	2-Methylbenzoic acid	C8 H8 O2	136.052	2.73809e+06	2.62989e+06	5.2442e+06	3.47324e+06	2.28261e+06	4.41266e+06	3.65235e+06	3.03832e+06	2.11544e+06	6.91107e+06	7.21588e+06	1.50739e+06	2.00024e+06	3.88581e+06	5.33196e+06	4.09929e+06	3.14314e+06	2.93899e+06	3.11706e+06	2.94183e+06	2.76764e+06	5.86955e+06	5.72831e+06	1.20535e+06	1.30087e+06	1.7407e+06	1.06729e+06	4.99199e+06	2.42648e+06	2.93503e+06	1.74232e+06	1.77349e+06	2.25434e+06	3.94485e+06	4.00647e+06	1.66382e+06	3.60649e+06
Com_5072_neg	Ptaquiloside	C20 H30 O8	398.194	8183.07	38449.2	31726.6	25249.2	22267.7	5842.72	5112.38	1783.84	846.082	5712.47	15518.4	9457.47	2324.47	17735.5	3282.81	6869.33	11034.3	12570.1	12151.7	11894.5	10232.6	4160.58	11444.4	13960.6	3282.05	14489.7	3005.19	55821.4	7097.17	31803.1	12415	6384.19	8152.29	6489.48	3494.65	2241	5127.16
Com_3957_neg	5-(3,4-Dihydroxyphenyl)-4-hydroxypentanoyl hydrogen sulfate	C11 H14 O8 S	306.041	4537.14	7771.86	4162.93	5451.97	3204.69	4176.53	7186.12	5068.35	2013.91	4813.71	7066.27	4128.26	2628.75	3870.45	6107.33	8030.64	8883.56	9025.45	7213.04	7360.69	5335.44	6974.42	8190.31	6990.14	4045.01	5246.85	5507.4	10980.6	9978.19	7745.94	3896.65	2350.33	3569.74	2974.13	3672.6	1646.26	2972.67
Com_541_neg	butyrin	C15 H26 O6	302.173	11986.2	1.75997e+06	2.63181e+06	31414.3	7579.1	266578	2.18837e+06	994322	22627.7	10113.8	468041	5816.14	26798.2	101634	15195.6	595863	242240	430901	525713	423338	368568	192174	87384.1	456647	971990	1.07869e+06	124128	22746.1	565400	582814	6049.48	13733.3	14912.7	43221.4	226865	35004.2	5367.93
Com_34_neg	Arachidonic acid	C20 H32 O2	304.24	1.99703e+07	2.884e+07	2.21414e+07	1.44134e+07	1.22312e+07	4.34561e+07	3.21456e+07	1.90592e+07	1.44273e+07	4.6294e+07	2.22728e+07	2.83652e+07	4.44621e+07	3.48494e+07	1.73971e+08	1.5366e+07	3.14845e+07	2.87449e+07	2.62984e+07	2.70159e+07	2.46784e+07	3.73177e+07	4.80781e+07	2.05721e+07	2.12014e+07	5.14122e+07	2.48814e+07	3.33011e+07	4.60367e+07	2.15311e+07	2.37336e+07	5.94153e+07	3.92614e+07	3.08825e+07	2.96531e+07	1.69153e+07	2.87929e+07
Com_5345_neg	7-ketodeoxycholic acid	C24 H38 O5	406.272	42514.4	16065.5	8057.71	9899.81	10713.8	5983.78	7909.93	7701.94	20614.9	4532.81	4911.82	7481.72	10882.5	8105.8	5169.16	7808.86	10143.3	9809.48	10299.3	10348.1	7870.29	7616.13	7116.66	14373.4	5215.2	5575.68	7179.94	4666.12	4567.09	11662.4	16572.5	15113.6	6427.32	8672.1	9755.47	11119.3	8391
Com_821_neg	lymecycline	C29 H38 N4 O10	602.258	305016	196741	193982	89741.5	842170	80642.1	1.22479e+06	262463	25223.1	129096	89675	174711	105220	49600.5	602056	43750	130974	117364	111328	78703.7	123551	86953.7	82954.6	37909	136378	215477	154464	45024.9	94604.8	12914.6	29127	20952.7	9877.97	35116.1	109583	110244	72383.2
Com_2523_neg	Artemotil	C17 H28 O5	312.194	25018.9	27935.7	18590.5	19289.5	23323.8	28623.4	30617.2	33721.3	11795.2	51575.9	29679.9	130188	15906	21219.1	38240.2	16786.4	24856	20898.1	17390	20075	22202.5	17192.4	18567.5	11367.9	18306.5	13666.9	9128.05	20743	12026.7	16715.8	12923.6	19953.7	15188.5	19093.6	17358.4	5787.78	36182.5
Com_5986_neg	CD-1790	C25 H27 N7 O3	473.217	28721.9	22152.6	27031.3	28601.3	23323	22177.3	25637.9	19857.6	12265.5	31328.2	18988.5	14061.5	21457.3	29554.7	46223.7	32403.2	16784.6	25234.5	18372.8	21955.2	18190.4	27741	19394.4	21242.2	27247.9	23788.3	14238.1	34375.6	39316.4	16152.9	17805.8	16429.8	18419.8	23968.1	19125.1	16449.5	16458
Com_6770_neg	1-stearoyl-2-(4Z,7Z,10Z,13Z,16Z,19Z)-docosahexaenoyl-sn-glycerol	C43 H72 O5	668.54	4135.13	3322.86	2622.6	1132.93	1485.03	6348.9	1651.88	1630.04	1780.84	2598.44	3221.71	4784.91	3343.81	2912.86	6405.71	1652.32	2576.9	4384.15	2825.41	3975.41	2426.9	2998.94	5674.97	1538.04	14094.9	5084.97	2214.84	3563.18	9473.01	3393.04	1260.34	8806.33	2769.61	1450.74	2226.46	1251.49	7071.13
Com_7077_neg	(Z)-4-Chloro-N-(1-hydroxy-3-methoxy-3-oxopropylidene)tryptophan	C15 H15 Cl N2 O5	338.066	5417.78	5699.83	5996.22	3661.92	4615.98	6700.71	4543.21	3981.46	2378.32	12118.3	7403.07	3131.73	3951.03	3771.02	8796.89	4737.43	5059.22	6545.31	9318.85	4095.62	6927.15	10045.8	7614.5	6206.41	5826.36	8196.81	20979.7	32816.1	9413.37	3876.08	3670.24	3385.37	22864.7	4800.85	4079.17	2371.24	4281.79
Com_4222_neg	Demeton	C8 H19 O3 P S2	258.051	31460	41522	41590.9	24653.6	60633.9	35794.6	35186.8	21305.8	5268.24	37002.8	32347.2	5616.41	12416.5	18005.2	14969.2	41298.1	40653.1	41820.8	32850.1	28893.2	24456.1	26279.6	52004.7	17757.9	15970.1	21579.5	42804.5	52042.3	18379.1	28899.5	23496.6	10139.9	81362.9	31744.5	14320	4295.02	45605.9
Com_1504_neg	1-O-[(3alpha,5beta,7alpha)-3,7-Dihydroxy-24-oxocholan-24-yl]-beta-D-galactopyranose	C30 H50 O9	554.345	19920.5	79372.5	25710.9	32895.7	32232.1	19919.8	18402.4	26598.6	19400.2	29053.5	20327.6	49967.6	22982.6	18307.5	18474.8	28014.5	39715.5	43334.2	36861.2	32891.4	32380.3	18301.3	16866.3	36589.4	15936.8	17659.5	21230.4	10079.2	15264.2	25180.9	22386.1	93126	23263.7	29479	24601.5	48280.9	17564.3
Com_2635_neg	Cholesteryl linolenate	C45 H74 O2	646.566	87817.2	77831.9	66679.9	3376.21	7765.83	228178	6422.33	31733.4	67083	121658	3347.35	42261.9	32661.7	21053.9	70468.3	39703.2	38073.8	31674.6	29020.3	26854.7	25103.2	8808.63	29461.8	6936.67	19624.2	2286.96	139801	28892.7	11969	19419.6	48803.5	52036.9	28607.5	37710.8	8952.07	3389.35	7705.44
Com_2493_neg	hydroprene	C17 H30 O2	266.224	14472.5	20172.7	9460.16	15854.4	32787.5	5816.04	8235.08	7854.28	28799.1	345052	6462.52	83326.7	13946.5	96643.6	4695.41	12553	16471.1	12675	13631	14618.1	13101	5682.49	5565.05	34920.2	15718	4676.87	4836.25	39355.7	5487.34	12047.7	17577.3	13184.3	7169.47	12385	13429.4	10977	9181.62
Com_4955_neg	cartazolate	C15 H22 N4 O2	290.173	33628.3	38614.8	37513.1	44472.7	23640	23878.3	38004.8	34882.5	15429.3	31719.3	53555.2	24557.7	13314.3	20106.9	18360.5	27842	19007.6	25289.9	28948.5	26363.9	24483.1	26831.9	24525	17121.7	15602.3	24470.1	24794.7	63108.1	25285.4	35360.3	21135.8	10178	24471.4	34797.5	19809.2	8285.35	33520.8
Com_2130_neg	N-Acetyl-L-methionine	C7 H13 N O3 S	191.062	113506	63610.4	185771	180165	63181.5	185795	102037	109351	62041.5	236507	174199	86583.1	123161	96707.1	223240	95223	94316.5	94431.5	86081.9	92435.5	92705.2	114118	111278	34291.1	43435.4	62132.3	50164.9	137245	62556.2	93296.4	127591	147610	67353.6	77065.1	137760	26149.7	85472.6
Com_1282_neg	2-Hydroxy-4-oxohenicosyl acetate	C23 H44 O4	384.324	23501.4	45398.7	56813.3	20341.6	47967.1	31629.7	59412.7	10817.6	22279.6	56654.2	26023.4	15416.5	29007.1	190388	48201.8	38205.7	95275	72456.7	68836.1	67962.8	71616.3	40797.5	144593	29700.9	62239.6	38432	37604.3	60214.2	51561.5	88802.4	72486.4	37528.4	111771	48466.8	38935	18414	67638.8
Com_1587_neg	15S-hydroxyeicosatrienoic acid	C20 H34 O3	322.251	85331.3	70874.9	187448	143582	94530.6	107124	60627.2	72143.8	154332	193777	339557	78471.4	128922	137387	284995	129670	112105	104000	121421	173209	85636.3	74221.8	70073	75917.8	64097.7	47723.2	63936.9	105278	10668.4	339117	167501	57070.2	87740.8	174335	111930	92376.8	220423
Com_4096_neg	10-Ethyl-4-propyl-5,9,10,11-tetrahydro-1H-furo[3',4':5,6]cyclonona[1,2-c]furan-1,3,6,8(4H)-tetrone	C18 H20 O6	332.126	46301.1	57296.3	73237.8	44894.2	33228.7	28314.5	35351.7	42373.9	17566.6	78795.5	94842.2	19645.1	19649.4	28871.1	25891.8	42159.9	45398.2	42777.5	39076.4	34590.1	30397.5	39519.4	37979.9	20794.1	29384.5	41683.5	42671.8	80592.1	27288.2	45428.2	34803.1	8597.57	28328.3	38442.9	18051	10834	46945.9
Com_4980_neg	1,1'-MONOGLYCERIDE CITRATE	C9 H14 O9	266.064	36428.2	32030.3	31965.9	22197.6	37440.6	27091.5	30416.8	18742.2	13358.5	83224	29663.4	33847.2	18174.4	20488.5	40255	22517	24543.6	24930.3	25783.9	20337.2	21137.6	44871.5	37232.8	34741.3	54191.7	35829.1	83662.4	40038.9	44452.8	24147.7	17206.1	17661.1	28707.4	37480.3	21893	22828.9	38072.8
Com_6337_neg	(3E,5S,6S,7S,9R,11E,13E,15S,16R)-16-Ethyl-5,7,9,15-tetramethyl-2,10-dioxooxacyclohexadeca-3,11,13-trien-6-yl 3,4,6-trideoxy-3-(dimethylamino)-beta-D-xylo-hexopyranoside	C29 H47 N O6	505.34	11340.7	13220.3	21565.9	15842	12262.5	9943.36	8604.81	11928.2	14985.8	15479.1	13749.3	13542.1	6526.11	16981.4	7182.31	9561.34	14222.8	18122.1	7518.85	11991.7	10386.3	5353.35	9712.43	12399.4	11741.5	12848.4	15940	6720.55	8079.94	12831.3	16019	17269.7	8039.29	9159.7	10179.6	9067.27	6694.06
Com_5694_neg	N-COUMAROYL-L-ASPARTIC ACID	C13 H13 N O6	279.074	8441.27	7303.68	15422.5	13122.9	6771.71	5397.67	9647.9	7585.61	3162.33	12501.8	32737.5	5114.36	6516.5	4335.72	5871.59	7821.1	7248.95	7924.88	8794.09	8654.51	8610.2	6011.09	10306.1	7411.16	10889.8	11173.9	6433.57	23514.4	10645.3	9907.24	4870.95	2391.76	7283.08	8776.3	5418.79	1420.15	13261.8
Com_5553_neg	Lorcainide	C22 H27 Cl N2 O	370.182	6680.16	3193.28	4707.22	3784.92	3584.56	2217.88	8180.98	4079.83	2816.48	5139.99	4310.87	3991.18	45518.6	2310.65	5972.62	9813	4962.43	2948.2	4381.06	5858.31	3321.63	2919.64	2255.3	4513.19	2054.06	2219.72	2352.56	2306.28	2378.87	2341.87	1929.11	3888.96	2244.58	2189.58	3693.47	2868.7	2041.03
Com_2544_neg	(-)-Variabilin	C17 H16 O5	300.1	29755.9	45090.4	162969	59468.6	81159.6	48000.9	84132.1	134945	39649.4	92216.4	218869	26493.5	15620.3	25333.3	43404.8	97146.3	69822	56897.1	63126.7	58550	44044	119374	39583.2	29890.4	39395.4	78238.7	59424	238024	46585.6	102603	73892.4	27349	55173.7	72490.6	29910.9	11211.7	64802
Com_8253_neg	Triundecanoin	C36 H68 O6	596.502	3026.36	3781.92	3135.82	1435.3	2132.91	4113.16	2480.27	2244.38	3527.24	3157.32	2677.72	3329.31	4639.44	12718.7	8305.99	1822.18	3160.98	3943.1	3208.34	3286.13	4382.52	3398.97	4596.18	3414.3	5030.17	3534.18	3200.83	4800.02	4409.79	3237.74	4434.45	5606.61	2774.91	4148.53	4721.42	3734.61	2614.03
Com_1787_neg	(3alpha,7alpha,12alpha)-3,7,12,26-Tetrahydroxycholestan-27-yl hydrogen sulfate	C27 H48 O8 S	532.307	2601.22	16677.9	3010.62	3781.29	6922.67	2463.52	10760.6	2887.08	3199.83	2841.1	4305.07	23681.8	7214.87	3389.08	3642.25	2087.47	20279.1	12821.1	17318.6	14714.1	17509	4142.87	3550.58	41669.5	5611.48	2432.22	3387.19	4093.4	6252.95	3179.8	3312.21	5016.63	15019.9	2387.32	2953.62	29371.8	3309.73
Com_5951_neg	e-Tokoferol	C28 H42 O2	410.319	14456.5	9235.24	16074.4	5334.99	7768.73	15480.3	6482.82	9351.93	10004.9	63323.1	11530.3	11105.3	15548.4	21819	16157.8	9070.22	10356.7	8974.48	10450.4	7857.24	11418.5	4432.7	18079.8	7036.5	24545.2	10838.9	12451.9	15102.2	26994.3	8629.33	9600.19	11501.4	10425.5	13206.1	12649.1	8182.35	27016.4
Com_1847_neg	10,16-Dihydroxyhexadecanoic acid	C16 H32 O4	288.23	103372	69924.6	87642.1	66369.7	103149	84047.1	73976.8	93157.7	69050.9	60614.8	99992.1	80364.1	89984.5	92402.3	88526	90335.8	140255	72731.3	115210	85472.1	95411.6	99836.8	93311.9	90940	111870	70701.9	92901.5	79663.3	94439.1	89218.5	84846.9	49863.7	74483.9	91656.6	287009	40147	81474.3
Com_1570_neg	(5E,7E,10R,12R,13E,16R,17R,18S,22S)-22-Ethyl-10,12,16,18-tetrahydroxy-17-methyloxacyclodocosa-3,5,7,13-tetraen-2-one	C24 H38 O6	422.266	34608.9	51023	39560.3	39264.7	57224.9	40927.6	49973.6	45378.9	58731.7	144549	47595.7	62763.4	48228	50656.7	17413.8	64753.5	51171.5	46563.7	36986	43390.4	40778.2	39943.2	24633.1	88148.7	45389.5	39072.6	44460.2	14257.1	45931	42223.6	59880.6	50513.8	52836.7	57488.4	47947.6	68132	45655.2
Com_5756_neg	doxercalciferol	C28 H44 O2	412.334	7192.46	8986.53	28910.4	6661.15	14408.9	15923.2	19540.4	37834	1606.26	6298.91	2901.02	4207.4	1648.08	2562.37	6234.89	2683.69	5268.78	5203.93	4076.05	4416.29	4400.21	22982	10038.6	5782.52	6737.03	18912.5	8485.6	14086.8	5072.09	1475.65	2043.86	1524.18	1642.44	4986.89	1975.77	3138.95	2061.3
Com_7637_neg	4-O-beta-D-Xylopyranosyl-D-xylopyranose	C10 H18 O9	282.096	6358.31	6760.27	8326.99	9583.82	10666.9	7887.83	16255.5	9661.12	4559.57	8102.08	13895.7	2709.39	6831.36	6117.92	13237.5	11877.7	4936.84	6313.02	9031.3	7946.37	7128.69	10334.8	8440.87	4735.19	4508.75	10495.1	5209.84	8758.26	8730.91	7373.75	5278.79	5819.84	9125.21	9272.78	6119.35	2846.11	9421.99
Com_4998_neg	3b-Hydroxy-5-cholenoic acid	C24 H38 O3	374.282	28413.2	34275.2	41302.7	21775.5	23148.3	35499.3	8725.05	22569.6	13839.1	63329.5	35388.4	24299.1	5769.43	20444.2	18814.2	27392.5	29563.4	21793.4	15133.1	18317.4	16155.9	8656	12607.8	25135	29408.5	26945.4	25530.6	7375.45	7541.95	28815.4	21872.8	12863.2	4697.73	38691.4	47620.7	14951	38780.4
Com_5503_neg	Clonixin	C13 H11 Cl N2 O2	262.051	965.325	919.698	907.952	611.567	725.454	839.638	1099.28	697.475	416.89	1187.31	833.33	464.461	759.634	841.599	1385.12	738.059	1076.18	1847.93	1986.2	1173.43	1559.96	1284.7	1099.3	733.367	982.295	779.539	1063.47	1308.55	1173.82	585.771	576.644	531.699	764.904	743.56	622.62	469.075	927.728
Com_3116_neg	3-deoxy-D-manno-2-octulosonic acid	C8 H14 O8	238.069	80580	86076.6	67045.7	54997.4	58090.3	67028.8	84730.5	71562.6	27820.7	69236.5	78658.4	46498.5	61716	66965	176493	47618.6	52528.5	71816.9	62560.1	69622.1	56866.5	51877.9	135813	45324.6	46481.8	72431.3	46051	97898.4	74894.2	51583.4	45171.7	44682.3	94814.3	74216.9	42707.9	31906	55585.4
Com_7722_neg	VIRILON	C27 H40 O3	412.297	6523.02	5891.04	5683.74	2240.57	6935.3	4348.16	5806.18	6234.13	4477.43	5091.9	2943.68	5342.95	4026.08	1476.22	2520.89	4740.37	4315.12	5240.36	5290.2	3776.01	3663.68	3312	5193.6	8205.05	5735.76	12603	9546.2	2860.67	2868.02	3031.22	3047.58	3280.26	3401.77	4625	6426.83	10804.7	8087.95
Com_7208_neg	Lup-20(29)-en-28-al, 3beta-hydroxy-	C30 H48 O2	440.366	5246.64	2298.02	2880.99	1274.7	1741.29	5220.78	1830.13	2536.92	2978.76	3556.8	1940.69	5868.77	3347.71	4679.34	7293.03	1549.05	2502.94	3416.35	3215.98	2897.59	3359.01	6050.55	5127.53	2038.26	7280.42	2767.56	3204.63	4734.06	4950.82	2978.88	2277.79	4286.84	2216.97	2558.91	3133.21	1072.75	2133.26
Com_5946_neg	7-Sulfocholic acid	C24 H40 O8 S	488.245	3204.97	4945.17	2129.8	4492.45	5215.59	3282.05	3589.63	3650.93	3877.86	7497.08	6542.41	7351.78	2155.7	2780.92	7472.04	2239.46	4849.41	5622.33	5395.58	5149.23	4630.43	3365.61	3836.28	14512	1533.85	4610.48	1512.99	1772.94	2663.48	6616.79	3915.17	2213.44	3819.08	2837.77	2502.11	24481.5	1874.92
Com_2022_neg	protoporphyrinogen	C34 H40 N4 O4	568.307	17733.8	79526.7	23283.9	75354.3	65743.5	20973.4	104498	50399.4	74327.1	19510.7	40322.9	33421.4	49957.9	61897.8	32274	62174.9	52543.7	72406.6	50704.6	68701.3	41333.9	18368.5	25495.4	63230.7	18068.5	44872.6	31571.7	12460.3	30924.5	78550.1	64370.1	54257.3	61477.1	46143.5	90039.6	94869	21693.8
Com_3364_neg	5-[(3Z)-5-Hydroxy-3-methyl-3-penten-1-yl]-1,4a-dimethyl-6-methylenedecahydro-1-naphthalenecarboxylic acid	C20 H32 O3	320.235	43486.9	40515.4	42510.6	39349.3	47514.1	75380.3	71366.8	56994.2	21581.4	64613	101311	49958.8	24360.1	50054.6	119717	41708.6	40475.9	38660.2	36755.7	40330.8	42324.9	30745.1	37480.8	35166.1	31317.2	19416.7	45375.9	38183.6	14495.1	33403.2	56987.5	22217.2	37161.5	37844.1	61594.4	38221.9	61335.1
Com_5028_neg	(-)-Prostaglandin E2	C20 H32 O5	352.225	22678.1	15673	45130.4	16669.8	16528.1	22491	21750.1	28031.3	11908.2	43373.3	36262	20569.7	13499.4	16765.7	47354.1	20892.7	18729.4	18626.7	17170	17776.7	15787.9	17458.9	22037.7	10783.7	16642.8	12105.7	12433.6	35197.8	9244.24	21316	23183.3	11810.6	14480	19846.7	21202.6	9294.54	31478.4
Com_5126_neg	1-Palmitoyl lysophosphatidic acid	C19 H39 O7 P	410.244	33464.6	25824.8	16051.1	36102.2	24867.3	33262.5	21358.9	20125.6	24882.1	35583.9	15444.8	29565.8	22107.5	32575.5	24886.3	28651.2	25390.6	31155.9	27593.3	23360.7	22652.2	33664.9	6988.54	18453.9	25180.4	38813.5	21084.9	16110.5	22422.3	32317.4	30819.6	35033.2	23163	32763.8	25963.8	30042.2	19873.4
Com_6979_neg	10-Oxo-8-azatricyclo[5.3.1.0~3,8~]undec-5-yl 1H-indole-3-carboxylate	C19 H20 N2 O3	324.147	4764.33	10537	14696.5	9148.9	10851.2	5249.54	5393.92	3663.8	2853.36	17476.6	26648.6	2414.17	5535.52	6488.66	5218.28	9233.25	7552.09	6662.22	6314.47	6628.36	6395.92	7760.04	14568.5	6290.76	5725.31	5467.04	14561.1	12688.8	7664.05	8550.91	9338.8	2635.6	6627.69	7511.94	7223.51	4565.19	15670.5
Com_8303_neg	Bialaphos	C11 H22 N3 O6 P	323.123	5063.32	4331.62	13979.3	4582.98	2388.42	4973.35	4328.05	5936.42	463.97	4950.57	2561.89	2036.95	1325.64	10420.2	3515.37	2281.42	1642.7	3210.38	3205.78	2686.2	2072.97	4170.47	1235.56	1868.96	1795.15	2149.55	1177.12	4116.98	1327.75	7272.16	4566.57	607.326	1617.21	2995.03	683.595	515.267	1751.88
Com_7958_neg	FAD	C27 H33 N9 O15 P2	785.16	10326.7	8469.01	9443.24	5245.61	9467.55	9168.31	7791.25	7178.79	5102.49	13395.7	9970.44	3129.53	8411.17	5277.15	11376.7	8212.67	8766.73	9107.01	8002	7158.69	6271.24	14742	11588.1	5839.32	9632.46	14425.5	8689.66	16986.4	9883.01	7091.69	5905.78	5009.46	6732.7	6165.85	7011.64	2366.86	9785.48
Com_1693_neg	(2R,6S)-9-[(2R)-6-Hydroxy-2,7,8-trimethyl-3,4-dihydro-2H-chromen-2-yl]-2,6-dimethylnonanoic acid	C23 H36 O4	376.261	32132.7	55304.2	38084.6	37903.9	40930.6	39573.6	426811	39536.4	65067.4	94614.1	41188.2	129282	36812.7	48815.6	11644.8	48363.9	56580.6	44656.6	40763.7	37786.6	41514.1	34395.6	22326.2	42562.5	37973.6	32325.1	34566.2	8763.3	38380.2	38932.6	56511	83953.1	45169.7	39258	46737.6	151309	30471
Com_2963_neg	5-Heptadecyl-1,3-benzenediol	C23 H40 O2	348.303	101468	14760	47103.5	13238.8	1685.58	22354.1	4625.54	19991.7	43280.3	31898.8	9604.78	36428.6	20580.5	181621	10462	2738.13	31915	33514.1	34210.2	31200.1	22014.1	69375.2	131512	6707.28	134537	47325.5	22327.1	18793.5	30153	49348.8	39382.1	17313.9	42280.9	17965.6	20752.2	24576.2	84156.8
Com_3869_neg	(3beta)-3-Hydroxy-23-(sulfooxy)olean-12-en-28-oic acid	C30 H48 O7 S	552.312	52747.1	59565.7	42270.4	73600.7	41515	59351.6	40079.1	51350.8	43850.5	79879.9	88772.3	23782.4	39600.8	64568.2	179761	83642.7	54772.6	51744.1	47977.7	54885.3	45353.1	36615.9	25910.2	32143.5	51217.6	90112	78827.5	29560.4	32506.8	74796.6	46542.7	39772.2	22319.9	28096.1	70205.3	35334.4	106328
Com_7498_neg	Betulin	C30 H50 O2	442.381	23756.6	7072.72	11447.6	5116.29	4055.76	10687.8	6064.23	7230.56	10293.5	20941.9	6464.27	6001.47	9587.69	10725.6	25501.6	7208.11	10077.2	6991.26	7291.51	5876.74	6490.92	9105.17	9786.31	10889.3	16015.4	14089.2	10567	7574.82	12420.3	9246.85	8997.66	9017.33	8037.35	5801.86	9581.51	7133.11	16151.3
Com_3108_neg	N-(3-Carboxypropanoyl)-5-hydroxynorvaline	C9 H15 N O6	233.09	138253	79280.2	86285.5	111253	75932.6	99765	118487	113727	47655.6	149782	97502.7	90794.4	77782.2	150149	130500	68983.1	60938.9	78116.7	72816.5	71631.6	71600.7	78473.7	63227.5	65453.7	45466.3	88769.2	48550	103502	74947.6	81618.9	67980.7	50847.1	78261.4	100826	63168.9	48402.2	97028.8
Com_7894_neg	Vibegron	C26 H28 N4 O3	444.218	2370.61	4440.36	3459.74	3418.74	3221.37	6217.06	2606.28	3420.61	3707.89	9368.99	4588.06	9824.3	3139.59	5910.62	10392.1	3792.49	4671.72	3186.32	2999.24	3245.22	2759.4	3995.68	2313.41	9739.66	1607.87	2617.43	4328.02	2116.12	1970.28	4563.41	2724.23	2765.79	3073.92	2914.47	3558.82	5363.66	2560.2
Com_2053_neg	(10Z)-1,1,1-Trifluoro-19-hydroxy-10-nonadecen-3-one	C19 H33 F3 O2	350.243	69577	53604.3	77644.5	44535.3	36052.5	113198	44919.7	52614	166933	87804.5	64218.1	50171.8	77198.1	80270.6	159277	30130.9	53209.4	58878.7	54795.2	61235.1	40997.7	49813	86944.1	30255.9	59636	50798.8	65272.7	65532.6	71365.8	36601.8	46807.7	73841.5	64333.7	56510.8	90648.5	36987.2	78918.6
Com_2499_neg	(2E)-3-(Acetoxymethyl)-5-[(1S,4aR,8aR)-2-(hydroxymethyl)-5,5,8a-trimethyl-1,4,4a,5,6,7,8,8a-octahydro-1-naphthalenyl]-2-pentenoic acid	C22 H34 O5	378.241	66208.4	45369.7	48710.6	59757.7	44602.7	95257	41478.4	77451.1	23551	343202	137726	44396.3	27201.3	29574.8	80974.8	153081	59149.8	50217.1	30657.6	45762.6	47572.7	90306.6	37618.5	132506	57221	87229	74426.5	94032.8	44933	27727.4	23716.2	15683.4	15278.2	67094.6	117095	61902	101995
Com_6677_neg	2,3,8,9-Tetrahydroxybenzo[b][1]benzofuro[2,3-f][1]benzofuran-6,12-dione	C18 H8 O8	352.021	20134.6	22014.6	35092.9	19187.4	9218.36	8895.95	21071.4	22471	1568.95	15696.3	24130.7	1702.07	2819.62	6298.59	5433.25	10403.2	10701.8	10073.8	6771.59	10286.1	12248.1	4908.19	12931.4	4964.2	5477.87	19538.9	12659.8	29700.1	12955.7	12469.4	5727.33	1911.57	6017.11	17019.8	7262.8	3114.65	26687.5
Com_4994_neg	(2E)-3-(3,4-Dihydroxyphenyl)-N-{3-[(4-{[(2E)-3-(4-hydroxy-3-methoxyphenyl)-2-propenoyl]amino}butyl)amino]propyl}acrylamide	C26 H33 N3 O6	483.237	33029.4	35665.8	25132.2	20651.6	24404.5	47232.5	51289.9	35513.8	29229.9	44534.2	44516.8	19699.8	26863.1	30760.9	57712.9	28113.1	28149.6	31289.8	27932.8	29037.5	31930.6	32119.9	41297.4	23844.7	15495.5	17485.1	21088.1	37139.2	25372.5	41215.6	22587.2	18218.8	24951.2	34879.1	47741.9	18621.9	28083.8
Com_7611_neg	(13Z,16Z)-docosadienoic acid	C22 H40 O2	336.303	7436.42	2399.21	4335.39	2044.72	6357.54	3137.84	2867.01	2621.44	2067.71	5300.95	6943.15	1630.69	3028.79	2875.12	5464.72	2546.25	3543.65	3360.78	2454.86	3420.11	2725.43	10019.3	6233.88	3332.86	4611.35	3033.88	6441.44	7526.94	6868.19	3361.64	2220.46	2775.26	2479.56	2450.59	3035.28	2217.62	3653.1
Com_4665_neg	Methomidate	C13 H14 N2 O2	230.105	10495.5	10555.2	10317	12708.8	8233.58	12286.4	41733.6	15886.7	10456.7	19229.6	20267	7485.7	7941.45	10662.4	13836.6	14057.4	17956.5	15894	15417	15399.5	12759	13689.4	14217.8	9911.76	6604.8	21959.3	11268.1	13019.5	8466.62	16312.4	10585.8	7596.54	13208.9	10753.3	22807.1	2862.48	16534.2
Com_4841_neg	(+)-Gibberellic acid	C19 H22 O6	346.142	3682.41	3039.25	22135	13914.7	4231.81	9745.87	4141.17	4879.24	1040.3	3706.69	67816.6	1105.52	1429.23	1020.97	4095.49	7324.95	8286.45	6401.67	8978.81	5967.73	7476.86	26930.7	54502.1	4409.78	1998.1	8447.5	1969.74	22593	10667.5	14551.9	3660.97	1848.12	3408.57	5698.45	6367.21	1193.02	2238.49
Com_2983_neg	Typhasterol	C28 H48 O4	448.355	25839.7	56259	57667.9	51009.5	152741	58602.4	79272.3	37256.8	51343.9	44665.6	47337.8	54244.4	56628.5	43803.4	41092.9	66087.6	49477.7	52564.4	47175	43780.8	34780.6	22381.3	41296.8	22852.3	57144.2	39883.5	72332.3	71690	37455	57612.7	71375.6	78277.6	46086.5	56791.4	92860.3	69503.7	63341.4
Com_6542_neg	3,4-Dihydroxyphenylglycol	C8 H10 O4	170.058	19180.3	10317	12262.4	12594.5	8787.16	9790.29	17574.3	19950.2	4977.99	17220.2	10938.2	15518.7	10575.4	8790.67	17848.5	9785.53	9489.31	7863.54	6704.29	9742.5	11083.4	16485.5	13593.7	7470.71	10398	8916.37	12802.2	17150.4	12594.2	8938.04	6614.98	7459.72	8089.68	11706.7	14628	13701	10096.9
Com_3163_neg	Methyl 5-{(3aS,5R,6R,6aS)-5-hydroxy-6-[(1E,3R)-3-hydroxy-1-octen-1-yl]-1,3a,4,5,6,6a-hexahydro-2-pentalenyl}pentanoate	C22 H36 O4	364.261	54292.6	52084.8	23074	38113.2	58253.1	36933.8	59519.3	33528.6	48695.7	39826.5	45833.6	67266.6	44583.6	30401.5	72080.4	84949.1	23595.7	41363.1	46174.9	42403.4	35015.7	35773.6	27289	80886.4	21885.1	18804.3	37032.3	38386	21718.2	30029.3	22709.8	43387.5	35894.1	53199	74911.2	90936.1	35914.5
Com_1219_neg	N-Acetylthreonine	C6 H11 N O4	161.069	301834	250598	481737	380154	290506	409810	372264	223430	113739	656515	480820	208203	198350	265459	499673	246456	231263	287405	226878	189739	250022	315872	393990	218571	309293	363480	266687	837265	426266	310906	58754.9	143889	232703	237124	278138	144720	241157
Com_4959_neg	nummularine F	C23 H32 N4 O4	428.243	5491.68	5528.85	12451.6	10750.6	14119.1	5513.35	6994.23	8585.71	2419.58	11035.1	10239.3	3341.16	3649.54	7811.65	6402.74	8606.92	7629.24	6903.06	6331.97	8492.28	6269.43	3878.57	5866.46	4661.06	5162.89	3734.26	3624.58	5044.44	5643.98	45030.3	5180.49	2762.55	7332.76	6293.72	5136.36	1841.41	9770.11
Com_6782_neg	zinniol	C15 H22 O4	266.152	14718.1	12376.1	16285	15464.2	8954.38	8639.49	9622.33	12796.2	5300.61	15778.2	27102.1	7193.64	5074.65	10353	7817.41	11921.4	12797.1	12719.1	9903.06	9524.98	7826.17	11231.7	11590.9	5577.15	6872.22	8171.73	6037.19	24518.9	8469.95	18582.5	9396.38	4475.81	10520.4	17534.2	5503.46	3351.75	13743.3
Com_5912_neg	(3-Hydroxy-2-oxo-2,3-dihydro-1H-indol-3-yl)acetonitrile	C10 H8 N2 O2	188.059	20490.4	21923.7	49062.9	20034.9	20582.6	12832.8	18048.2	21491.8	5103.82	35227.7	33162.1	7375.41	7353.93	18726.4	9015.73	22717.2	19309.9	16825.5	16494.8	16149.4	13298.6	24576.3	34828.5	16823.5	19720.8	22519.5	19886.8	50813.3	21024.2	16560.2	11435.2	6233.9	15464.8	19737.3	9995.04	6940.04	23404
Com_6398_neg	Riboflavin Tetrabutyrate	C33 H44 N4 O10	656.307	12477.5	4540.51	14668.3	1722.25	5710.84	12346.4	32702.8	10553	5228.99	3522.4	4487.34	11098.3	11570.9	3627.23	48238.3	6416.11	4766.73	4913.73	3089.11	7202.78	4532.17	2607.13	2814.57	4289.3	8227.26	8360.84	7014.37	10656.7	12726.3	1638.97	12789	9797.6	8179.34	6236.15	25637	6411.7	4706.28
Com_3391_neg	Methacrifos	C7 H13 O5 P S	240.022	21206.1	18941.1	30904.6	20605.4	19597.9	23007.7	17691.7	16963.6	11857.7	37023	63263.9	12231	29102.4	37626	98413.6	22181.3	19542.1	27554.1	23739.1	27902.7	22477.7	51761.3	87695.3	14173.1	23982.5	30489.1	23330.2	207960	46753.1	26094.9	11050.9	21793.8	27017.5	25421.6	25641.4	14319.3	39585.9
Com_4925_neg	L-lupinic acid	C13 H18 N6 O3	306.143	26483.5	26119.2	26844.7	27046.2	15871.1	29261.8	30498	25112.5	11777.3	48055.8	38026	30413.8	16051.6	34985.2	36839.9	37003.5	29043.6	26266.1	25331.1	24803.8	17348.8	39078.6	16127.1	16240.3	13119.7	23868.6	19195.2	33165.1	19188.2	34722	32461.3	18256.2	35033.7	25593.4	30407.5	23320.1	21388.6
Com_2965_neg	2,3-Bis(octanoyloxy)propyl pentadecanoate	C34 H64 O6	568.47	104759	62451.6	86276.4	62668.1	83786.1	81871.8	98729	137562	60011.8	116710	110330	70887	127947	73906.1	240151	70705.7	82282.8	60215.1	95705.5	91880.4	63919.8	119840	119841	78646	109614	97364.8	168938	139042	108494	41762.1	69978.1	85782.7	81680.8	79544.4	130986	86712.5	126814
Com_4205_neg	Zopiclone N-oxide	C17 H17 Cl N6 O4	404.098	1296.28	25496.2	23601.8	46974.9	916.747	1316.99	34645.3	35363.2	3137.94	2870.3	91118.7	772.939	1614.79	1092.17	3718.9	17554.6	16986.7	11453.4	15832.1	13232.2	10894.6	34810.5	45389.6	996.402	3061.51	31863.3	30225.8	17680.8	27850.4	2793.31	7946.16	4094.26	14678.1	12535.2	15391	2377.64	28506.4
Com_4428_neg	Melatonin	C13 H16 N2 O2	232.121	29281.4	53460	10798.9	10349.7	7154.74	27270.2	1174.73	6210.27	1299.01	3573.6	2463.7	3913.02	14581.7	4037.17	58685.9	29838.8	13667.7	9778.8	11677.3	11126.9	9345.34	1894.56	2682.18	3174.92	6084.12	3562.07	8583.58	125297	2562.51	1500.25	15415.4	1345.77	7278.65	36283.8	1161.28	4666.24	2404.89
Com_4633_neg	10-[(5E)-3,4-Dihydroxy-5-isopropyl-5-hepten-2-yl]-5,6-dihydroxy-7a,9a-dimethylhexadecahydro-3H-benzo[c]indeno[5,4-e]oxepin-3-one	C29 H48 O6	492.345	9217.11	27791.3	28067	18007.7	31396.5	25841.5	21468.2	31296.3	36512.7	15046.1	18135.1	44187.8	13163.7	19875.4	16193.3	20745.2	14675.7	20895.9	25736.6	24180.8	24484.3	13453.5	15137.5	15626.7	21275.6	12868.6	23049.5	20197.2	9779.5	29917.3	35999.8	33097.4	17403.2	39238.7	32504.3	20752.3	19595.8
Com_379_neg	Succinic semialdehyde	C4 H6 O3	102.032	1.33022e+06	769546	2.58089e+06	1.22576e+06	893619	1.82657e+06	924061	1.03162e+06	733489	2.04201e+06	3.67721e+06	939173	878107	589731	1.03485e+06	800378	1.22362e+06	1.08659e+06	790570	1.01083e+06	1.06094e+06	1.72783e+06	2.37366e+06	1.00571e+06	1.13636e+06	1.26018e+06	731926	5.46249e+06	1.5002e+06	958273	1.17867e+06	575136	722008	953330	987756	464260	976938
Com_4758_neg	1-alpha,24R,25-Trihydroxyvitamin D2	C28 H44 O4	444.324	14365.7	22642.4	69372.6	18867.1	47805.7	40219.6	32734	59734.8	6925.17	20999.9	12307.4	13821.8	10623.4	3811.53	16623.9	7921.3	16046.5	17352.7	17232.7	13262.5	14046.7	26929.8	25677.9	23296.6	17798.8	23551.6	24001.1	30500.2	5865.82	8196.05	14794.8	4271.21	4057.99	11124.9	15085.1	11466	12237.5
Com_1345_neg	3alpha,7alpha,12alpha-trihydroxy-5beta-cholestan-26-al	C27 H46 O4	434.34	248076	150940	120202	145227	149204	149480	277878	166274	280135	76005.9	163589	77904.2	165192	103011	142689	211816	170678	158055	164183	171639	142528	164007	86818.5	258423	143157	167852	189410	135448	87449.8	250260	249546	110218	142974	196948	459037	114537	129080
Com_3540_neg	Ascorbyl palmitate	C22 H38 O7	414.261	59126.2	61093.1	46369.5	45256	44512.3	34693.8	41702.9	57071.2	44695.5	17761.7	21127.1	48563.5	49901	46867.1	15598.5	46643.1	60054.4	45632	43579.9	50121.5	45786.1	28950.9	34044.3	58393.5	28299.5	36121.4	32759.3	35450.8	30349.2	40864.9	43805	54524.1	95179.4	62597.5	47634.1	73533.7	40443
Com_2073_neg	(+)-CP 55,940	C24 H40 O3	376.298	44270.4	51386.7	151592	27366.7	69685.4	69658.1	21163.6	37996	41639.3	476339	36137.3	23395.3	132998	95176.2	157429	13058.7	75553.7	88585	96433.1	71696.4	35656.6	96575.9	46228	24447.8	37804.9	29813.8	28014.8	52032.6	15606.1	14111	100602	66963.3	148627	39442.2	69019.7	50649.3	151791
Com_7190_neg	1,3-Dihydroxy-2-propanyl (4Z,7Z,10Z,13Z,16Z,19Z)-4,7,10,13,16,19-docosahexaenoate	C25 H38 O4	402.277	11090.1	15027.5	13799	11748.9	10249.2	5803.58	14975.9	6423.01	9156.53	13998.7	12522.1	7109.82	6476.71	5127.8	4556.23	17217.5	9807.98	9623.06	8148.27	10607.8	11944.1	5669.98	19406.9	3960.86	11258.9	5465.53	10823.3	24846.4	5378.4	7505.46	7904.16	12564.9	6759.25	12320.5	8562.11	12150.5	21789.2
Com_4565_neg	monomethyl phosphate	C H5 O4 P	111.992	14877.3	38507.1	30579.5	13002.9	35325	18437.1	25366.1	16279.8	9093.63	44100	23113.2	10382.6	18590	23553.9	112151	38978.4	30966.2	24105.3	28645.7	32031.4	27320.5	118796	46891.6	22384.3	52835.5	43136.3	84418.5	64912	91930.4	16157.1	20084.6	19101.5	35850.3	27313.5	10752.1	6654.75	21305.3
Com_6569_neg	Ruxolitinib	C17 H18 N6	306.158	17490	17224.4	21855.4	19716.8	20618.5	18812.3	29361.9	19516.9	11662.3	18396.2	19607.8	14042.4	13951.6	12672.7	19794.6	11325.4	18558	15406.7	11626.2	13014.8	14765	36774.9	25519	11329.5	13165.8	16373.4	15013.7	29422.3	15334.9	9559.79	17527.1	10365.2	17862.3	15323.2	23961.2	7064.63	15325.3
Com_2657_neg	Cyclohexanecarboxylic acid	C7 H12 O2	128.084	144008	38093.2	31959.2	29586.7	111571	65320.9	40056.2	70587.6	39891.5	46775	32198.5	116205	51924.4	46275.2	174675	34569.2	43863.4	44189.8	40180.5	37641.5	48278.9	38234.4	32073.7	18450.9	26333.8	67392.6	36761.7	57323.6	87174.4	28117.3	40421.9	28262.6	33047.8	43436.8	154583	42292.6	33249.3
Com_7479_neg	Faropenem medoxomil	C17 H19 N O8 S	397.084	8842.94	7708.02	10823.2	12450.3	9664.34	7980.57	13802.6	7877.14	2339.21	7032.34	20776.2	2852.97	3539.89	3607.65	8040.76	11332.1	6464.57	10098.6	11655.7	7954.65	7160.47	6782.61	17715.3	7817.27	4870.26	12611.3	8304.21	19559.5	10534	5550.73	4108.41	2724.61	8970.18	10128.7	7516.77	2175.18	14534.2
Com_6993_neg	Methyl 4-{[6-deoxy-alpha-L-galactopyranosyl-(1->3)-6-deoxy-alpha-L-mannopyranosyl-(1->3)-6-deoxy-2-O-methyl-alpha-L-mannopyranosyl]oxy}benzoate	C27 H40 O15	604.238	9597.74	19621.8	10338.6	18479.1	13304.2	22773.3	13200.7	10896.1	3112.07	11382.7	7012.99	7531.02	2108.51	4339.92	14928.8	5943.92	11116.7	7039.93	6506.9	6485.73	7326.69	3952.3	9037.24	9126.21	11394.6	18550.5	11225.7	8695.63	7710.06	5105.06	2552.45	2869.26	1630.36	3056.73	5030	4784.31	8306.67
Com_8434_neg	(3beta)-Cholest-5-en-3-yl (11Z,14Z)-11,14-icosadienoate	C47 H80 O2	676.613	2712.68	675.489	1896.88	546.634	760.576	6181.05	781.752	676.597	776.521	1585.01	786.876	469.609	717.95	1494.67	1418.56	824.551	825.051	700.5	844.871	961.769	597.401	1413.84	1287.11	743.1	1044.05	828.033	1095.65	1248.31	1187.52	604.594	625.178	546.887	721.92	690.557	626.594	426.91	886.269
Com_3089_neg	Perzinfotel	C9 H13 N2 O5 P	260.057	146153	116215	108321	90466.8	55853.2	110062	107352	71432	36722.8	154800	101813	21319.1	31355.9	72300.9	118381	83553.9	54039.5	70016.5	53734.7	69250.5	64872.3	72684.4	63777	38911.7	67430.3	44894.4	47401.9	129554	60253.7	47421.2	61132.7	40612.9	59361.5	88018.9	122734	28594.5	117159
Com_4836_neg	Clavam-2-carboxylate	C6 H7 N O4	157.037	57125.4	42873.7	54421.1	47237.4	30743.6	56200.6	50726.7	29142.4	22488.8	54286.3	38777.7	39950.1	28502.2	37152.1	51285	37192.8	35496	34547.2	43816.3	38937.9	39598.6	79171.6	37009.8	41132.5	37268.6	49669.7	47505.3	71922.8	57805.3	27689.1	29788.9	32778.1	46810.3	47929.8	28279.6	23632.7	53887.6
Com_2013_neg	Suberic acid	C8 H14 O4	174.089	192882	204216	232282	226857	241301	178082	258683	203923	106268	181798	202504	143282	80860.6	107632	122993	89179.9	175638	142901	146879	125717	133517	217133	159578	110182	100887	139617	139052	303830	173915	112811	93136.1	78357.5	103397	159361	126187	32658	133005
Com_463_neg	4-Aminopyridine	C5 H6 N2	94.053	300383	239502	1.03937e+06	1.21978e+06	256345	821473	518069	572277	122737	410162	2.86649e+06	89019.9	184025	251322	437136	380942	632685	545612	560045	537700	504493	581559	1.66885e+06	257356	187279	499743	217417	863897	436283	804741	313654	391637	331561	297838	771336	133542	270752
Com_7844_neg	Dimethyl (3-oxocyclohexyl)malonate	C11 H16 O5	228.1	7272.68	9514.8	7139.49	11943.2	4560.63	5712.58	7530.97	6885.91	3210.18	9890.88	9861.86	5669.8	2920.31	4640.64	4255.4	7024.31	4058.63	6546.37	5048.42	5074.02	6164.58	6106.72	5050.87	3410.57	3074.98	5288.6	4176.14	11803.1	6506.84	7958.87	3477.69	2811.05	5920.22	7829.45	3333.21	2834.05	6924.38
Com_7249_neg	Pomalidomide	C13 H11 N3 O4	273.075	9010.06	2071.43	2365.52	6877.83	4882.72	4583.49	6143.23	6247.09	1692.5	30812.3	3960.18	10876.8	5236.3	2702.46	6550.66	3512.6	5743.26	4017.9	5253.54	4234.38	4266.23	2581.39	3399.38	2540.63	3804.69	6018.64	1900.84	2696.85	2079.03	8192.02	3095.68	3309.57	1928.44	10848.8	10274.7	13817.4	14310.1
Com_4358_neg	Vicenistatin	C30 H48 N2 O4	500.361	2969.4	2227.13	98372.4	2961.94	2275.14	3160.82	2386.22	2147.68	2191.7	4060.66	2662.05	1829.98	2694.14	3136.62	5784.83	2192.05	4346.95	2430.25	2823.01	2727.53	2043.74	4159.3	3387.31	2286.6	3329.77	2743.63	3570.19	4082.98	3620.51	2236.34	2162.11	1935.11	2149.92	2254.23	2509.29	1656.98	2762.59
Com_7069_neg	terlakiren	C31 H48 N4 O7 S	620.323	4897.05	5001.41	13582.8	5272.29	3220.96	10493.8	24964.6	5987.66	3108.03	4587.61	3399.4	11520.5	6514.87	2365.57	12302.2	2921.4	3279.32	2527.79	5004.71	5392.31	4812.5	9663.06	2225.79	2897.04	2637.06	2700.38	3627.34	5677.28	3141.62	2240.7	9296.45	5883.22	4144.71	5327.1	12462.9	3124.55	5907.15
Com_1725_neg	(4R,8S)-11-[(2R)-6-Hydroxy-2,5,7,8-tetramethyl-3,4-dihydro-2H-chromen-2-yl]-4,8-dimethylundecanoic acid	C26 H42 O4	418.308	280642	241726	254150	234443	109363	136275	174639	268175	221550	56172.1	88615.4	170988	190631	307782	42734.1	167051	221367	202561	218197	246544	130691	82880	116600	75231.4	87030.1	89783.7	53869.9	40289.3	90386.2	168458	239885	179029	8247.49	251770	264682	162878	209592
Com_224_neg	1,2-DIOLEOYL-SN-GLYCERO-3-PHOSPHOCHOLINE	C44 H84 N O8 P	785.592	210767	3.26278e+06	814619	3.01589e+06	2.17517e+06	1.51527e+06	1.24991e+06	4.00355e+06	10954.7	140248	632699	1.17523e+06	987710	3.81937e+06	78426.3	2.66814e+06	2.38326e+06	1.79581e+06	1.50863e+06	1.39011e+06	1.56726e+06	422779	284985	1.72429e+06	493227	1.698e+06	529090	10265.1	547410	3.27973e+06	3.64736e+06	1.20769e+06	2.37785e+06	2.92813e+06	3.03096e+06	1.96912e+06	455267
Com_3500_neg	16-feruloyloxypalmitic acid	C26 H40 O6	448.283	26190.4	21076.3	15408.5	28635.7	17898	20346.9	27767.2	16826.2	35985	24258.9	20780.8	75422.2	18180.7	33526.7	22806.1	21285.6	24985.3	27898	25295.7	21702.3	22820.7	26375.9	10904.6	14431.1	18480.6	56584.6	21474.3	35399.4	16651.8	17418.1	18512.4	28523.3	15528.4	21701.3	19496.1	34373	24525.1
Com_1471_neg	Ecdysone	C27 H44 O6	464.314	133963	235104	226359	179127	241218	99942	227092	176066	111049	247894	403026	57597.2	140174	127373	131403	325656	220229	202711	184547	179349	162699	482890	517060	58352.6	343137	106628	567329	92257.7	391988	145507	212153	77885.2	229603	121012	69555.2	129405	498733
Com_1584_neg	1-stearoyl-lysophosphatidylcholine	C26 H54 N O7 P	523.366	55530	90432.7	73975.9	105808	20225.9	42107.2	37674.6	59196	240849	20721.8	28212.2	130982	64647.3	264144	7314.23	76486.6	91003	82744.9	88715.6	89060	96417.1	14761.9	14532.8	32570.2	11403.4	17130.2	12281	15815.5	13894.2	106922	161244	325076	49689.7	50772.8	132149	35559.3	38417
Com_827_neg	3,4-dihydroxybenzylamine	C7 H9 N O2	139.063	405511	341147	580301	375387	267390	286911	511343	160869	234698	521946	841652	464844	195668	321361	450814	509783	259167	312560	391251	368084	345348	285610	261813	225751	172328	338710	219750	700750	265944	589701	191775	151908	390668	329818	203499	101394	454606
Com_3429_neg	Leu-Val	C11 H22 N2 O3	230.163	18554.1	23331.2	88500.3	67264	7837.42	80018.8	60592.3	112192	8933.78	76218.4	44128.9	10005.4	14771.8	12561.4	20252	37275.6	27621.7	30159	31946.5	29829.7	19761	21589.2	31897.7	7539.09	17037.4	29416.3	8089.01	43215	35704.6	11438.6	27496.2	12709	17457.6	51775.4	71522.2	7641.48	70047.4
Com_7365_neg	11-Deoxocucurbitacin I	C30 H44 O6	500.314	2486.42	9298.41	25593.6	4093.89	4867.32	17765.9	9302.7	18312.5	1282.77	7987.97	4194.95	5100.67	2148.13	2475.78	4586.56	2358.43	5680.94	4344.06	4155.42	5056.57	4908.28	9630.62	9213.95	3579.6	3736.09	3700.98	3154.93	3527.01	4268.02	2306.84	3002.61	1756.33	2032.15	3400.81	4789.62	2303.08	3230.05
Com_4601_neg	1-isothiocyanato-8-methylsulfanyl-octane	C10 H19 N S2	217.095	43291.1	25940.8	38477.4	29227.3	25224.7	40574.2	40594.2	49796.6	14361.8	57650.6	24710.6	44647.3	26889.4	24806.3	59526.7	25814.4	23135.1	24791.1	30293.8	29477.6	29200.4	30828.6	24349.9	20617.8	14071.5	35175	24698.6	37827.5	22532.2	26592.2	22532.3	19335.3	24854.3	47720.5	49825.1	34258.6	45261.5
Com_2082_neg	1,2-Cyclohexanediol	C6 H12 O2	116.084	228473	254022	338586	136567	217265	301307	136724	122280	68159.5	470868	215037	53642.3	96077.5	109984	383243	139545	118588	135013	143972	144522	128257	211885	211354	79122.9	196330	146734	189650	255965	149577	144249	120533	71311.1	119908	176141	121756	70263.6	198644
Com_7072_neg	sulukast	C25 H36 N4 O3 S	472.249	2850.41	1952.06	3406.89	1357.83	2604.19	1250.04	2651.75	1839.03	1660.64	2034.9	1688.67	14995.9	3528.66	3692.11	3220.59	1349.32	1861.98	2434.14	1782.19	1835.05	1571.32	2869.15	1156	1423.41	1569.25	1105.05	1234.55	2445.48	1207.56	1483.34	1328.19	955.165	823.381	1221.23	2592.88	3777.03	1763.72
Com_4457_neg	Asp-lys	C10 H19 N3 O5	261.132	14314.1	22644.5	36901.8	26044	72061.3	49014.2	42738.7	32706.2	13633.5	93639.1	19821.6	33711	15997.6	16959.5	59096.9	16701.4	29058.4	19396.7	21841.3	23040	21503.5	22574.9	23939.5	43364	30847.7	36122	18304.7	29084.3	25939	26571.8	11413.3	8323.17	14289.3	44960.9	38619.5	31768.8	48541.9
Com_5642_neg	GIBBERELLIN A8-CATABOLITE	C19 H22 O7	362.137	779.943	604.387	1062.69	493.141	587.361	715.893	679.783	567.035	362.208	1019.81	723.48	411.432	621.931	728.63	1190.77	608.493	1529.96	1011.94	1069.21	1246.88	1227	1065.53	947.463	580.792	799.654	649.228	894.431	1016.41	991.65	492.211	479.663	471.306	623.533	622.13	534.887	402.485	798.563
Com_5109_neg	Methandriol dipropionate	C26 H40 O4	416.293	23076.2	47751.8	45513.5	14537.2	40426	44974	26248.9	50324.4	16523.9	44832.6	23763.4	26149.8	12005.1	14876.1	31467.8	24253	23117.3	24618.4	20877.5	21147	18023.9	10393	26138	13859.8	43326.5	20045.9	18168.8	17321.7	11244.7	28897	19557.8	21812.2	10455.7	17890.9	21247.6	26439.2	39629.5
Com_5240_neg	1-Isopropyl citrate	C9 H14 O7	234.074	15429.2	7626.38	18219.9	14863	36854.6	5605.65	20627.5	31079	4762.38	63250.7	6610.04	33147.5	16402	19989.1	15262.3	14786.7	11321.4	13108.6	10154.3	11603.1	8652.36	32371.5	7974.24	31530.3	31358.5	24279.7	28262.9	27982.7	10184.9	13126.7	5795.08	8411.33	13748	37849.7	26337.2	21121.2	26018.6
Com_4438_neg	primidone	C12 H14 N2 O2	218.105	54852.7	40863.8	94685.3	36344.6	42585.3	62084.9	50838.8	52612.9	28149	55459.1	56033.5	25500.8	49191.9	47952.4	81162.7	53845.7	40376.5	32382.6	48728.5	47370.5	37355.8	72777.1	57921.3	46577.9	64608.7	52979.8	68281.2	85703	59608.4	36832	37545.6	33420.8	44245.4	41690.2	41289	31928.9	50479.5
Com_7065_neg	7-OXOCHOLESTEROL	C27 H44 O2	400.334	20639.2	9812.87	13617.2	3673.4	2310.52	12644.8	4239.73	6335.91	11712.7	15494.6	7352.43	9254.61	8600.12	25455.3	9269.86	3296.39	8704.31	9803.21	7176.11	9446.21	9022.5	5539.79	12919.3	3957.82	12857.8	10779.8	8892.69	7964.91	11440.2	10658.3	10477.7	11568.9	12331.3	9759.57	9902.57	6142.3	20785.5
Com_3509_neg	3-sulfolactic acid	C3 H6 O6 S	169.989	38899.3	42007.8	90640.5	48508.5	37579.6	40961.3	39279.5	39282.6	15348.3	52678	105046	28246.3	21078.7	28234.3	36750.5	30595.1	38951	40480.2	31596.9	40554.5	34698.5	64098.4	72567.5	28556.5	29714.7	49364.6	42018.4	101740	46757.7	44386.8	18641.2	19798.7	31338.1	31082.9	31770	11348.8	37485.8
Com_8086_neg	3-(all-trans-nonaprenyl)benzene-1,2-diol	C51 H78 O2	722.599	10205.4	2877.9	2781.8	1209.16	1662.66	16089.7	1777.29	1530.23	996.687	11526.9	1718.56	1786.63	2895.69	2793.64	9284.48	3089.88	2017.12	2778.52	2560.22	2139.68	2652.42	3288.35	2807.58	1650.45	2406.71	1766.9	14651.7	2744.4	2532.13	1302.69	5494.41	3028.95	1917.03	1569.84	1370	998.552	2030.04
Com_2765_neg	Scutianine F	C38 H45 N5 O5	651.344	43676.1	24756.8	35954.7	20981	158551	74691.3	188210	131481	15507.3	39917.1	22990.3	50945.5	22465.8	33777.3	87186.9	17184.5	30460.3	35250.3	30252.8	38655.2	28949.9	27668.3	19426.9	34691.6	26709.4	122151	30396.3	9478.86	20084.8	12416.5	24689.1	26146.9	11570.4	12011.1	24261.6	37214.8	7978.4
Com_1700_neg	3beta-Hydroxy-5alpha-cholest-7-ene-4alpha-carboxylate	C28 H46 O3	430.345	41130.9	54749.3	138317	37819.1	65689.2	65815.7	146235	103965	43407.6	54514.8	64516.2	42355.6	121970	57629	75164.4	84485.5	119128	97711.6	88787.1	89604	59064.7	66703.8	45105.2	42849.8	28808.8	77217.1	37099.9	29244.9	60371.7	155825	76640.4	78271.2	137185	218380	325888	91829.1	271341
Com_5982_neg	N~2~-Acetyl-L-ornithine	C7 H14 N2 O3	174.1	32034.2	31174	32784.8	16709.8	36605.2	33432.2	20579.9	20136.3	6492.13	48983.1	22446.7	10154.5	22293.3	23916	22576.6	18300.6	21174.6	19008.3	18862.1	18612.2	13702.4	41635.6	22833.6	17695.1	17908.1	33535.7	27953.5	38425.7	35666.6	29042.9	16610.7	13787.2	20400.2	28709.2	10977.6	6382.23	21795
Com_1722_neg	Vanillyllactic acid	C11 H14 O5	226.084	7568.58	13600.8	6153.84	6788.2	3505.3	6512.93	7126.58	3735.5	3774.88	45037.7	11204.6	6330.51	8263.88	13680.3	23335.3	5599.86	30241	32652.5	34063.7	26701.6	25779.9	10835.7	15838.2	334968	7618.95	6097.99	7844.57	12571.1	53105.5	8048.7	7063.92	11264.4	27653.2	8965.62	6944.75	12242.9	7348.32
Com_1993_neg	3-Mercaptopropane-1,2-diol	C3 H8 O2 S	108.024	117865	71238.9	108454	68227.2	101088	120715	84706.2	76198.6	43796.8	143873	84916.6	62396.4	110889	87279.3	168666	81083	243031	194668	208875	249059	257646	227790	198369	116796	158121	107891	149562	173208	157972	80704.4	76151.4	72978.7	86396.5	80486.3	79676.4	65943.6	124100
Com_758_neg	(2S)-3-Hydroxy-2-({[(3S,4S,5R)-2,3,4-trihydroxy-5-(hydroxymethyl)tetrahydro-2-furanyl]methyl}amino)butanoic acid (non-preferred name)	C10 H19 N O8	281.111	949984	639218	626300	622158	686359	622450	783291	489540	224259	2.1578e+06	668813	412267	274359	389007	1.17769e+06	656027	462149	519166	532088	550108	385545	428274	201778	399281	531398	496348	665707	492158	374047	471851	442801	214592	360195	478368	487983	247734	779417
Com_7464_neg	Lisuride	C20 H26 N4 O	338.209	14551.8	8765.04	10563.3	14664.3	6053.02	4726.51	17737.9	12849	8379.75	18010.8	10727.2	8525.03	8789.53	4623.05	9491.8	7781.23	10287.9	9247.33	9166.01	9399.34	7597.32	8715.92	12840.8	3531.75	6447.47	8079.17	4482.49	17677	7179.98	5477.34	6625.69	5118.34	9235.92	11905.6	10773.7	5679.85	17423.2
Com_7362_neg	Tetraethyl [2-(3,5-di-tert-butyl-4-hydroxyphenyl)ethene-1,1-diyl]bis(phosphonate)	C24 H42 O7 P2	504.239	5766.97	9550.45	8200.12	4999.92	4420.84	22975.4	10159	10390.8	4625.94	21813.3	22006.7	4616.44	6848.61	6323.68	6975.16	4890.05	7420.45	8013.07	5666.14	4921.58	6743.36	5727.78	5825.56	9836.41	3653.38	11105.6	3915.12	7426.59	3423.59	4385.8	4035.82	1009.32	2360.66	5925.81	8784.14	3382.09	11752.3
Com_5339_neg	Droxidopa	C9 H11 N O5	213.064	24311.2	27439.9	38131.8	20408.9	20744.5	20767.6	39467.4	31410.7	6025.93	32361.6	22003.6	23103.9	15337.4	24620.9	24783.7	23597.2	14015	23391.8	16653.8	22330.8	21700.5	25826.1	18721	20022.1	17756.7	29486.5	23743	39663.9	28189.5	28210.5	15499.2	8024.22	18945.1	12426.4	14703	9558.58	12608.7
Com_819_neg	3,9,10-Trimethoxy-6a,11a-dihydro-6H-[1]benzofuro[3,2-c]chromen-4-ol	C18 H18 O6	330.11	62521.6	171042	92052.1	195286	151853	56784.8	54200.2	83340.5	87024.2	149541	1.25622e+06	87672.9	34401	419556	114421	123696	284695	224821	209773	264757	208827	101474	154347	132167	122784	232321	110804	158750	207521	673673	171319	97017	381939	172900	162478	104064	197827
Com_2621_neg	5-Deoxodihydrokalafungin	C16 H16 O5	288.1	112173	106310	151880	145471	88940.8	75085.3	111723	105693	38219.7	82716.2	167384	50401.4	37421.4	61451.1	63986.8	85709.6	86112.6	74565	73487.4	75030.8	74068.7	99489.2	107526	59972.4	68190.7	93182	103918	190661	74420.1	95771.7	61036.7	23134.9	62040.8	73680.1	35380.5	14648	93190.9
Com_4915_neg	PC(o-16:0/20:4(8Z,11Z,14Z,17Z))	C44 H82 N O7 P	767.582	17639.1	18051.2	25390.7	10368.2	13294.1	31101.1	15403.9	9916.88	14529.5	66259.9	16869.7	38349.7	17880.4	24025.7	34155.4	10339.7	23210	17694.1	24830.9	14755.1	21880.4	24690	23492.2	17272.8	28619.8	24168.9	21356.2	27123.2	22409.9	24628.9	15508.5	18717.5	17459.4	28812.1	16149.1	23656.2	29410.7
Com_5827_neg	Hecogenin	C27 H42 O4	430.308	7061.97	8730.1	13003.9	8317.04	7087.18	5337.85	8376.58	6421.07	11149.7	6491.17	6569.38	8254.1	5703.99	4456.9	6857.41	7850.81	7640.7	9892.75	8387.37	5449.78	5894.38	4068.3	5712.33	5668.83	5097.21	3815.77	4273.36	6296.54	4779.75	14977.6	13620.8	4961.81	6204.74	7133.69	8980.71	25541.2	9220.36
Com_2428_neg	Phenylbutazone	C19 H20 N2 O2	308.152	11735.4	42438.5	46939.8	54325.9	47500.8	10894.2	41108.6	15796	12478.8	87299.1	238323	10652.3	11435.4	19202	18110.2	19449.2	41191.4	41248.5	38515.6	38984.4	37164.2	24833.5	77770.8	17793.4	35243.1	36773.9	35146.7	31086.9	18002.1	73496.6	61913.7	10867	47930.2	43297.4	21989.1	19407.3	77374.5
Com_2962_neg	Vernodalol	C20 H24 O8	392.147	1491.17	1512.34	1644.68	1072.98	1218.44	1388.88	1377	1166.19	703.637	1939	2079.81	781.931	1137.5	1323.94	2178.83	1215.4	5917.71	4243.71	5668.23	4195.91	4632.86	2122.4	1765.95	1097.34	1522.8	1319.05	1758.84	2102.36	1852.5	1225.42	1195.48	872.177	1181.68	1194.07	1007.23	711.575	1538.52
Com_8332_neg	pyropheophorbide a	C33 H34 N4 O3	534.265	1102.98	2406.32	3880.59	1118.36	6491.74	2502.48	8256.21	7469.1	526.984	6399.1	1117.34	3175.19	1235.72	1040.49	6598.74	890.869	3098.4	2091.99	2341.04	1285.37	2141.62	2272.46	1262.76	5623.13	1132.48	5801.72	1175.79	1399.33	1884.33	796.082	1192.7	653.681	882.265	1590.68	1090.22	6780.68	1144.83
Com_1894_neg	Citric acid	C6 H8 O7	192.027	244261	82875.8	94414.5	81782.9	113211	134804	87652.5	110781	53399.1	195842	88921.2	63131	120258	143354	179477	90574.8	241905	299203	219424	232765	205140	272128	126162	140977	83582.3	102638	203191	239017	122757	138034	96670.7	100483	118547	114212	84617.1	76687.5	111326
Com_2590_neg	2,5-dichloro-4'-biphenylol	C12 H8 Cl2 O	237.995	81557.1	27554.3	20067	5617.83	39584.9	61066.9	35189.2	36058.5	44441.8	102108	13193.8	17021	196230	33410.8	190030	41093.2	25982.6	28657.3	28228	27193.2	27578.1	82523.9	14915.5	36340	64782.6	32556.7	79883.2	65188.4	108222	12589.2	31876.9	42241.6	22489.5	53627.2	32195.4	43411.9	66527.9
Com_4161_neg	Hexoprenaline	C22 H32 N2 O6	420.226	17821.2	37786	52861.5	38532.4	61685	63725.9	67001.9	56203	15490.7	33463.6	92808.5	7381.07	15977.1	43338.5	18476.4	42269.5	33078.8	29469.6	28935.5	28660.4	39234	9533.32	59646.9	29678.6	26528.6	23720	27401.6	31558.5	21750.4	25225.7	41006.8	17321.3	44049.8	29507	44780.6	7931.33	24844.6
Com_1339_neg	2-Oxo-4-pentenoic acid	C5 H6 O3	114.032	253478	368437	320244	204163	256964	178515	203663	150961	62270.4	365268	556688	94268	105636	132069	255728	250721	194532	228036	210326	203375	238868	499385	823352	271710	368996	215427	567981	526226	383832	136079	157159	105358	259704	274897	122455	136606	248178
Com_4918_neg	Gemcitabine elaidate	C27 H43 F2 N3 O5	527.316	16416.4	30629.5	24535.4	18177.2	58195.1	24533.5	56891.7	25443.9	14376.2	12828.7	18360.6	25382.9	10782.5	17746.5	25688	14196.9	19870.1	18861.8	16285	17680.7	16385.3	4609.49	9551.64	24021.4	16231.5	41476.1	16517.8	5679.25	15903	14835.5	11243.6	17752.2	11207.1	6543.24	14182.5	15896.7	11958.2
Com_6584_neg	stylisterol A	C28 H46 O3	430.343	7284	27243.9	34205.7	9049.18	8949.51	9025.65	10740.6	13379.7	2412.77	17892.9	15954.5	4335.58	5615.42	29447.2	4780.41	12956.4	10641.2	10572.5	7993.8	6017.87	8009.86	4616.21	19101.5	6094.93	14753.7	26874.3	7691.36	10258.1	7460.12	11230.4	9302.22	7086.08	8508.92	10523.1	6412.49	4989.62	13859.6
Com_1656_neg	N-LACTOYL ETHANOLAMINE PHOSPHATE	C5 H12 N O6 P	213.04	25594	212639	243381	229976	21307	54131.2	273091	234538	59853.9	66278.9	449708	5872.35	62327.5	30999.9	102606	167755	137918	134998	151039	132889	139216	297493	324029	12096.4	96790.3	227531	231471	226152	242044	41487	104121	65560.9	159120	124428	133330	48100.1	251928
Com_4991_neg	(-)-threo-isodihomocitric acid	C8 H12 O7	220.058	53561.1	41670.6	28857.1	37494.1	46600.2	32593.5	47600.6	52994.6	14870.5	55587.4	45327.5	31854.5	24391.1	29848.1	27643.3	23983.5	31480.5	30854.5	39400.1	25492.2	31062.5	31251.1	34922.6	39820.3	48719.2	46925.3	68881.2	50937	60242.9	31617.7	18530.5	21668	29434.3	39019.9	26543.5	22015	38565.4
Com_4402_neg	N-[(10Z)-3-sec-Butyl-7-isobutyl-5,8-dioxo-2-oxa-6,9-diazabicyclo[10.2.2]hexadeca-1(14),10,12,15-tetraen-4-yl]-1-methylprolinamide	C27 H40 N4 O4	484.304	38562.9	35107.7	44437.8	32687.6	22352.2	36091.9	31244.5	48699.1	27554.9	114989	58197.8	22876.7	31921.7	30294.2	71855.5	75230.9	22910.8	34128.6	31856.2	33497.6	32222.7	35457.1	15584.4	33452.1	21837.4	42024.1	23836.1	34112.3	15796	36099.9	27896.7	11255.7	20665.2	34304.9	48515	22229.9	29567.6
Com_5198_neg	Tricosylic acid	C23 H46 O2	354.35	27176.3	16711.1	24256.5	13462.9	14538.1	18055.7	16774.9	17188.5	20019.9	29594.7	18931.3	12892.8	23396.9	18061.4	51196.7	17354.7	10886.3	16314.7	13865.5	17955.2	16530.8	45087.5	77799.2	15075.8	29142.5	15083	28096.3	25700.6	30388.6	9236.97	13440.1	14757.3	17801.3	13019.2	16494.7	17036.4	22418.8
Com_6676_neg	(5R,6S,7S)-6-methoxy-5-methyl-7-(methylamino)-6,7,8,9,15,16-hexahydro-5H,14H-5,9-epoxy-4b,9a,15-triazadibenzo[b,h]cyclonona[1,2,3,4-jkl]cyclopenta[e]-as-indacen-14-one	C28 H26 N4 O3	466.203	4874.48	4142.96	3648.16	1637.02	2647.8	5914.58	7529.52	3750.81	1281.05	4708.87	2621.89	17742.4	1846.02	3698.5	6543.97	3271.56	4056.83	2983.99	3249.05	4405.85	3829.85	6039.34	4752.53	8745.69	2807.73	2682.16	2934.97	3871.18	3212.87	1931.22	2640.21	2444.13	9377.13	2143.18	2241.94	8928.66	2626.88
Com_2922_neg	1-hexadecyl-sn-glycerol 3-phosphate	C19 H41 O6 P	396.264	81474.9	70343.1	46079.1	65875.6	51068.1	36584.8	47215	83222.7	92752.9	32965.5	27645.2	48610.9	61952.3	70833.8	19613.6	58327.4	40580.2	53052.3	48087.9	55404.3	28650.2	38132	30626.4	34805.7	31243	31232.3	27615.4	19476.6	38673.3	56810.6	73984.1	32743.1	38610.5	52829.7	78653.3	40954	76547.3
Com_1865_neg	19-Nor-5-androstenediol	C18 H28 O2	276.209	329900	249819	282842	171848	235004	214772	158897	191997	132064	242782	157665	215884	154582	262506	213525	175706	173721	184846	159675	181266	142509	175741	198588	158340	195120	185013	235645	334197	164645	262281	233797	94890.4	165350	168955	142704	94712.1	125098
Com_2904_neg	2-methylcitric acid	C7 H10 O7	206.042	46129.3	29457.1	28710.4	29035.2	51099.9	32772.6	50954	46423.9	16180.3	68641.9	31507.9	34288	29543.4	21272.5	54303.2	32577	31736.1	46232.5	48143.1	30338.6	33910.8	57162.9	47711.6	39450.6	45809.1	53506	86653.3	63992.5	63208.9	20770.1	19785.9	21779.2	84138.2	34960.7	28693.4	23709.5	43619.2
Com_79_neg	12-Hydroxystearic acid	C18 H36 O3	300.266	3.52044e+06	1.75666e+07	1.03595e+07	1.11815e+07	9.3433e+06	4.00423e+06	3.27752e+06	1.97291e+06	2.89566e+06	6.24879e+06	1.19192e+07	2.77765e+06	2.70859e+06	2.46457e+06	2.53307e+06	1.10716e+07	7.03366e+06	6.41457e+06	5.89133e+06	5.85068e+06	6.03034e+06	1.57655e+06	4.9531e+06	4.71965e+06	1.0586e+07	3.82133e+06	7.84047e+06	1.48832e+07	5.00622e+06	4.47864e+06	1.87106e+06	1.1034e+06	2.56353e+06	2.74254e+06	4.20759e+06	1.68967e+06	1.3416e+07
Com_7092_neg	Oxagrelate	C14 H16 N2 O4	276.111	2233.15	21917.8	27324.8	7761.79	12194.8	11848.2	18934.2	12614	5589.12	13723.4	22382.6	1335.12	4601.51	8061.93	4250.99	8298.68	9458.63	11284.5	12170.4	9728.12	9955.57	28424.6	22714.4	10271.8	13858.6	16538.7	25122.1	26734.7	18922.8	12175.9	8292.09	2610.43	4852.78	4920.96	9323.43	2409.94	9494.59
Com_2179_neg	Gemfibrozil	C15 H22 O3	250.157	27394.4	31094.6	52841.5	32924.1	26336.6	15371.3	24585.2	30340.8	18997	18387.1	28326.2	17843.4	29343.2	22562.5	10282.1	21199.3	28492.3	24854.3	31719.1	22397.2	24618.7	19260.5	25516.6	54856.7	347267	21761.5	19037.5	18059.1	19319	24223.7	25354.8	23386.3	22651.3	23802.2	26709.8	17376.7	26846.1
Com_1617_neg	sn-3-O-(Geranylgeranyl)glycerol 1-phosphate	C23 H41 O6 P	444.264	172864	199334	9469.38	70003.2	35639.3	9300.61	21478.1	29850.6	192866	12308.6	7647.36	58510.7	213720	9007.57	7132.91	70111.8	46581.2	65212.3	54442.3	55425.2	57005.1	10207.9	2807.05	247421	11039.9	9172.14	24958.3	2972.71	11099.9	9403.25	8828.12	154753	44694.2	36913	71283.2	97022.8	5562.9
Com_4911_neg	Glycerol laurate	C15 H30 O4	274.214	19882.7	7745.6	14674.4	19869.9	15468.9	15782.6	29076.2	21566	8122.77	22489.8	65558.7	5251.39	6137.97	3946.74	5025.77	2974.68	17931	15080.9	15268.4	15359.7	13698.8	60264	20568.7	13983.7	16874.5	25462.7	19303.4	94441.9	13094.3	9417.1	20277	7336.37	36903.4	43619.3	15256.7	5841.83	20985.6
Com_5081_neg	(1S,3R,7S,8S,8aR)-3-Hydroxy-8-{2-[(2R,4R)-4-hydroxy-6-oxotetrahydro-2H-pyran-2-yl]ethyl}-7-methyl-1,2,3,7,8,8a-hexahydro-1-naphthalenyl 2,2-dimethylbutanoate	C24 H36 O6	420.251	25921.6	13644.9	18695	16252.9	15523.1	22136.5	31996	41918.6	31697.5	50456.2	29883	26491.1	34695.1	17703.2	38300.1	37758.1	22329.9	21015	22977.2	23930	19821.5	27875.3	16175.6	18244.6	15120.7	19428.3	19578.9	13511.2	34344.4	13911	18760.7	19654.1	18294.6	27778.9	33145.6	18110	28575.3
Com_7044_neg	S-methyl D-thioglycerate	C4 H8 O3 S	136.019	15362.1	15462.3	12708.7	13985.1	11868.1	8220.63	8101.96	4139.01	3008.39	12992.8	13245.6	4847.51	4727.63	9772.93	10120.1	9023.5	15848.2	11199.5	10008.1	11923.7	6521.83	16078.4	22474.9	10565.3	12480.1	14194.1	12195.3	24587.5	17453.7	12386.2	9325.51	3620.28	12804.2	12676	7165.45	2272.2	14176.8
Com_1901_neg	5-(4-Carboxy-3-methylbutyl)-1,4a-dimethyl-6-methylenedecahydro-1-naphthalenecarboxylic acid	C20 H32 O4	336.23	285694	305833	321674	206787	268903	217989	351638	276598	93206.2	169440	130719	113804	71456.3	132322	296206	106978	166650	160799	153694	144681	140890	205702	214200	124142	145212	209766	191365	296942	149196	209848	118773	88913.2	89370.9	142595	182543	84702.1	143486
Com_4984_neg	4,4'-diapolycopenedial	C30 H36 O2	428.27	3264.58	12636.1	2082.15	13840	1775.16	3083.33	9803.11	3308.65	1813.09	1981.91	4524.55	2549.2	8360.66	4376.09	2407.77	1415.08	4958.28	9446.58	5665.98	4642.02	7324.33	9992.84	4051.66	6788.52	10056.3	2145.29	2073.92	2408.18	7343.08	1912.21	6001.13	2149.77	1234.93	3376.56	1463.22	22169.7	4796.51
Com_3098_neg	(+)-Cucurbitine	C5 H10 N2 O2	130.074	147505	94685.7	111126	63009.1	39954.2	110802	90722.8	65210.8	51207.7	134569	57789.3	66428.8	81349.9	62976.4	203174	109512	66113.9	70034.7	58257.2	70983.5	69363.2	137526	60603.8	58544.3	47692.5	76502.3	58522.7	90636.2	62160.5	44448.6	89996.8	52186.3	78590.4	88086.7	68710.9	32378.2	79245
Com_2705_neg	Tedizolid	C17 H15 F N6 O3	370.12	45969	47043.3	78659	87992.6	59762	104658	102283	32670.1	34521	89262.2	130460	116797	45706.7	78062.3	82912.6	41611.9	62287.7	74404.3	60678.6	53258.3	69194.2	120184	84123.2	46873	45863.8	63643.4	49298.4	76537.2	41512.5	51554.8	39551.9	34211.3	37390.5	68452.5	125379	53883.2	68103
Com_601_neg	(5R)-5-[(1S)-1,2-Dihydroxyethyl]-alpha-D-lyxopyranose	C7 H14 O7	210.074	1.3251e+06	1.51414e+06	1.69297e+06	1.07907e+06	1.19172e+06	1.17081e+06	1.10141e+06	803083	621465	1.86965e+06	1.98244e+06	557435	863986	883032	1.9036e+06	1.66475e+06	882689	1.01865e+06	1.04801e+06	1.05061e+06	1.12455e+06	265185	1.76726e+06	872783	1.09171e+06	1.10934e+06	2.12722e+06	2.06842e+06	1.42537e+06	738386	802906	606923	1.14544e+06	1.02725e+06	791044	422463	1.56287e+06
Com_5354_neg	DOG	C19 H36 O5	344.256	5228.97	25383.6	22360	9358.69	28845.9	8148.87	19182.3	10607.6	4126.78	23570.9	28949.5	2030.64	4842.77	24969.9	3069.54	20774.9	19856.8	16749.3	14664.1	21110	19685	8438.71	29724.9	25942.9	18810.2	29414.4	25773.4	38266.5	35179.3	36817.7	7920.02	7262.59	34574.2	21424.6	6082.76	7727.86	15244.8
Com_1783_neg	Chenodeoxycholic acid 3-sulfate	C24 H40 O7 S	472.249	115208	321776	292782	203329	269895	212688	258801	214169	77142.3	67978.6	238113	235857	133951	235881	120424	127345	155417	154308	137922	130257	146431	156681	167638	197220	67736.3	249056	62015.9	24302.8	136638	135759	76922.1	64103.9	68376	126984	169640	136070	74165.3
Com_1494_neg	7a,12a-Dihydroxy-3-oxo-4-cholenoic acid	C24 H36 O5	404.256	521182	94230.4	75805.6	87483.5	75469.8	86323.6	98675.2	161572	124658	158544	87054.9	308634	116474	78012.4	144807	128024	98168.5	110592	108108	108317	96577.1	102127	45470.3	119462	67240.3	87888.3	108743	118344	65481.8	89634.9	77056.3	256429	109160	74864.9	136686	115084	92975.9
Com_4354_neg	cefalonium	C20 H18 N4 O5 S2	458.07	3776.69	17987.5	24880.2	12926.1	17678.7	14993.7	20675.3	20006	38707.1	37446.5	29484.3	8752.54	29898.6	49560.4	51141.7	45418.2	25625.4	17967.2	23696.2	27473.8	20712.1	33359.6	31757.7	14027	22652.6	23229.6	28207.5	39948.5	30591.8	55509.6	30553.4	22323.3	14564.1	28531.7	13914.2	4982.19	14480
Com_6421_neg	deoxyuridine	C9 H12 N2 O5	228.074	19252.3	20772.2	23497.1	19761.7	16153.7	13417.5	15672.7	14226.8	8097.69	15765.3	13903.7	19878.9	15524.4	12183.5	27860.2	14370.2	14383.4	14812.5	10956.3	14426.8	9630.43	15366.3	11647.3	8142.77	8912.1	14373.5	10565.3	19758.9	15407.3	16620.1	9117.45	9369.33	10301.4	22286.2	10743.9	9762.34	13792.5
Com_4181_neg	prostaglandin G2 2-glyceryl ester	C23 H38 O8	442.257	16087.9	30627.1	43596.9	38022.1	32626.4	21975.2	90033.4	64423.5	6391	28778.5	43562.7	12789.2	13214	10775.6	20284.4	21867.6	19870.8	19464.2	25159.3	22950.6	21177.9	26940.5	63466.1	12370.7	23215.5	17749.8	15425.5	29871.4	14258.6	14447.7	22567.9	16211	11530.5	15828.8	15014.6	9038.04	52003.4
Com_6003_neg	(1S,4R,5R,6R,6aS,9S,9aE,10aR)-1,5-Dihydroxy-9-(hydroxymethyl)-3-isopropyl-6,10a-dimethyl-1,2,4,5,6,6a,7,8,9,10a-decahydrodicyclopenta[a,d][8]annulen-4-yl alpha-D-glucopyranoside	C26 H42 O9	498.285	5194.07	5355.9	7796.63	4099.16	5104.5	2757.23	3568.85	2726.62	2071.38	3893.68	3530.87	12522.4	3915.95	3063.36	3973.7	3005.18	4109.71	2695.36	5629.37	4108.24	4086.47	4837.16	4820.45	5066.05	3448.69	5845.02	3455.99	3809.29	2926.74	4430.58	2127.38	2752.45	2339.39	2658.79	3947.3	23951.5	4344.16
Com_4312_neg	(7R,14bR,15aS)-10-Acetyl-7-methyl-14b-(2-methyl-3-buten-2-yl)-10,14b,15,15a-tetrahydroindolo[3'',2'':4',5']pyrrolo[2',1':3,4]pyrazino[2,1-b]quinazoline-5,8(7H,9aH)-dione	C28 H28 N4 O3	468.218	8480.51	16002.9	12180.9	9529.94	21893.5	8114	17187	10049.3	4150.98	11884.1	11008.5	50658.5	8496.86	10017.5	13522	6705.06	14612.1	12822.7	13577	13199.8	13709.4	9002.81	8253.08	20811.8	5975.5	14846.6	5073.42	4289.7	6567.29	7691.1	7427.43	9734.65	33327.1	6224.53	8736.53	20107.4	8949.06
Com_8043_neg	Narbonolide	C28 H47 N O7	509.335	10989.4	4010.79	2029.19	2587.69	2712.79	1893.21	2342.89	2029	3427.08	3072.22	1914.12	8898.19	7267.58	2989.7	1907.4	2631.41	4125.7	2504.09	2382.81	2375.04	2481.46	2296.88	1801.3	6570.61	1872.15	1907.11	2166.34	1676.14	2085.19	2587.35	2784.26	7055.28	2353.32	2581.38	2910.25	5829.8	1730.79
Com_7138_neg	Ixabepilone	C27 H42 N2 O5 S	506.283	2551.72	1942.86	3031.76	17204.9	11943	6303.58	17607.5	3866	3358.14	14473	3077.16	5243.15	2555.72	5649.5	3529.75	10445.3	3979.72	2094.45	2814.85	2701.16	2592.53	4756.8	1982.5	1523.17	14862.6	3561.45	4536.48	5929.03	3769.19	4578.18	12291	1701.58	3902.32	5367.22	5541.34	2430.92	7648.34
Com_8147_neg	Spinosyn B	C40 H63 N O10	717.447	6069.68	3265.73	9815.41	5538.6	2881.47	6480.59	4357.85	4422.06	4037.45	9761.16	10487.6	5746.73	3350.44	8894.5	3439.77	3633.27	5024.34	7562.62	4736.51	4355.39	3663.67	4545.28	6118.37	4790.13	4340.52	11462.4	3388.23	14386.2	7174.21	9771.65	5436.11	4385.09	7406.86	7861.42	2816.24	2514.4	9299.79
Com_6931_neg	Ethofumesate	C13 H18 O5 S	286.087	3382.79	3616.58	4977.35	4035.88	3008.06	5595.87	3126.16	3082.82	1105.58	7434.85	5175.16	15998.8	1698.8	4395.46	4973.01	2500.59	1299.47	3179.63	2594.98	2311.63	1825.8	3598.45	3675.56	2277.44	1142.29	3064.63	1222.31	1960.02	1398.53	1274.6	1952.33	3900.66	1915.12	2545.65	2017.05	943.631	5359.74
Com_7745_neg	mozenavir	C33 H36 N4 O3	536.28	5100.59	3117.52	1952.65	1965.31	4338.78	1685.99	6217.74	5882.24	1712.4	2503.8	2635.42	3198.89	4065.92	3537.48	3905.13	1300.23	2902.23	1888.67	2710.32	2677.78	2497.63	2748.62	1767.61	2462.12	1617.2	7922.99	1679.04	1944.55	1912.79	2993.94	1005.12	1555.51	2624.52	1835.7	2606.65	10659.3	2261.26
Com_7826_neg	ETHYL VANILLIN PROPYLENE GLYCOL ACETAL	C12 H16 O4	224.105	2411.39	6527.93	13230.7	5437.47	4505.87	6773.67	16954.4	9434.42	5095.25	7279.13	15717.8	6098.2	5878.75	8424.78	10148.9	6304.91	6656.58	5635.09	7105.24	6439.64	6690.66	7845.54	7057.56	3281.53	5833.5	3048.21	6832.06	10978.3	3991.09	5248.12	5958.08	5217.67	4659.78	3905.95	10133.1	3523.46	8426.96
Com_5327_neg	1-Phenyl-1,3-octadecanedione	C24 H38 O2	358.288	12943.8	39252.4	22474.8	28255.2	21124.8	20130.7	9413.04	14648.6	13006.5	34313.8	28894.2	9435.78	6931.95	15075	9651.89	30844.4	13103.2	16762.4	14905.1	18854.1	15461.3	3996.9	12447.3	14651.9	21485.1	16515.2	19350.2	23046.4	7342.66	23103.9	11592.1	19438.9	5033.55	10744.9	15331.3	9355.86	38904.6
Com_1138_neg	1-(18-Ethyl-6-methoxy-8,14-diazapentacyclo[9.5.2.0~1,9~.0~2,7~.0~14,17~]octadeca-2,4,6-trien-8-yl)ethanone	C21 H28 N2 O2	340.214	558219	437693	882142	352484	470727	453614	465949	419943	322690	889149	674172	283821	278130	762512	937296	295712	382292	582049	444051	231066	567604	401080	636156	581542	429708	473930	475954	694600	705249	288647	328399	450951	666417	444578	553382	192183	836940
Com_7278_neg	6,9,11,13,14-Pentahydroxy-11-isopropyl-3,7,10-trimethyl-15-oxapentacyclo[7.5.1.0~1,6~.0~7,13~.0~10,14~]pentadec-2-yl acetate	C22 H34 O8	426.224	21230.4	10907.5	25067.6	10921.1	10044.7	12513.4	10566.8	15369.1	7966	25713.9	12458.2	8745.13	15977.6	18665.2	27950.8	13313.3	7559.82	14052.1	13294.5	13602.1	12116	17205.1	21687.6	13507.8	17462	15557.8	17533.8	28618.5	25388.5	9898.78	16229.5	13682.1	17079	12692	11745.1	9237.33	16705.2
Com_7875_neg	gitogenin	C27 H44 O4	432.324	1309.8	1386.85	4119.5	3574.01	3220.14	4067.7	3400.07	2292.33	3692.17	2980.63	5465.26	2642.53	2771.05	6123.14	4928.5	3567.23	4083.18	2828.55	5131.32	3559.25	3885.17	1947.85	4413.89	3253.72	2906.48	4899.55	4977.46	6957.58	1855.84	11910.9	6135.64	1836.07	6132.13	4221.12	6617.47	3737.13	4963.21
Com_7195_neg	Desmeninol	C5 H10 O3 S	150.035	11755.7	7757.91	7336.35	8180.41	5161.72	6279.54	11471.8	5689.35	4009.11	9327.55	10683.5	2804.83	3861.9	9377.63	8237.81	4957.4	8420.32	5628.35	6486.6	5691.46	7423.91	10581.5	9587.29	6418.31	7585.78	6390.52	10720.2	13554.1	9071.2	6840.45	5118.28	2978.42	4840.14	4709.76	6127.02	2763.97	6708.14
Com_2292_neg	Ethinylestradiol sulfonate	C23 H30 O4 S	402.188	2014.21	4113.57	2322.91	2316.51	2595.71	2382.07	19159.1	4915.1	1372.65	3462.32	18764.2	29123.2	2629.64	1812.68	7781.11	4517.55	22134.8	14876.3	12820.9	16060	17348.2	2627.06	2272.59	3210.43	4778.2	1715.31	3066.31	7152.48	3200.04	2326.64	1360.08	1719.82	75756.2	4194.85	8073.61	12830.8	13424.1
Com_4772_neg	1,2-Dilinoleoyl-sn-glycero-3-phosphocholine	C44 H80 N O8 P	781.561	56768.8	18095.3	13478.3	19769.3	11517.5	17935.5	12245.3	15194.7	37067.5	23081.3	14017.9	21502.5	20114.1	16654.3	10715.8	14610.4	19283.8	17943.3	15971.6	15385.2	11615.7	25240.3	12427.5	25351.5	13560.9	17315.1	14235.9	15520.9	12007.7	17455.2	25590.6	19492.5	11525.4	25928.7	21606.6	12662	6538.15
Com_5168_neg	N-Acetyl-L-leucine	C8 H15 N O3	173.105	34987.4	12402.9	30877.9	40625.2	16511.2	36353.6	28279.7	28508.1	10144.5	37888.5	26427.9	18659.3	14854.6	19465.3	24979.5	12519.6	17834.2	21488.9	17979.6	17911.1	17859.4	26654.8	17645.4	16721.7	20237.2	22286.3	14533.3	57722.4	26548.3	18262.9	13529.1	12459	17671.6	33420.1	15279.6	12359.8	21300.2
Com_6357_neg	8-Amino-7-oxononanoic acid	C9 H17 N O3	187.121	26383.9	17635.6	25916	18171.2	20121.9	20394.2	31235	25039.3	8745.78	26259.6	26613.4	11054.2	12203.5	15684.9	27859.9	15969.6	20612	20276.8	18450.8	17120.4	16468.9	28891.6	34718	17408.7	23441.3	16783.2	23484.7	27238.3	29284.9	15176.7	11990.1	10436.8	15185	16099.5	26466.3	10332.4	15691.8
Com_3678_neg	6'''-oxoneomycin C	C23 H43 N5 O14	613.28	1417.61	2771.82	5917.56	2187.25	2530.63	1447.56	2479.8	2411.78	1182.24	116786	5677.6	2519.04	2020.34	1412.99	2330.4	3302.87	8173.12	6011.1	6617.05	6502.15	7029.52	1943.93	6997.91	1189.14	141877	6383.11	5123.99	1917.7	2965.56	2868.55	3429.63	913.349	5829.9	2561.78	2100.84	1817.59	4176.11
Com_3390_neg	(4R,5R)-3,4,5-Trihydroxy-5-(hydroxymethyl)-2-methoxy-2-cyclohexen-1-one	C8 H12 O6	204.064	63629.6	46982	62873.8	61826.4	74523.3	61240.9	91101.6	76913.2	25432.9	96398.7	77789.9	79878.2	38729.8	37241.9	75873.7	42706.2	43662.9	56154.7	45285	54150.5	45726.3	69010	51184.4	33028.7	28067.9	67149	44065	106897	59050.2	52318.8	40846.1	35920.8	47590.8	62109.7	51228.5	33982.4	54232.6
Com_2981_neg	(-)-Epothilone D	C27 H41 N O5 S	491.271	4462.05	23329	10201.1	9325.99	23278.9	13714.6	5083.45	3512.74	13385.2	17399	13989	18927	50262.1	10357.1	98190.5	5836.01	25908.4	20784.8	20073.9	16037.2	16592.3	3490.1	12647.9	3493.61	7035.57	2967.08	2989.04	7402.37	2719.27	27687	23738.2	16148.8	73008	28876.9	53407.5	24203	42765.1
Com_3341_neg	(6E)-5-Hydroxy-4-{[(1R,2S,5S)-2-hydroxy-5-isopropenyl-2-methylcyclopentyl]methyl}-6-[hydroxy(phenyl)methylene]-2,2-bis(3-methyl-2-buten-1-yl)-4-cyclohexene-1,3-dione	C33 H42 O5	518.302	41786.4	106495	100410	44275	28794.4	86136.9	45989	34203.1	21290.9	47813.6	33826.2	36733.7	53647.4	145256	127668	35931.1	64047.3	57724.9	71585	61290.9	67385.8	44212.5	47290.9	26621.4	72002.1	80276.4	87404.8	38913.6	35205.9	79347.1	75745	54779.9	67137.2	28913.2	51223.4	29818.8	48280
Com_5216_neg	Butopyronoxyl	C12 H18 O4	226.12	7867.27	6627.7	11651.9	8301.92	5620.55	8014.28	9892.01	10329.7	13074	12007.9	7744.76	33490.8	4846.75	5969.3	21917.1	4738.6	5484.03	8676.82	8112.78	10252.9	9062.54	15958.1	15946.6	5470.35	4239.69	6664.7	5296.79	7842.21	15607.7	3924.52	3683.7	6163.62	6384.85	6831.17	10972.5	2922	7299.71
Com_4408_neg	Benzyl formate	C8 H8 O2	136.052	63180	40126.7	76874.7	41927.5	47818.7	74414.4	60956.2	54227.9	30932.8	50270.9	60740.5	32749.9	33898.3	43183.2	82032.3	34625.9	47620.5	45175.1	42831.5	37027.1	35566.4	50930.6	69040.4	49794.7	49791.9	60172.5	86568.2	126943	59753.6	49999	44668.6	30254.6	45552.9	45200.2	52908.8	32717.9	47129.1
Com_4887_neg	(6beta,13alpha)-9-Hydroxy-18-oxo-6,18-epoxypimar-7-en-16-yl hydrogen sulfate	C20 H30 O7 S	414.172	11166.5	15349.1	14169.7	12659.7	7738.99	7452.18	11423.3	4123.23	7801.17	30175.2	11051.8	18216.9	13984.6	23850.7	33587.5	16147	11484.6	14631.2	15904.6	15329.6	11963.6	8168.27	4593.36	10145.9	3887.63	3010.36	9153.61	9226.27	9524.17	8601.9	13560.2	11457.2	14003.6	6433.9	20453.6	13661.5	10189.2
Com_6299_neg	5834	C22 H31 F O2 S2	410.176	6723.61	3951.31	2989.47	2740.94	3801.69	7693.16	24920.7	3729.01	3180.51	15458.3	2538.25	3814.91	8459.33	1958.76	30114.3	3248.52	7248.57	5548.74	6957.93	5813.77	6166.9	3549.8	2454.41	2452.29	9223.02	5096.53	3138.03	4746.18	3293.08	10903.5	6120.13	2125.42	1677.21	2231.97	10216.5	3442.01	19702
Com_7197_neg	4-(Diphenylmethyl)-N-((6-methyl-2-pyridinyl)methylene)-1-piperazinamine	C24 H26 N4	370.218	17081	7604.73	11109.7	4036.13	6515.85	14285.3	6314.38	9572.81	10844.1	36650.7	6719.83	6646.49	15979.1	14353.5	13828.1	7271.44	12033.4	9875.68	9819.74	10130.3	8384.43	10267.9	24560.9	11192.1	25683.2	13408.1	7394.57	16026.9	10654.9	7682.77	8468.66	8663.57	11120.8	12843.5	14346.6	10879.9	14819.1
Com_457_neg	Ethyl lactate	C5 H10 O3	118.063	172063	173497	999664	759878	184316	634042	250993	186333	142740	880377	2.39788e+06	204730	167582	143683	1.00624e+06	296837	403869	449095	443188	389361	390144	381591	1.03872e+06	119299	304933	549256	413888	4.42581e+06	306005	322400	156446	75233.9	186688	153807	258398	101866	586936
Com_8461_neg	3-(Benzoyloxy)-6-oxours-12-en-28-oic acid	C37 H50 O5	574.366	5216.33	5542.66	5875.81	5911.3	3555.7	7555.91	9452.02	6253.47	2536.98	2016.95	3234.4	1732.91	1550.56	1743.57	2240.75	1842.21	2105.57	3422.01	2287.6	2001.83	2224.96	2500.03	2386.95	2649.58	2873.22	5578.65	7255.75	6490.45	4004.33	2939.54	2570.73	1177.54	1577.58	1834.94	2678.52	1184.06	3262.85
Com_272_neg	D-(-)-Fructose	C6 H12 O6	180.063	2.12759e+06	3.6203e+06	2.49796e+06	1.60822e+06	4.51516e+06	1.44066e+06	2.64745e+06	1.13452e+06	544155	2.7339e+06	3.19459e+06	716804	1.63131e+06	1.84841e+06	3.45316e+06	3.11741e+06	2.67681e+06	2.16179e+06	1.98843e+06	1.97555e+06	2.07114e+06	2.99638e+06	4.04424e+06	1.80579e+06	2.80118e+06	2.22221e+06	4.15003e+06	1.44597e+06	2.88843e+06	1.83806e+06	2.03509e+06	1.17137e+06	4.97882e+06	2.1763e+06	1.37331e+06	1.91805e+06	2.83143e+06
Com_1207_neg	soyasapogenol B	C30 H50 O3	458.376	484113	205756	180747	140325	96633.2	349879	262850	434100	370262	418701	294968	308918	197691	188912	598224	276578	181708	213224	208853	249168	100583	170563	142401	64898.6	164842	197137	133650	240502	157531	299936	209805	287400	268282	246469	376558	175307	314824
Com_965_neg	Coumafuryl	C17 H14 O5	298.084	326540	395379	635339	685619	308820	234581	454538	431772	42947.3	158875	284351	88275.9	36451.4	93122.4	61426.4	126350	209298	186436	175459	197650	184918	141578	388914	188713	257710	503246	271795	588357	208909	191272	82914.3	33982.9	104303	113655	69584	50641.8	143568
Com_5888_neg	8-(Methylsulfinyl)octyl isothiocyanate	C10 H19 N O S2	233.09	29605.8	15993.9	20208	22167.6	17611.8	20747.5	24425.2	20862.8	10149.6	19063.5	27914.2	15544.1	16242.2	18419.5	26768.6	16072.8	14378.5	18584.5	19690.2	20695.5	12008.3	21105	20406.5	16982	15902	15574.4	19410.3	38127.8	17113.4	18791.5	11557.6	11585.6	20250.8	19793.7	14690.6	8799.6	23266.9
Com_2562_neg	N-(2,6,10,14-Tetramethylpentadecanoyl)glycine	C21 H41 N O3	355.309	66645.1	42101.8	88093.7	87229.7	26577.3	90780.8	64679.2	96096.1	69324.8	128312	65596.9	127210	58202.2	73274.9	192615	22625.6	80353.3	66584.7	58970.8	55141.6	55537.5	35637.8	74134.9	25968	26497.9	54416.1	23153.4	40672.3	39514.4	96551.5	66345.6	45101.8	60944	55771.9	86114.4	40809.4	56071.3
Com_7633_neg	DROMOSTANOLONE TETRAHYDROPYRANYL ETHER	C25 H40 O3	388.298	7239.71	9485.62	16440.7	8517.48	8355.86	15852	9349.5	14879.4	7831.38	12750.6	14332.9	8609.27	8491.45	9977.83	14024.9	10777.7	8907.76	7751.55	8676.66	7526.22	7182.72	9545.81	11589.9	7277.4	14502.5	9653.96	12040.8	14223	8373.49	13573.8	6989.17	6835.65	8441.59	10922.4	12786	6576.7	16201.1
Com_326_neg	D-(-)-Lyxose	C5 H10 O5	150.053	2.64179e+06	3.22649e+06	3.44706e+06	2.17166e+06	2.76825e+06	2.61592e+06	2.37877e+06	1.64667e+06	1.30946e+06	4.2295e+06	4.03427e+06	1.17236e+06	1.7272e+06	1.86874e+06	3.6968e+06	3.17072e+06	2.7044e+06	2.31288e+06	2.24977e+06	2.10079e+06	1.95426e+06	3.74936e+06	4.50183e+06	2.2778e+06	2.73642e+06	2.75469e+06	4.62433e+06	4.9172e+06	2.8487e+06	1.75898e+06	1.76972e+06	1.33985e+06	2.52255e+06	2.33538e+06	1.73194e+06	918122	3.16505e+06
Com_7184_neg	1-[(11Z,14Z)]-icosadienoyl-sn-glycero-3-phosphocholine	C28 H54 N O7 P	547.362	1879.03	1575.66	1763.47	1329.2	1556.43	1656.84	1846.35	1593.32	1283.07	2228.7	1658.99	14252.1	1589.25	1692.74	2538.7	1638.83	1731.95	2046.54	1474.43	1811.37	1314.47	2214.29	1933.25	1560.68	1752.8	1562.86	1960.77	2159.42	2107.82	1468.86	1227.75	7334.68	1532.72	1531.74	1447.24	3926.41	1693.99
Com_6320_neg	(E)-ajoene	C9 H14 O S3	234.02	25817.8	15069.2	21654.9	19650.8	10714.6	15924.6	28144	28739.1	13163.4	23169.5	25648.3	18017.6	14215.1	20512.5	29210.5	32087.8	15175.3	11710.9	16733.2	11982.3	16450	26849.3	21813.6	8019.26	9033.69	17055.6	15961.8	20523.6	21455.7	20083.9	16596.2	11742.6	16249.4	25578.9	20466.1	15147.5	18304.4
Com_4114_neg	(5xi,9xi,10alpha)-16-Hydroxy-18-oxokauran-17-yl acetate	C22 H34 O4	362.246	74693.5	45361.2	14463.2	15437	45753.4	15705.6	22178.8	34116.7	22422.7	20179.1	18924.5	22643.2	12901.5	16511.6	50878.7	32736.6	36530.9	37281.5	28230.4	27214.4	31887.5	33285.7	21089	37160.8	15969.5	26110	35249.8	27252.3	23684.9	37724.1	32083.7	35011.6	38634.8	41570.5	27751	55484.3	48494.6
Com_4344_neg	Proscillaridin	C30 H42 O8	530.291	40483.4	32888.8	30905.4	29941.6	30471.3	33145.3	48737.4	27617.1	44773	11802.6	31614.6	16530.4	32548.1	44719.7	13168.2	41372.2	38237.2	40656.9	37929.2	30406.8	25014.9	19876.7	15108.3	30615.7	26109	32531.5	47613.7	6431.8	22567.7	46236.1	43814.2	37113.9	31989.4	46216.4	52441.6	24873	17407.6
Com_1172_neg	Bufalin	C24 H34 O4	386.246	165578	298213	135485	194897	167895	154964	212332	147708	390387	150543	168191	378604	169451	271997	119556	269172	200256	225457	190456	218062	197435	166964	81577	260815	113338	132697	128077	73146.4	113300	260148	201295	274529	289456	211525	224453	371734	104510
Com_4137_neg	PHOLCODINE	C23 H30 N2 O4	398.221	51900.7	46499.2	51940.3	65122.4	25649.4	51446.2	60560.7	45720.6	38332.7	57777.3	65256.7	32280.8	31902.5	44117.3	44960.1	39450.3	48905.6	50302.2	43634.2	41011.1	28816.6	39555.2	64891.2	32586.5	32008.1	48637.3	29797.7	53836.4	28269.6	54902.1	32888.1	23579.6	51410.1	48854.2	56740.6	22241.8	41452.7
Com_4440_neg	N-Hexanoyl-1-(2,3,4,5,6-pentahydroxycyclohexyl)tryptophan	C23 H32 N2 O8	464.216	18529.7	39774.5	55687.9	37112	59658	68016.1	63690.1	63088.7	16445.8	34605.7	81217.2	7602.2	28370.6	41719	19203.3	45253.9	33687.3	29779.4	29358.2	39403	36928.9	8342.59	72418	28657.6	37737.3	25019.7	26442.5	26934.8	29279.8	27412.5	35881.2	17176.2	38488.7	32435.4	57976.6	16996.8	24885.8
Com_7341_neg	Esgram	C12 H14 N2	186.116	2267.38	5024.35	6594.75	5778.52	3559.58	3126.09	4823.42	4265.81	6945.4	12843.7	22338.1	2544.7	4919.96	8092.53	9253.8	14034.4	4696.46	6596.88	6714.3	5612.41	5801.02	4297.91	3707.42	1636.31	1627.24	4342.8	2469.81	4929.3	3856.16	11093.8	10322.7	3581.8	11434.2	14088.8	7020.13	3028.83	10271.1
Com_6276_neg	nicotianamine	C12 H21 N3 O6	303.143	31020.8	31406.2	17202.3	13631.4	21807.6	16956.5	23785.5	19646.4	7867.4	29102.8	15568.9	17352.6	17247.3	15427.3	15648.4	16691.5	22168.4	18833.8	16770.7	14251.6	17199.4	32397.4	14120.2	18192.2	12796.5	17958.4	18430.2	39612.6	18240.3	10699.9	12387	16504.7	21919.7	17781.3	6900.12	4748.76	13404.6
Com_6250_neg	terguride	C20 H28 N4 O	340.225	20477.8	16421.7	20768.3	14845.3	11853.1	22238.1	20364.7	15729.4	12821.6	55639.6	28399.1	18012.4	15830.6	9730.14	28826.6	19920.9	18043.4	14850.8	12222.9	18201.9	13339.2	16138.1	16466	11734.5	14478.6	15823.5	20818.5	41246.5	16641	10171.9	11371.8	9761.02	13552.9	18251.8	23543.9	11926.9	34745
Com_4064_neg	6-Hydroxybuspirone	C21 H31 N5 O3	401.241	3572.8	5029.08	4729.16	3350.95	3731.15	9703.64	13531	9793.2	10524	6658.8	6964.54	50180.7	5081.77	8448.86	7871.42	4036.48	11311.1	10352.9	11290.8	9067.57	9985.06	7179.69	2993.56	1065.05	2670.59	2827.21	5520.83	4765.8	1778.54	22159.6	7431.3	2678.54	3984.58	6001.71	73060.6	1797.74	5988.27
Com_6344_neg	Resolvin D2	C22 H32 O5	376.225	6559.84	6217.4	7595.4	4542.06	7630.36	8381.96	8192.34	5219.32	4392.53	15661.7	5742.16	5368.05	9786.69	3846.27	16108.9	7653	8172.52	7899.04	8019.89	7788.88	6346.63	34888.9	10043.1	16546	19432.9	20375.3	18262	10408.6	14991.4	5592.2	3865.67	3262.88	3825.52	9625.25	15549.9	20616.3	9875.83
Com_3541_neg	Batilol	C21 H44 O3	344.329	26921.1	23462.5	26094.3	7647.85	9406.45	23209.2	14428	18932.8	16830.8	34923.2	14710.3	10718.7	31956.1	44928.4	42800.9	13106.6	15009.4	21729.1	23947.7	22026.2	17695	22206.1	40692.4	28218.1	47243.5	27533.6	13828.1	25446.1	26203.8	25611.5	25045.1	27860.8	17354.4	30993.5	57491.1	17544.9	29720.7
Com_7981_neg	3,4-Dimethoxyphenethylamine	C10 H15 N O2	181.11	1520.78	1874.36	1853.98	1161.27	1043.27	1249.02	1478.2	1525.74	660.517	1737.05	3075.76	784.736	1036.82	1197.46	1986.15	1257.35	4312.9	2871.77	2216.14	2764.34	2609.4	1815.11	2972.71	1026.14	1413.22	1280.01	1623.45	3104.01	1601.24	866.815	981.425	831.488	1496.69	1170.79	1589.5	682.697	1260.03
Com_1809_neg	Arjungenin	C30 H48 O6	504.344	170390	183089	207949	153683	225070	309929	283591	229876	113415	251655	128592	185892	118252	132829	376477	203604	213188	171748	102319	198553	122434	185664	152226	124317	90357.8	214717	255294	216403	129793	250845	179122	101853	189995	287226	180497	124177	254723
Com_6490_neg	fusidic acid	C31 H48 O6	516.345	7814.94	10858.7	13787.1	9231	28989.2	11726.8	22259.8	14878.5	4073.45	5735.47	7305.7	4328.77	4058.11	4015.39	6110.42	7618.61	6571.32	7674.59	11123.7	6255.5	6777.23	8376.61	15884.5	8379	10644.2	31375.7	10749.2	7416.94	9148.01	4864.61	3760.95	2082.87	3284.01	7287.46	9185.1	18505.4	6687.61
Com_1840_neg	chloromebuform	C13 H19 Cl N2	238.124	41597.9	193876	62255.1	66509.7	143579	30096.1	31612.9	63737.4	40206.4	56200.9	68502.8	36706.4	80747.1	106336	22721.8	161550	72901.7	119554	106306	102810	95705.6	16177.6	9744.53	86088.1	27193.5	55294.8	53456.9	124176	10638.6	267820	67967.6	18671.4	42449.7	103378	92930.9	33168.3	36016.7
Com_6449_neg	13,14-dihydro PGE1	C20 H36 O5	356.256	5595.58	13027.1	9626.73	5083.56	8562.55	18622.1	8079.97	10259.2	16771	8302.48	7202.83	18762.5	5646.39	5943.31	29902.6	11605.9	9112.06	7710.11	8980.04	8739.35	7136.94	5800.2	7843.1	3959.42	5250.76	5165.63	6756.77	8485.97	4717.21	6158.58	6353.06	4223.12	7932.26	10103.9	25389.9	3307.87	8512.35
Com_1721_neg	oxooctanoic acid	C8 H14 O3	158.094	283356	263185	363261	245204	251278	308833	413065	243996	159663	253338	277785	85890.7	129381	150808	239481	159716	175207	173229	173824	165644	164174	280407	195325	113291	159084	174818	182533	284506	211706	150088	134193	74685.9	102543	171570	144266	120233	259529
Com_2083_neg	Medroxyprogesterone 17-acetate	C24 H34 O4	386.247	2688.68	51545.2	28059.2	40734.9	47471	23235.5	33400	22783.2	162668	39029.7	19746.7	78015.9	88354.4	23771.9	26223.5	41791.4	63455.4	61550.6	40801.6	67900.3	56267.9	21405.3	25342.5	71904.9	33648.3	26330.4	23008.3	27593.2	26235.6	20671.9	25134.3	35929.5	21806	46255.7	45726.2	66006.8	33437.4
Com_2764_neg	Amphetamine	C9 H13 N	135.105	37107.3	39599.2	58234.6	103306	92240.1	68536.8	188345	59835.3	32094.1	55260.5	171421	26879.5	32598.8	104103	54260.9	63388.9	94661.1	64708.3	71154	70315.3	65974	34990.7	166542	60672.5	29341.5	50109.8	32663	56810.6	105969	94133.5	51230.2	52336.2	127592	36476.3	123737	24257.9	52985.6
Com_3074_neg	9-[4-(Chloromethyl)phenyl]-6-(dimethylamino)-N,N-dimethyl-3H-xanthen-3-iminium	C24 H24 Cl N2 O	391.159	107284	86135.9	84291.6	64254.1	65403.6	39258.8	83304.3	68205.3	10814.5	21374.8	35277.6	13963.8	7459.63	20225	11119.1	27893.8	28543	42145.9	31937	28848.4	35021.5	121982	80993.5	69146.3	52384.8	70783.8	65014.4	248817	73928.3	24572.7	15785.2	4307.47	24625.6	19021.3	10810.9	2311.14	16869.6
Com_1960_neg	1-OLEYLGLYCEROL	C21 H42 O3	342.313	136545	143485	133874	53791.8	43234.6	139063	54406	69054.2	84309.9	226222	104756	63574	167155	266324	463541	93617.8	112510	120003	114196	109179	106602	124139	193393	94793.4	220082	148658	108142	185840	120215	104889	189477	177670	118655	104649	166888	125367	239948
Com_4285_neg	2'-Hydroxy-4,4',6'-trimethoxychalcone	C18 H18 O5	314.115	71861.3	20564.5	77749.8	60681.9	22534.4	34699.3	10118.1	8707.55	10632.5	79993.7	73641.3	6302.11	7418.37	13528.6	13767.8	61657.1	22721.6	21647.4	20080.1	19439.4	17980.2	13011.4	11687.7	2403.13	11047.9	6391.99	11792.2	67705.2	5655.79	14217.3	6831.93	2509.32	3211.57	8489.2	6813.86	3797.31	30912.6
Com_487_neg	2-Chromanone	C9 H8 O2	148.052	468376	1.95572e+06	509409	284120	244857	485970	698994	257382	212349	3.65436e+06	494560	299232	414135	361445	509200	550160	511973	761519	520584	749844	402733	539578	286569	393688	857238	273186	3.5408e+06	487328	492089	245974	476033	257838	662075	898031	234943	289952	1.47031e+06
Com_2988_neg	icomucret	C20 H32 O3	320.235	20790.6	12723.2	8993.17	8738.66	25713.7	23951.3	46069.5	11256.4	24945.4	17168.7	5899.34	15503.6	16702.6	26444.8	147863	7604.39	28839.5	38551	27158.6	27120	29305.7	27719.9	24660.7	17001.4	11209	87979.1	45396.8	20535.5	6011.87	8590.51	48991.6	17818.8	33448.9	37628.7	24657.5	15087.6	18689.4
Com_4123_neg	2,5-Dimethylphenol	C8 H10 O	122.073	47965.6	61322.9	44449.9	49088.6	38313	17281.7	19460.7	27865.6	21176.9	53081.7	94077.2	10217.8	14672.6	28791.5	26415.5	20001.3	33822.5	34494.1	34389.3	31769.6	33477.6	67905.5	64772.4	14196.8	24839.4	29129.3	30188	89781.3	38350.3	40632.5	35210.2	17765.1	71170.8	51536.5	41443.8	20106	53471
Com_6869_neg	carbinoxamine	C16 H19 Cl N2 O	290.119	2986.07	5464.45	15720.6	8693.53	6990.9	8276.9	6587.26	5566.08	1884.73	4674.32	13806.9	4841.26	5302.17	5223.42	4062.11	7250.55	8827.12	8643.4	9687.29	8023.57	8053.39	21070.9	18551.3	13547.7	5342.5	13544.5	8169.07	31996.3	12797.9	10953.6	6462.24	2518.83	4869.16	5124.75	4991.19	1931.05	3325.72
Com_3507_neg	marrubin	C20 H28 O4	332.199	40787.3	37789	13987.6	33151.3	55402.8	45799.6	69172.3	67957	28420.2	19277.2	78745.1	33969.6	24365.5	28099.5	115932	13067.6	40886.9	48172.4	26370.4	40543.9	35521.3	14960.7	30172.7	23049	20485.7	15090.8	24979.4	41029.8	19373.9	51975.3	56843.4	31879.2	34576.6	37918.6	96943.3	29025.1	40871.4
Com_841_neg	4-(Trimethylammonio)-3-(undecanoyloxy)butanoate	C18 H35 N O4	329.257	322640	524383	292455	306462	265254	282286	232290	359975	632531	232147	312299	387087	382556	353617	389774	287592	299544	248803	233165	373785	265830	157706	127107	140881	170388	181279	220901	384785	155815	291835	245758	262675	534457	289362	370731	134525	636186
Com_6719_neg	Piceid	C20 H22 O8	390.132	1158.02	854.808	11328.8	5249.78	1646.04	3572.5	2643.54	2750.3	859.641	1512.74	29734	910.025	1243.78	1088.71	1684.15	2722.61	3553.6	3437.59	2832.94	2800.58	3129.2	11355.3	26066.8	1604.53	1194.67	4426.36	1265.03	12137	3351.46	5469.07	1404.87	816.308	2295.27	2023.71	2912.08	569.249	1312.44
Com_723_neg	2-Methyl-1,2-bis(3-pyridyl)-1-propanol	C14 H16 N2 O	228.127	85979.4	141190	69409.6	32281.7	292459	64489.4	89112.9	42809.7	115695	49158.4	43629.6	904647	69867.7	35423.2	295096	67677.8	169102	126695	105259	109382	98851.8	32102.4	26476.2	37046.2	42927.1	64103.2	51829.4	16611	34693.9	150862	86882.9	59122.1	40580.4	51919.6	112697	515184	89934.2
Com_2629_neg	(4R,6R)-4-Hydroxy-6-{2-[(1R,2R,3S,6R,8aR)-3-hydroxy-2,6-dimethyl-1,2,3,5,6,7,8,8a-octahydro-1-naphthalenyl]ethyl}tetrahydro-2H-pyran-2-one	C19 H30 O4	322.214	114988	113129	132043	60840.5	88478.2	51195.8	105324	134355	93868.3	56860.1	132021	66777.2	58600.6	42398.6	208777	64942.8	70577.6	60391.1	82732.8	82853	60675	54229.5	53412.3	38964.2	33444.7	11223.9	61275.3	125768	30530.3	82499.1	70128.1	63446.7	57832.4	99030.8	143907	120410	130722
Com_6861_neg	(2S)-1-Hydroxy-3-(pentadecanoyloxy)-2-propanyl (7Z,10Z,13Z,16Z)-7,10,13,16-docosatetraenoate	C40 H70 O5	630.525	16212.4	4180.59	7599.28	1064.07	3439.57	12740.3	2077.44	2595.3	12792.5	15150.6	3529.73	14213.3	9952.15	17378.1	18014.2	1332.72	9871.94	9889.6	9292.72	8086.92	7478.04	20620	37860	3570.37	34168.6	8733.69	6058.5	8459.49	13127.8	9171.78	5870.49	12985.3	6952.93	4733.74	6842.59	7797.29	15175.9
Com_7119_neg	1-Ethyl-2-benzimidazolinone	C9 H10 N2 O	162.079	6347.6	7950.95	9984.05	4821.95	3588.07	12213.1	6816.95	9126.87	5057.03	8672.09	8867.28	4806	7306.46	4826.4	15059.2	6012.88	6170.62	6093.74	5922.97	7506.48	5816.52	7671.15	6433.52	4118.13	6749.89	3621.08	4236.32	8650.55	5731.78	2164.14	5661.71	4470.96	3422.05	5517.83	18895.6	6520.91	7224.96
Com_808_neg	2,3-Dimethoxy-5-methyl-6-(3-methyl-2-buten-1-yl)-1,4-benzenediol	C14 H20 O4	252.136	703837	467966	231857	119596	733124	601292	857045	475727	408167	717388	200407	393001	232447	563278	375200	649134	465939	409149	436016	384874	382998	287740	538317	296427	742254	346490	734241	887948	110962	902003	565513	49133.9	62630.6	119843	186215	69882.9	301093
Com_1649_neg	(1Z)-N-[(2S,3S,4R,8E)-1,3,4-Trihydroxy-8-octadecen-2-yl]octadecanimidic acid	C36 H71 N O4	581.539	19042.3	25591	47604.4	8495.58	19087	19693.1	41706	49117.8	28792.2	158451	26818.1	8770.39	19517.3	81305.1	33024.7	17964.7	50503.5	31323.2	52926.9	50712.1	38018	33269.7	29850.2	30229	22448	116846	15482.6	26161.4	19104.8	33856	52341.7	17828.4	15934.4	14432.7	126272	7485.64	21481.2
Com_6984_neg	zidometacin	C19 H16 N4 O4	364.116	785.935	757.763	771.238	474.35	580.807	727.214	648.397	565.901	354.302	1047.26	808.83	507.588	589.051	887.675	1142.22	615.102	1405.35	1315.74	1570.2	1279.72	962.443	1106.84	1371.19	599.653	844.979	666.477	1158.1	1061.57	997.149	680.655	569.642	446.23	627.634	630.493	526.864	388.553	787.109
Com_625_neg	Dihexyl phthalate	C20 H30 O4	334.215	1.1112e+06	26418.8	734836	23748.2	27820.8	738632	1.86155e+06	447317	38033.7	619901	37137.6	776257	926144	497663	2.23899e+06	1.31641e+06	780840	736184	768037	710086	677480	892230	30344.8	289723	732090	401955	1.09216e+06	1.3858e+06	676602	10830.7	562936	31939	25173.2	822201	1.20146e+06	52333.9	27662.5
Com_3857_neg	4-Hydroxyphenylpyruvate	C9 H8 O4	180.042	44366.9	23433.5	47686.3	43655.5	19540.3	58566.8	45012	45733.7	47553.1	58966.6	36398.5	62575.6	55531.6	41150.6	61562.1	66791.9	34697	33427.8	35065.3	32714.8	28492.6	44392.7	20146.4	31771.6	30985	27403.7	33900.2	26439.7	35677.6	33251.9	38734.6	44317.4	34117.5	34473.5	33489.7	13661.8	39854.9
Com_6876_neg	3-Hydroxylidocaine	C14 H22 N2 O2	250.168	1703.29	2829.77	1876.55	1172.59	1612.87	1704.71	2833.83	1367.06	798.912	2249.54	2009.8	872.02	1301	1480.36	2423.6	1353.2	2236.08	2649.52	2491.61	2069.78	3149.79	2513.69	2726.67	3185.84	2772.76	1690.89	2187.32	2850.34	3458.4	2427.9	1766.26	1131.59	6286.19	1382.02	1204.25	799.919	2063.5
Com_2388_neg	3-[(15Z,19Z)-11,12-Dihydroxy-15,19-dotriacontadien-1-yl]-5-methyl-2(5H)-furanone	C37 H66 O4	574.494	91623	37987.4	70260.6	20301	44824.6	46640.5	26172.1	51697.6	58724.6	105709	27470.7	144165	72417.7	111141	148375	47110.4	61569.3	69013.4	37544.1	54042.5	83974.8	22608.3	32757.4	34294.1	75357.6	65032.9	73003.6	71450.3	53547	100628	72255.9	62183.7	135362	68410.7	52512.5	39378.4	54289.3
Com_609_neg	Varanic acid	C26 H44 O5	436.319	589945	308321	328657	349607	598303	210386	609705	717691	1.03665e+06	74095.9	307957	243171	772603	174325	86121.9	523923	563017	564093	529661	516428	448544	388060	142990	756623	258170	328571	496543	142613	431360	274158	732980	576516	527947	436327	882614	319287	377142
Com_6930_neg	[3-(3,4-methylenedioxyphenyl)-2-(mercaptomethyl)-1-oxoprolyl]alanine	C16 H20 N2 O6 S	368.104	4015.4	2982.43	5313.61	1445.01	1988.05	8672.29	7342.72	1092.39	3735.56	8037.13	1546.67	16014	3924.65	4986.99	11029.5	2476.59	6557.37	4988.53	3955.21	4422.79	3016.74	7354.2	1480.89	2557.65	4212.22	4607.46	4698.09	6025.43	1994.35	2227.36	4643.79	1685.38	2165.35	1999.82	5273.8	2054.93	7379.48
Com_349_neg	Probucol	C31 H48 O2 S2	516.312	264545	300791	38658.9	190803	205172	70308.7	639091	135961	489436	49712.5	102127	452678	334423	413705	112671	461672	442938	474278	404790	429436	405581	62818.1	92919.9	491507	113366	191944	245873	283981	232766	252707	294760	394326	932067	331122	362885	675653	83993
Com_5871_neg	enoxolone	C30 H46 O4	470.338	17038.5	10241.8	12687.7	8429.58	10548.5	16303.7	13562.1	25208.7	14457	15980.9	23244.7	7589.98	9342.98	14068.5	20629.3	9430.68	11068.3	14667.6	12668.7	11652	12110.1	9618	16558.3	7579.75	18095.9	14265.4	25359.6	17665.7	13171.8	22939	19102.7	10933.1	11150.9	18298.8	32583.8	11137.5	19657.9
Com_1835_neg	1,3-Dihydroxy-2-propanyl (7Z,10Z,13Z,16Z)-7,10,13,16-docosatetraenoate	C25 H42 O4	406.308	30659.4	22784	37801.6	13557.7	5713.26	38005.7	27287.8	67742.7	200484	29726.9	47091.1	118775	48881.4	84590.1	154301	12305.5	50920.7	42002.9	27388.3	31627.3	30920.2	28975.3	32160.1	7578.72	29780	25264.7	27246	22893.9	17895.8	42900	41781.6	48541.9	38703.5	50606.6	153193	27132.7	38381.5
Com_7511_neg	6,7-Dimethoxy-3-(2-methyl-3-buten-2-yl)-2H-chromen-2-one	C16 H18 O4	274.12	11937.6	9307.63	12672.2	14251.7	10885.2	6820.05	6013.55	6836.88	3859.7	12804.8	11216.7	6830.38	2908.71	5880.66	3220.24	6773.43	5041.53	6002.69	6113.6	6535.2	6339.1	5373.82	7331.01	4591.86	5384.66	4940.03	10048.2	12541.9	4203.83	7788.12	6231.18	2718.68	4737.72	5242.37	2443.99	2271.08	7095.64
Com_2090_neg	Avasimibe	C29 H43 N O4 S	501.292	3297.27	35205.2	12858.1	9997.64	20332.6	5033.01	15393.1	8061.58	10358.8	5762.22	9499.53	181502	11965.5	6659.22	5541.36	7107.84	21949.4	17974.3	19438.3	17338.8	20064.4	4927	9307.98	8432.7	19143.9	4625.93	10923.5	4398.16	2877.15	8222.77	6742.89	9018.66	9671.59	7394.21	7010.44	151702	8512.97
Com_3560_neg	(+)-3'-hydroxylarreatricin	C18 H20 O4	300.136	45544.4	51380.1	79964.4	78418.4	46085	31423.7	52355.2	52718.7	13533.3	48820.8	69120.3	28206.8	18036.6	34604.9	23034.9	57338.4	43554.9	39374	36536	39376.1	37167.3	26313.9	56347.9	22434.5	34722.3	42403.6	43471	77399.5	31245.9	42583.8	30014	14087.9	33841.6	36257	19838.5	10265.7	44008.5
Com_632_neg	Ornithine	C5 H12 N2 O2	132.09	329596	902641	279657	1.21944e+06	689003	1.78252e+06	1.16542e+06	1.0342e+06	491710	1.48299e+06	1.48458e+06	694260	891217	859617	1.68582e+06	1.31056e+06	1.03629e+06	954673	919273	872068	841138	1.33698e+06	1.19708e+06	873363	782234	982971	903570	1.68376e+06	959041	892141	944952	687642	940155	958914	980830	339099	1.19568e+06
Com_7006_neg	2846	C17 H17 Cl N2 O	300.103	7634.36	6069.15	7806.13	7305.79	4515.93	9012.82	7645.94	6730.96	2911.01	12553.5	9403.82	15544.9	3661.52	8620.64	7508.97	4959.33	4833.98	4982.32	3925.96	6309.37	4098.54	5316.74	4550.89	4070.98	1568.17	4681.34	2676.73	4800.66	2178.29	2078.67	3597.72	6317.73	3106.87	4136.02	3279.44	1641.98	5295.56
Com_7424_neg	hexamidine	C20 H26 N4 O2	354.204	21711.1	13471.7	18682.5	14626.3	12013	9449.92	17089.5	16041.2	1809.34	6701.95	9031.35	4034.13	2287.04	4837.75	4884.18	5165.74	7938.81	6603.38	5595.49	6685.2	7173.47	12090.1	12194	8552.16	5688.64	14480.7	7773.24	32923.4	12864.7	6491.72	3819.7	2284.58	4865.19	7131.41	2864.19	2568.39	5770.42
Com_3573_neg	12-epi-scalaradial	C27 H40 O4	428.292	37231.8	106279	110644	58434.1	67670.9	54405.4	58872.4	69653.6	35023.8	64189.5	75905.2	32325.5	56781.8	62718.3	51339.7	36347.9	49425.4	48430.9	55460.1	75420	49880.3	79413.2	89506.8	53527.6	75821	62888.4	78784.3	105007	85586.1	60356.2	54408.7	42488.6	76458.1	48008.3	77313.7	32664	82599.7
Com_4608_neg	Linoleoyl Ethanolamide	C20 H37 N O2	323.282	22265.2	29316.5	62600.9	46953.4	23508.5	36901.2	34216.2	39981.1	14912.3	19292.6	75775.2	9805.24	12391.7	23159.8	13346.8	25037.8	35931.3	25233.5	24875.9	25153	22174.6	9901.34	76914.1	18888.6	19924.5	25334.2	15093.6	41528.2	32839.5	46405.3	22651.5	14814.8	20841.1	24223.1	32819.3	9439.79	15744.5
Com_7586_neg	2-Hydroxy-3-[(9Z,12Z)-9,12-nonadecadienoyloxy]propyl (4Z,7Z,10Z,13Z,16Z)-4,7,10,13,16-docosapentaenoate	C44 H72 O5	680.541	2171.82	2800.15	2234.46	1314.2	3706.4	6492.82	2322.04	2444.36	8348.32	20633.6	2728.1	8819.6	5423.01	18924.5	7200.56	1699.3	3669.13	5305.33	5789.47	6631.84	3907.38	8835.31	2895.25	6369.42	11135.1	8807.57	2683.04	4601.73	6253.75	9962.67	6409.83	7932.08	5761.22	4220.89	6997.19	3014.79	6911.64
Com_5481_neg	Meconic acid	C7 H4 O7	199.996	5354.92	10104.7	5926.64	3619.43	4562.42	5946	6140.38	3935.26	2387.74	6853.14	5781.95	4518.89	16644.8	27193.8	90632.7	4682.46	5000.52	6967.19	9624.09	5342.65	5451.03	12402.6	9298.85	5240.19	5758.76	5990.31	6827.02	8827.01	16249.5	3107.35	3678.95	6771.46	9055.6	4234.19	4940.8	5853.8	4419.48
Com_6726_neg	Bilobol	C21 H34 O2	318.256	10689.2	11512.1	12941.6	9132.88	7958.92	6779.3	10995.8	6951.32	6195.25	5773.82	6392.9	7156.94	9688.5	5765.52	8490.02	14102.5	8787.56	9722.31	6756.32	10311.9	6934.78	9076.39	7821.57	6355.45	8262.3	3586.76	10623.5	18251.3	6120.43	3576.22	6536.79	3876.52	9430.3	5087.91	12337.2	17423	6764.12
Com_6352_neg	Ziprasidone	C21 H21 Cl N4 O S	412.113	23377.5	12141.9	29422.1	20794	21203.6	13587.2	23265.3	16852.3	6692.89	31968.5	34913	18053.4	7864.63	9155.65	11826.3	18034.2	14728.5	16552.1	14812.6	9645.66	11620.8	11098.9	13577.2	7401.88	14099.7	10290.7	16658.8	27305.8	10213.4	12640.9	16247.5	5468.69	10222.9	22221.2	5395.97	6991.27	20801.6
Com_6271_neg	2,2-Dimethyl-8-prenylchromene 6-carboxylic acid	C17 H20 O3	272.141	16796.7	20168.5	25492	13587.8	12121.1	11140.5	15656.7	17561.9	7828.49	19376.3	36231.4	10058.8	10819.6	11635.4	13698.4	10866.1	11651.3	13514.4	13252.1	12941.9	11849.2	17692.6	18197.2	10223.4	9551.59	16231.7	19030.6	17473	15788.3	14572.1	8286.93	5228.25	11693.9	10462.4	8233.06	4326.64	19306.8
Com_2592_neg	9-fluoro-17-methyl-5beta-androstane-3alpha,11beta,17beta-triol	C20 H33 F O3	340.242	7550.19	134292	201889	49502.4	35610	42471.2	207752	36389.9	4050.27	155096	56532.3	49195.3	10053.6	40252.3	38300.1	191234	45151.6	47743.1	46334.5	46356.6	49535.1	31807.4	113837	39535.1	19908.2	38850.7	28981	65275	26746.4	25805.1	17052.9	9420.1	39850.9	37295.9	29301.5	7773.34	145213
Com_3684_neg	1-{[(Z)-(3-Methyl-1,3-dihydro-2H-imidazo[4,5-f]quinolin-2-ylidene)amino]oxy}ethanone	C13 H12 N4 O2	256.096	47198.9	72145.9	48685	34925.1	53075.5	58494.6	66525.5	50384.4	31278.6	78637.5	94375.9	21194.7	45144.6	42525.8	88220.5	68104	59957.6	61948.5	56861.9	55290.3	50417.4	60137.3	70689.6	35178.4	62048.1	82373.7	62519.6	111690	59767.1	45083.7	30693.6	38976.8	41093.6	38821.3	41600.9	17652.8	78768
Com_3320_neg	Maslinic acid	C30 H48 O4	472.355	8498.76	4734.73	144040	4176.82	4261.58	150173	52921.3	119296	49969.2	148780	73099.5	35229.3	36522.7	77066.9	131323	76498.7	62259.8	70774.6	69501.7	66494.8	51882.5	21602.7	117080	102008	143042	129600	147384	106543	61904.8	61208.1	54251	49711.2	17556.9	41199.6	70331.2	37381.1	130787
Com_3850_neg	1-O-[(3alpha,5beta,7alpha,12beta)-3,7,12-Trihydroxy-24-oxocholan-24-yl]-beta-D-galactopyranose	C30 H50 O10	570.341	7940.63	20964.9	7038.26	12442.1	22633	6153.9	16465.8	11237.9	1556.37	6532.44	7869.55	5992.63	13969.1	9310.99	10319	16023.2	16899.8	15183.5	15356	13136.8	14701.6	20778.1	7639.42	10522.7	7236.73	12849.1	12225	4918.53	12344.1	12107.2	7942.34	27754.3	40587.4	14137.2	9564.87	10076.1	10214.4
Com_4903_neg	N-Phenylacetylglutamic acid	C13 H15 N O5	265.095	1343.75	57133.6	1534.9	1060.57	1965.49	1038.42	22363.1	16066	647.087	1558.41	1706.07	877.134	1092.62	1985.5	1498.62	758.139	5993.75	5004.5	5425.29	4828.03	4433.52	1853.47	9031.98	6700.57	1065.13	13410.7	1126.96	1552.44	11933.7	3786.77	774.384	1436.16	3798.52	3660.93	1461.85	997.825	1004.89
Com_1268_neg	1-(2-Deoxy-5-O-phosphono-beta-D-erythro-pentofuranosyl)-1,2-dihydropyrimidine	C9 H15 N2 O6 P	278.067	248167	341726	310638	297326	368211	181177	637314	531571	65584.3	203816	364491	63100.3	238918	83882	272897	316740	133018	175330	210147	169561	176087	336920	236988	103562	43455	189572	160375	103836	105249	136637	131924	98043.5	137125	225806	146003	133156	186943
Com_2348_neg	Alvocidib	C21 H20 Cl N O5	401.102	98100.3	87494.1	207028	174383	80031.8	25039.6	95367.4	65132.7	2673.38	29761.4	207387	3026	4212.91	4357.52	8978.59	30470.3	43406.6	63146	35631.2	45230.3	27266	12266.4	101752	22821.6	15889.8	62727.4	39763.9	182702	43562.7	54524.9	16793.4	3249.13	26236.8	71570.3	50238.8	25813.9	96383.2
Com_2386_neg	Integerressine	C33 H38 N4 O4	554.291	16412.4	25176.3	15732.8	13076.2	120642	20798.5	33165.7	15663	5311.77	45237.3	12913.6	42458.4	9616.06	12824.6	36950.6	8249.83	23586.4	23834.4	24084.8	25201.4	22716.1	9744.22	17458.1	212523	18319.5	15653.5	11403.9	12045.9	10653	16212.7	6973.52	10375.6	18247.7	21473.4	24974.1	29234.6	18940.9
Com_4591_neg	3-Oxotetradecanoic acid	C14 H26 O3	242.188	31098.4	23400.7	37698.9	32570.7	39609.2	32451.9	40262.5	36121.6	15630	43532	41264.2	44952.6	20665.6	46579.9	121342	30033.1	30345.8	28657.9	27839.6	23151.7	24535.5	31324.5	43269.2	17046.3	36821.7	18874.8	31061	30487.1	25870.1	23787.5	16741.1	16867.2	18088	26435	36990.6	26723.2	33278
Com_4704_neg	(2-Methylbiphenyl-3-yl)methyl-3-[(1Z)-2-chlor-3,3,3-trifluorprop-1-en-1-yl]-2,2-dimethylcyclopropancarboxylat	C23 H22 Cl F3 O2	422.125	50909.6	41329.6	49767.6	43362.5	60504.7	65340.6	66041.7	61336.2	24802.9	53902.4	38205.9	25226.4	27480.9	27734	38548	32939.5	33852.6	32483.7	38802.6	43016.8	24081.8	59680.8	49940	39997.7	31073	50958.5	55676.6	62806.1	47520.2	24012.5	22072.9	16150	20937.8	28672.9	27359.1	10932.1	21911.5
Com_557_neg	4,4-dimethyl-5alpha-cholesta-8,14,24-trien-3beta-ol	C29 H46 O	410.355	2.39309e+06	759423	901217	485005	376224	1.58969e+06	572810	890209	1.13793e+06	1.81602e+06	778081	607668	1.30222e+06	1.1418e+06	2.30675e+06	823429	1.08103e+06	866907	854184	832456	791007	1.07879e+06	833371	965996	1.72385e+06	1.53748e+06	1.02657e+06	592267	1.42139e+06	988854	852635	825535	746362	631931	904872	684674	2.30482e+06
Com_4543_neg	N~2~-Benzoylarginine	C13 H18 N4 O3	278.139	16958.6	24008.8	90802.5	38991.5	33880.8	14563.2	26109.6	15873.5	3858.07	22259.6	33042.1	11077.9	8670.66	37016.6	14438.8	16610.2	32646.6	26116.3	22791.8	28893.9	21023.3	9232.31	50391.8	30978.7	35786	55224.5	44823.5	81797.1	22674.7	16877.8	16750.5	9925.49	24244.6	14216.8	10554.9	8350.06	35610.7
Com_1838_neg	Phenylalanylproline	C14 H18 N2 O3	262.132	131628	314840	85992.8	47650.2	273361	111783	312773	80784.3	80804.2	297324	77873.6	38374.3	93564.5	185223	295599	185150	118929	122764	117844	127182	119946	199019	78614.9	79936.9	79188.6	106861	266130	164894	135770	66197.3	115359	61714.4	156085	145235	42855.8	53922.4	177356
Com_4505_neg	Lipoamide	C8 H15 N O S2	205.059	53593.1	33902.5	51925.7	45436.5	37750.1	44656.4	62199.8	46777.9	21209.3	52157.6	37197.2	39030.9	33871.5	36639.3	54396.1	34449.1	25208.9	30882	31910.8	22329.9	40346.8	58748.8	59094.8	38201.3	33899.7	75746.7	33181.1	62703.5	48488.3	36879.3	23543.1	20746.6	32834.9	48551.8	26818.7	30032.8	33666.2
Com_2775_neg	Coronafacic acid	C12 H16 O3	208.11	12412.9	11520.1	54723.8	10540.3	20018.1	13674.7	14782.4	10570.1	6509.61	40051.4	12692.2	6331.83	10673.9	9387.28	24420.7	22198.7	21968.8	20240.5	16109.5	19359.9	19383	105266	21093.9	12743.2	84804.3	10492.6	209721	292314	15563.9	5873.42	28145.5	8500.95	16710.6	16410.6	8575.19	6095.46	40855
Com_4029_neg	3alpha,21-Dihydroxy-D-homo-5beta-pregn-17a(20)-en-11-one	C22 H34 O3	346.251	92122.9	66867	56012	65277.3	54202.9	54228.8	61120	61477.5	44477.9	119987	70162.4	32874.5	23765.4	29720.8	174530	42185.8	45684.6	39543	46498.8	46020	43804.8	25764.4	36861.3	19515	57490	38615.2	31827.2	51562.2	35214	48599.7	20345.2	22731.2	16728.4	31952.4	43816	44980.3	88011.8
Com_2252_neg	Trolox	C14 H18 O4	250.12	8970.71	234004	8478.38	71258.5	60850.3	51440.9	184112	5088.71	6205.73	9357.14	22370.4	13179.5	136604	111050	74764.6	15432.1	74426.9	59036.7	69216.7	74118.3	60305.6	273258	214687	121464	20596.8	46091.3	155016	17998.1	327059	71255.8	14166.9	44928.6	147810	15976.7	12650.6	24732.2	11349.6
Com_6175_neg	(3beta,22E)-Ergosta-5,22-dien-3-yl alpha-D-glucopyranoside	C34 H56 O6	560.408	6450.05	21490.6	38282.7	9457.93	20810.6	14853.2	27552.7	19833.5	6339.61	6751.77	10872.5	6299.76	7928.15	9272.82	7461.76	6812.89	8931.9	7131.79	6144.05	13608	11993.3	21504	18453.2	24317.4	14849.4	23793.7	26819.7	25488.3	11213.6	8986.42	26636.3	7446.27	15518.1	12545.7	5646.24	3054.09	4888.18
Com_5329_neg	Lisinopril	C21 H31 N3 O5	405.226	11509.9	27723.7	23837.9	17094	15106.7	12555.4	16641	13305.1	3316.86	6999.8	28188.1	2492.36	4679.46	10444.4	8295.6	11312	12274.6	12830.2	11556.6	11704.9	11793.9	8690.17	18822.4	2922.38	4819.39	15724.6	4897.06	18521	15924.5	12468.6	8993.36	6279.93	15434.4	17536.3	3378.06	1852.49	24571.9
Com_7342_neg	4'-apo-beta-carotenal	C35 H46 O	482.354	3668.61	2434.56	26002.2	2160.26	2703.23	3669.4	3290	2562.21	2219.77	4054.38	3983.86	2196.09	2790.01	3223.81	5544.63	2672.37	3135.62	2818.47	2708.14	2589.53	2358.01	4672	4408.43	2628.5	4050.94	3222.08	4488.54	5659.22	4202.85	3089.26	2677.28	2207.6	2951.16	2910.17	3255.89	1984.32	3468.04
Com_2277_neg	{(1R,2R,3R)-2-[(3E)-4,8-Dimethyl-3,7-nonadien-1-yl]-2-methyl-3-[(1E,5E)-2,6,10-trimethyl-1,5,9-undecatrien-1-yl]cyclopropyl}methyl trihydrogen diphosphate	C30 H52 O7 P2	586.318	16932.8	68575.1	11602.6	62167.6	37443	8050.11	67634.3	13835.8	11683.4	15414.6	15152.2	60834.2	21992.4	114615	114359	16738	57195.5	48919.8	46708.2	44317.5	37888.1	8421.04	36081.2	45585.1	8099.21	37906.8	8061.72	7740.78	65574.8	86827.2	10907.6	14237.4	59030.5	12318.5	20747.1	18210.4	7735.24
Com_5391_neg	5889	C23 H38 O6	410.267	17790.5	16355.9	18272.4	14944.4	15945.5	27204.4	17758.9	21313.5	12550.1	64625.3	21584.3	23609.5	12108.5	21025.5	27053.8	23643.3	18055.7	14219.4	14809.6	14321.2	13160.2	13553.8	9191.09	45658.9	12795.7	15574.9	9182.57	11500.8	11007.4	13375.5	14022.1	6606.34	13951.4	18179.3	20240.9	13467.2	20087.4
Com_8405_neg	4beta-methylzymosterol-4-carbaldehyde	C29 H46 O2	426.35	8881.43	4135.12	8316.2	2089.59	1603.8	5919.83	3620.84	5148.25	4429.58	8695.66	7853.26	2798.88	6834.31	5788.96	5082.61	3278.77	4378.98	3101.78	4231.29	3066.83	2804.15	5784.49	5543.46	3430.8	5262	4231.22	7652.15	9501.87	5011.63	2772.95	5307.84	4333.02	4838.01	6113.39	5001.16	2506.85	12098.5
Com_5429_neg	Diheptyl phthalate	C22 H34 O4	362.246	13831.4	18308.7	12861.3	21372.9	17443.5	23059.4	10292.1	14878.4	15605.4	75994.2	10897	30524.9	7776.68	21269.2	14263.8	14031.6	17200.6	18318.2	19771.5	16930.2	10945.8	28216.2	7921.07	38570.4	16172.5	14252.7	27200	36034.5	7088.19	13727.3	12330.4	10678.3	6281.48	24935	26851.2	25367.8	27057.8
Com_7288_neg	Methyl (2beta,3beta,4beta,5alpha,12beta,19alpha)-3,4,16-trihydroxy-1-methyl-6,7-didehydroaspidospermidine-3-carboxylate	C22 H28 N2 O5	400.2	2124.81	1838.68	2395.44	2401.94	2097.3	2214.53	2715.31	1854.11	1901.33	14505.1	2715.61	13476.1	1669.25	2329.41	3061.49	2500.1	3272	3590.68	2325.37	1659.25	2118.59	2664.29	2720.56	3471.41	3268.22	1915.25	2319.99	3702.79	5798.3	2168.21	1567.16	1231.19	1778.89	1772.64	1790.8	1098.45	2099.16
Com_6686_neg	3,5-di-tert-butylbenzoquinone	C14 H20 O2	220.146	18918.4	13970.3	34984.5	19262.2	12966.5	14219.8	10848.2	12552	6199.31	14855.6	18662.6	9843.84	8525.61	13171.1	15641.3	10834.5	11940.5	9436.42	9410.31	10436.4	10214.2	9032.26	11258.1	12381.1	9223.05	10522	8615.36	21044.1	9080.25	19544.7	11626.3	5488.5	7388.48	8559.57	12947.6	7766.67	10212.4
Com_5906_neg	Loxoprofen	C15 H18 O3	246.125	18439.8	28444.4	21735.5	9729.96	16956.1	11295.1	18263.6	12560.1	6025.98	64263.4	41989.8	11626.2	10438.6	12864.8	28502.2	20300.6	21085	17511.7	19053.5	18368.5	16869.1	23669.7	28676.1	19628.3	24110	16193.7	21314.4	37490.2	23323.9	18621.7	16396.3	7041.04	14610.3	19212.9	11924.3	12382.9	40557.4
Com_4252_neg	suberylglycine	C10 H17 N O5	231.11	22159	19847.9	40168.8	53281	12597.2	54343.9	37076.4	33288.4	12283.7	29675.6	36925.5	20817.2	14933.2	60148.2	50839.8	20909.5	31088.1	33987.3	22857.7	24903.4	21565.2	24219.5	27166.4	19382.8	14788	23852	6048.22	32267.2	23839.5	40938.1	31988.4	21562.1	20886.9	22269.9	67557.6	6080.65	22168.9
Com_7439_neg	(+/-)-Muscone	C16 H30 O	238.23	8708.84	16898.7	21924.6	8071.82	8766.14	9214.95	13681.7	10136.5	2544.84	11114.5	8265.23	3063.58	5978.15	11501.8	10710.7	19351.3	8537.71	8907.55	11000.4	10515.1	6329.01	7374.74	15090.3	5705.82	9586.64	7391.57	23776.8	12233.2	13538.8	6642.52	8760.13	5981.74	7791.86	8142.16	3276.15	2026.81	21169.6
Com_7505_neg	1-Methylinosine	C11 H14 N4 O5	282.096	7922.75	9231.48	8857.3	6110.17	5492.05	6876.31	9429.77	5711.63	2459.99	5298.14	7043.93	1234.02	5189.21	3089.82	14032.1	6369.62	4460.44	6180.55	6353.37	6959.67	5268.9	7752.89	7455.03	5213.32	2937.46	10037	4681.59	11450	10044.4	3165.62	2668.09	3322.71	10511.1	4471.42	3769.48	1327.06	5695.71
Com_6338_neg	arclofenin	C19 H17 Cl N2 O6	404.079	15294	30507.9	17020.3	12484.9	31222	14389.4	15515.4	12575.4	8672.37	19805.9	26186.8	9118.5	12649.4	11980.5	29180.2	14623	13883.6	11914	13435.2	12554.4	13445.2	32991.4	19785.5	10557.2	16933.7	14246.3	18421.1	34783.7	20316.2	11793.6	9853.17	11450.6	11667.7	19389.1	12590.8	9463.68	23804.8
Com_1371_neg	Methyl 4-(4,6-dimethyl-9-oxo-4,9-dihydro-1H-imidazo[1,2-a]purin-7-yl)-3-hydroperoxy-2-[(methoxycarbonyl)amino]butanoate	C16 H20 N6 O7	408.138	292962	255069	11294.2	30884.5	18545.2	14211	21125.5	23377	38289.1	12254	8718.92	66139.5	300086	23448.2	6142.75	28342.4	110771	102766	92426.4	121810	80162.7	11858.6	6942.3	338799	14533.1	16581.3	43835.2	4242.64	11587.4	17047.4	21791	131111	43260.4	21737.7	40303.4	160701	9314.82
Com_5902_neg	nebramycin 5'	C19 H38 N6 O10	510.265	5751.12	9563	4704.7	4114.1	14167	5664.85	9600.22	6864.5	10062.5	7141.38	8591.28	24896.2	7107.76	12031.1	9476.66	5872.35	10758.2	8290.09	6161.28	6465.82	7700.97	5229.27	5762.83	6623.92	4318.22	7229.94	4215.08	3577.99	3717.89	8192.4	7843.38	9679.58	7909.87	5702.16	6585.76	12334.4	3577.16
Com_4259_neg	(3Z,5E,7Z,9E,11E,13Z,15E,17Z,19E)-20-(4-Hydroxy-2,6,6-trimethyl-1-cyclohexen-1-yl)-5,9,14,18-tetramethyl-3,5,7,9,11,13,15,17,19-icosanonaen-2-one	C33 H44 O2	472.332	21099.9	12177.4	9225.63	25806.6	11857.6	6350.44	34884.8	7012.32	41048.2	8743.61	21161.9	7008.55	20314.2	34717.5	13563.3	32671.8	11241.8	9820.88	20580	15055.7	17597.8	12768	10233.7	15849	10642.8	19646.3	11437	24168.7	18804.6	32692	41612.2	6019.18	16293.6	16944.6	43883.8	9362.66	8263.88
Com_6934_neg	Pimobendan	C19 H18 N4 O2	334.142	1726.08	3655.64	4676.08	2337.2	2267.72	2213.07	3100.83	2626.01	1241.77	5504	6780.83	2267.55	4320.85	2087.38	3248.56	2893.69	3255.13	3753.49	3090.57	4102.08	3002.36	4103.12	6040.34	2326.82	2606.06	2701.2	3847.8	3559.36	5148.18	3235.17	2231.35	1041.14	4619.3	2607.33	2623.55	5565.31	4058.71
Com_143_neg	Corchorifatty acid F	C18 H32 O5	328.225	420536	4.8205e+06	3.95138e+06	1.52531e+06	1.59166e+06	1.76122e+06	3.15942e+06	2.51529e+06	568725	3.12262e+06	2.03481e+06	8.66838e+06	771340	1.75266e+06	2.67119e+06	2.17749e+06	1.71133e+06	1.91115e+06	1.41451e+06	1.41382e+06	1.32629e+06	1.2978e+06	1.83519e+06	1.57849e+06	906442	1.06687e+06	683132	853932	864681	776028	877421	1.4656e+06	1.26364e+06	341595	1.89656e+06	311036	3.3087e+06
Com_8338_neg	2,3-Bis(dodecanoyloxy)propyl myristate	C41 H78 O6	666.581	4864.71	9029.61	7967.9	3589.33	4398.09	3528.19	3152.93	2410.46	6039.42	5899.64	2944.63	1075.29	3683.83	7691.4	7222.6	3737.36	5010.17	5479.98	3484.72	6489.77	3506.97	5397.49	13851.4	5269.25	7317.79	9014.93	10154.4	4589.05	6729.11	6987.75	6963.74	3605.83	5253.74	2086.48	2904.94	4500.72	10676.5
Com_7750_neg	delcorine	C26 H41 N O7	479.288	6000.48	5898.05	7575.92	3536.21	3987.55	8947.65	4949.25	4487.7	2206.87	27504.1	8736.76	2802.14	3564.4	2588.6	11947.7	5805.09	5880.29	3940.44	4007.06	5527.89	4702.82	7766.03	4078.16	4858.87	7615.42	9119.87	7670.28	13684.6	7549.91	2564.2	3199.48	3241.86	3954.56	6020.12	5551.59	4234.12	11325.2
Com_1396_neg	5-Phospho-beta-D-ribosylamine	C5 H12 N O7 P	229.035	119347	275171	392849	236306	197967	243586	336952	276976	199299	353121	432630	90339.6	199996	307120	381162	355441	218869	251203	262143	193903	251252	330915	350028	180475	200119	259491	295652	505548	313502	323055	253494	157355	193892	295434	226520	98524.3	299058
Com_3934_neg	phenylethanolamine	C8 H11 N O	137.084	13471.6	18147.8	50128.5	25656.5	29803.4	36281.6	38860.2	34979.5	14694.8	17955	50146.8	27912.4	20684.9	20251.1	34906.8	22617.8	13421	14891.1	14500.4	22095.9	19395.5	46657.5	35101.3	12598	14377.9	13295.5	10688.7	15117	10718.9	15136.9	38780.2	14325.9	20972.6	16745.5	32662.8	9528.69	10840.6
Com_5152_neg	barbital	C8 H12 N2 O3	184.085	39599.5	34830.6	24015.3	23269.2	37727.5	45020.1	44023.9	39881.4	23610.1	57275	33075.7	19967.8	25804.7	41861.8	76141.8	51562.6	36733.7	26883.2	25821.3	26567.4	29257.5	49168.6	33881.9	23762.4	26819	22264.3	56900.9	32866.8	39982.5	20561.6	32689.3	26061.2	35308.4	41638.7	23357.8	17962.1	42574.9
Com_2257_neg	Indole	C8 H7 N	117.058	4748.96	121280	138131	143174	6988.02	20474.2	134941	123895	25960	28609	269077	3841.58	23848.8	3338.91	48299.9	72463.8	85924.9	77930.2	71542.2	67864.4	62771.2	166757	172946	5302.31	40352.9	126252	122352	113629	132280	5611.51	45622.6	29479.2	73872.3	63322	65990.6	20276.4	127286
Com_4412_neg	gibberellin A(3) O-beta-D-glucoside	C25 H32 O11	508.193	56876	41222.6	31058.9	21409.2	24990	32810.3	41239	22331.5	27008.3	64570.3	27889.6	13709.1	25241.7	51087	47999.7	23844	18222.2	31774.4	38377.3	45652.9	41451.7	16956.4	65016.3	45280.8	46292.3	46053.5	38836.6	54024	40601	30874	35590.3	35067.1	33422	30964.6	27570.8	20832.4	54894.9
Com_3583_neg	Formimidoyl-fortimicin A	C18 H36 N6 O6	432.268	80552.6	24742.7	2344.83	2330.09	3501.5	2458.62	2431.26	2305.27	18651.3	5770.48	2950.07	25977.2	34337	2385.01	2726.45	4849.62	11356.1	7356.34	7950.17	8425.63	9419.46	3043.63	2380.57	26551.7	2281.96	2275.25	4935.88	2566.3	2438.93	2082.86	1813.34	82079.1	3492.77	2116.51	5268.64	35752.2	2089.21
Com_39_neg	(3alpha)-3-Hydroxycholan-24-oic acid	C24 H40 O3	376.299	1.71932e+07	2.05456e+07	7.79247e+06	1.4343e+07	9.25128e+06	3.66699e+06	6.3636e+06	1.40315e+07	4.13426e+07	1.38195e+06	1.75435e+06	1.8233e+07	1.32126e+07	1.31313e+07	256558	1.00344e+07	1.33628e+07	1.25889e+07	1.14639e+07	1.21587e+07	1.08529e+07	2.24165e+06	1.73233e+06	7.96831e+06	1.92991e+06	2.63353e+06	1.64863e+06	578956	1.71044e+06	1.20349e+07	2.69685e+07	2.04211e+07	5.77408e+06	8.74126e+06	1.67044e+07	1.52242e+07	7.59619e+06
Com_7210_neg	1-(2-Deoxypentofuranosyl)-5-methyl-2,4(1H,3H)-pyrimidinedione	C10 H14 N2 O5	242.09	10924.7	9065.05	17116.7	16667.2	8219.14	6594.07	9458.45	15244.3	4431.03	15247.2	15530.6	11773.7	5364.31	6757.37	8148.96	8693.94	8574.14	7040.59	7272.17	9332.92	5936.15	8453.85	6811.42	7757.75	7109.92	10243.3	7221.33	21678.6	7152.4	7643.69	6481.17	4074.75	10043.2	19340.5	4482.91	4050.56	8336.08
Com_5204_neg	Parietin	C16 H12 O5	284.068	6353.86	30469.2	29396.5	8171.71	51261.2	11479.8	15359	5425.77	1860.92	26417	15652	2947.94	2249.67	3170.46	5233.15	4911.1	14418.9	12174.5	11727.2	13605.5	10634	8313.2	59101.6	12864.2	60423.8	25044.7	34111.1	14101.1	13726.4	3495.94	3096.19	1660.73	6428.52	3150.76	3948.26	5617.56	13012.1
Com_2511_neg	CUCURBITACIN P	C30 H48 O7	520.34	5941.82	4272.39	7683.1	6656.51	10437.3	93626.6	31149.4	7239.44	8427.74	15401.4	19187.1	6689.27	9207.96	22483.4	19362.6	8277.25	25103.1	22555.1	20296.8	16720.6	14027.2	54445.5	47273.4	50041.5	14243.5	213985	10940.5	44690.9	31977.4	8505.97	11895.5	15484	18472.3	9078.39	14601.9	3274.59	19376.2
Com_2416_neg	OXOGESTONE PHENPROPIONATE	C29 H38 O3	434.284	49127.8	72694.1	33837.9	114720	46132	55086.7	63200.6	66425	86223.3	39393.3	125229	141055	28170.8	92662.7	40949.7	62944.9	56583.6	58864.1	65919.1	65849.5	56779.6	35545.2	12937.7	51375	44584	110252	29833.4	20639	153805	51407.4	64463.4	100763	46450.5	66671.4	76206.9	132115	43972.9
Com_3652_neg	d-Gluconic acid d-lactone	C6 H10 O6	178.048	79373.4	86462.6	91763.7	80366.8	103508	65029.8	84529.8	58852.6	24879	106386	96667.6	34448.9	62112.2	64184.8	111588	73284.8	80432.9	83331.9	65810.4	63563.5	58497.2	133220	142990	75735.9	63273.6	78895.8	120535	165575	87583.9	63995	62102.7	44319.3	106182	81859.6	58736.2	54945.1	51272.2
Com_6393_neg	gamma-glutamylmethionine	C10 H18 N2 O5 S	278.093	24118.2	25016.2	37719.4	22534.2	27446.6	15822.2	27582.3	15863.6	6039.08	22061.6	24918.1	6734.03	10023.7	11506.6	20540.1	19170.1	13346.7	21777.1	15368.1	11746.6	15885.6	17781.5	36765.7	14589.2	16802.8	22489.3	15437.2	52463.2	14021.6	13212.3	9998.71	11742.6	15366.4	16560	11875.6	6043.5	33382.1
Com_4022_neg	DEHA	C22 H42 O4	370.308	10138.9	10137.5	23237.7	3895.41	26288.1	10851.1	8026.82	6010.96	11947.9	21349	35770.6	12536.5	12753.5	14730.1	60102.6	23246.6	11624.6	15526	17729.2	14622.6	13737.5	83257.6	36476.8	19386.3	40876.8	10748.3	26203.8	29212.1	41431.9	6356.15	18907.9	10480.6	12204.5	8190.38	27692.8	37398.8	22422.6
Com_7485_neg	Gibberellin A4	C19 H24 O5	332.162	11999.4	9628.88	10334	14414.3	6776.94	5663.12	12618.8	9599.32	2026.73	3202.45	6989.79	2660.5	1628.86	2918.4	3951.64	2586.74	4913.46	4257.11	4953.79	4979.44	4470.05	7826.21	9609.35	4390.11	6989.18	11744.6	6347.98	21693.2	6615.4	4282.57	2404.33	1678.64	2727.17	2891.6	2149.3	1195.58	4334.69
Com_348_neg	9-HOTrE	C18 H30 O3	294.219	1.0626e+06	2.90803e+06	3.32033e+06	2.84828e+06	1.72053e+06	1.17366e+06	1.86294e+06	1.54114e+06	332637	1.57118e+06	2.00496e+06	1.10113e+06	435168	2.01877e+06	1.31676e+06	1.93741e+06	1.36732e+06	1.66028e+06	1.27777e+06	1.89626e+06	1.30176e+06	736449	1.75654e+06	2.02761e+06	2.569e+06	3.10043e+06	3.13948e+06	2.32086e+06	2.01588e+06	1.8219e+06	771678	566668	1.45308e+06	1.36241e+06	506096	298056	3.0876e+06
Com_3616_neg	Linamarin	C10 H17 N O6	247.107	53811.9	57067.6	67899.7	66209.1	42554	69428.2	83880.4	81610.6	42011.6	128173	120006	50979.1	27002.7	61347.7	58893.2	68597.4	53649.9	55728.8	46243	50507.1	52509.2	19489.9	58027.9	28045.2	37539.1	57713.3	45045.6	62759.5	27234.7	66152	52716.6	20160.4	26531.2	55983.7	87959.6	22005.9	84054
Com_5169_neg	N-Acetyl-L-glutamic acid	C7 H11 N O5	189.064	41632.2	27128.7	44793.3	30093.6	20668.5	32705.9	32975.9	31099.3	13994.5	39271.9	30899.3	22836.3	16703.8	29172.1	35271.3	29391.4	28436.8	24492.1	23812.3	26077.8	23223.2	47782.1	29334.2	21659.7	27483	22035.6	31035.6	48969	30326.2	18310.5	12168.3	14428.6	26801.4	24104.4	20369	9630.36	27766
Com_657_neg	CP 47,497-C8-Homolog C-8-hydroxy metabolite	C22 H36 O3	348.267	31422	95351.9	75939.9	129378	125386	46053.3	39013	28546.9	78178.8	139936	62995.9	341252	35749.4	73824.4	29360.4	68365	116857	115273	114691	111943	105479	67945	53578.5	564517	74137.1	25690.5	45298.6	129675	15845	53445.6	50387.3	125742	27268.6	84129.4	125260	1.03186e+06	82599.8
Com_7741_neg	27-Nor-5beta-cholestane-3alpha,7alpha,12alpha,24,25-pentol	C26 H46 O5	438.334	5643.95	7581.96	10092.7	9665.69	8177.11	7104.22	8175.67	7992.88	8550.13	4523.71	7838.44	10088.6	4953.93	11970.4	7845.66	11009.4	9353.74	6664.19	6983.22	7613.34	10722.4	5445.77	3669.5	7538.67	6539.5	9617.48	6451.16	5883.73	5239.08	12846	10068.4	6560.92	7901.62	12353.7	9774.36	10272.9	6775.23
Com_5539_neg	5-Hydroxy-2-{[(2E,4E)-5-(4-hydroxyphenyl)-2,4-pentadienoyl]amino}benzoic acid	C18 H15 N O5	325.095	22066.4	11253.1	31395.5	34548.5	11027.3	12483.9	13932.1	20323.8	3456.59	13152	35957.6	5229.38	3238.04	11094	6168.54	10326.4	12428.7	13790.7	10858.4	11524.7	8655.3	2859.01	16890.4	5212.02	4877.25	13522.9	8223.71	17847.3	8991.02	25984.3	6929.14	4578.44	11899.6	16060.8	2994.58	4525.76	10251.3
Com_2839_neg	4380	C17 H18 O5	302.115	71370.9	81889.5	127452	109300	62090.5	66882.8	68031.7	99323.9	33529.1	109215	171976	69018.5	40186.3	57660.7	100236	92669.7	83459.2	71418.6	66661.4	71304.8	64002.3	79594.3	70674.7	46179.5	41130.1	64089.5	47655.6	166206	43617.7	129858	47499.4	26368.8	63486.6	110374	54628.7	25876.1	104940
Com_3576_neg	Benzetimide	C23 H26 N2 O2	362.199	22033.8	40684.5	22560.1	17110.1	16132.8	54757	37659.4	23827.5	17142.1	57852.2	27014.5	25618.7	51079	37628.7	217570	21340.7	47297.5	38227.2	35619.3	31576.8	32393	43572.7	53332.3	23875.4	24981.1	59708.1	36424.2	53953.6	73455.8	21659.3	34357.2	77959.4	40633.5	60473.8	36411.3	16413.3	26178.6
Com_6723_neg	Acronycidine	C15 H15 N O5	289.095	7050.51	5583.53	6105.39	7820.48	4252.94	2744.92	5959.12	6844.68	5356.46	17335.9	29679.7	8120.44	5618.89	10195.5	10101	13341.9	6765.83	7910.22	6368.48	6699.84	6321.33	3272.13	5343.88	2801.93	1681.12	3757.12	2477.86	7207.29	4419.83	16732.1	7484.96	3246.18	8749.76	16597.5	5325.76	3948.41	14112.9
Com_6938_neg	N-Benzyloxycarbonyl-L-leucine	C14 H19 N O4	265.131	17258.6	16897.6	16302.3	18906.7	13475.8	9145.09	16456.8	14648.2	2414.63	6171.88	9434.01	3773.9	1980.55	4703.35	3422.47	4736.22	8323.94	6201.94	6565.09	7469.74	7012.3	13289.5	11237.1	7694.41	6713.02	12713.8	10449.3	32469.6	10168.6	6639.61	3565.48	1656.66	3970.05	5697.86	2967.97	1460.99	6287.61
Com_8081_neg	Tetraacetylethylenediamine	C10 H16 N2 O4	228.111	5816.33	7676.06	9712.56	10205.2	5153.58	9716.39	9983.41	10340.1	3353.37	10626.6	12347.1	5885.72	3825.62	6548.63	8153.21	8788.23	8750.81	7638.94	6265.84	8036.9	6598.46	7611.93	12186.1	5121.63	5716.56	9016.55	6593.77	12010.5	8174.21	6827.75	4147.05	4381.71	6719.64	6647.69	4379.7	2125.53	7455.92
Com_3516_neg	2a,4a,7-Trihydroxy-3-(hydroxymethyl)-6,6,7b-trimethyl-2,2a,4a,5,6,7,7a,7b-octahydro-1H-cyclobuta[e]inden-2-yl 3-chloro-6-hydroxy-4-methoxy-2-methylbenzoate	C24 H31 Cl O8	482.172	12332.8	34747.7	65126.9	88048.9	44698.7	28429.3	29041.2	59415.4	6890.53	34103.3	95833	16005.6	9282.52	25640.6	16585.2	50457.1	36923.9	31354.9	32619.9	29003.3	26659.8	4050.6	48496.3	17013	12888.8	25946.7	13723.3	32218.8	17778.9	89630.5	26352.2	5474.53	36450	19137.3	22147.4	6334.19	12107.3
Com_6325_neg	lifarizine	C29 H32 N4	436.261	8719.39	9155.82	11756.5	8675.22	14216.5	16441.4	7839.63	14584.7	3361.05	19141.9	4617.28	4367.3	7842.83	4064.5	13079	6765.9	9408.41	8637.77	5887.14	5767.93	7788.63	7929.21	6896.8	9787.3	9447.18	33877.3	7844.85	8704.28	6250.09	5527.23	2308.28	2080.63	2021.05	9711.37	7139.47	12339.1	9530
Com_6443_neg	nitrilotriacetic acid	C6 H9 N O6	191.043	33424.2	29035.8	21036	18487.1	11824.3	13082.7	24366.3	16096.8	10496.8	17711.5	20057.9	12015.8	13000.2	16652.5	20151.3	6692.39	12334.4	11879.9	12333.1	17297.6	13395.8	45916.8	10320.8	14618.7	15650.8	25293.3	27822	18187.6	33726.8	11009	8267.77	11153.5	13764.4	19086.4	17009.7	11110	24557
Com_4349_neg	Alanylclavam	C8 H12 N2 O4	200.08	78135.3	44170.8	58741.2	46924.1	49882	45801	64408.9	53728.8	18564.3	76075.7	37435.4	49955.4	32005.7	41758.9	66631.3	35248.6	20800.8	31729.4	35319.9	32577.8	29072.4	42468.4	23746.8	21507.2	30161	47978.2	16810.6	81467.5	41817	33036.6	35516.6	21891.8	33996.7	42642.4	23783.7	31312.5	45807.8
Com_5740_neg	(2R,4aR,6bS,12aS)-1-Hydroxy-1,2,6b,9,9,12a-hexamethyl-10,13-dioxo-1,3,4,5,6,6a,6b,7,8,8a,9,10,11,12,12a,12b,13,14b-octadecahydro-4a(2H)-picenecarboxylic acid	C29 H42 O5	470.303	10634.9	10850.4	11680.4	11080.5	28299.6	24279.4	18308.6	13520.7	11679.8	25288.7	11778.1	13670.2	13910.6	14507.7	23389.6	13293.3	16415.9	12153.1	13671.3	15715.9	11623.1	8458.8	12386	10219.3	11427.4	31686.9	11090.3	14492.3	9710.8	20061.9	15598.9	5394.61	9361.53	13697.5	15573.1	26565.7	18076.1
Com_4682_neg	3-Sulfodeoxycholic acid	C23 H38 O7 S	458.234	1970.27	6182.74	5213.1	8232.09	4562.04	4706.7	3834.3	3377.26	4167	30852.6	4419.63	6136.5	3082.13	3228.51	6283.25	2041.95	4899.91	5956.99	4277.59	4001.92	3182.6	3522.37	3036.35	63709.6	3215.08	6733.25	2096.76	4706.12	2456.23	3895.58	1853.72	982.339	1575.9	2176.8	3786.84	2734.46	2625.47
Com_2331_neg	(2R)-1-{[(2-Aminoethoxy)(hydroxy)phosphoryl]oxy}-3-hydroxy-2-propanyl (11Z)-11-icosenoate	C25 H50 N O7 P	507.332	83102.5	109700	121626	23382.3	226219	70225	62984.2	47248.9	46080.8	268068	54472.1	29890.6	83831.4	41327.6	152213	61589.8	69960.5	55032.1	50339.4	57932.6	66007.6	65090	82878.7	39870.3	156225	74154.3	158753	108443	42992.1	50466.4	68200.2	22667.5	49088.2	39658.7	16189.8	35462.5	99648
Com_3636_neg	3-Isopropenylpentanedioic acid	C8 H12 O4	172.073	33620.9	28442.6	45965.6	33628.8	23282.8	24823.1	30988.8	23252.8	12410.8	54964.4	28964.2	31384.1	17473	18351.2	25706.4	35650.3	17034.1	16836.7	26925.4	24978.1	18923.3	29147.6	16369.4	16018.5	16812.9	22577.8	19992.4	28951.1	30762.1	17255.5	37751.1	19131.2	16124.2	27011	18653	18951.1	27054.7
Com_2159_neg	O-heptadecanoylcarnitine	C24 H47 N O4	413.35	26524.1	83139.1	199057	201041	33374	58189.8	63646.7	56285	41551.6	34952.1	175570	21312.8	79155.3	110580	18193.2	80572.8	86293.9	99700.6	105509	96703.7	91356.1	19371.7	109611	33171	14291.2	63387.6	16360.3	31952.3	29477.8	115847	126371	99859	66125.3	76719.7	125488	25052.7	51554.3
Com_195_neg	Hydroxy(oxo)phosphoniumolate	H2 O3 P	79.9663	42352.2	211929	147847	50760.6	2.40116e+06	227834	245534	45481.2	320206	942627	107286	262546	233587	252589	1.20992e+06	972563	654260	695259	666368	713924	804758	145536	581770	466470	137423	525952	825159	315538	198454	353330	631691	983720	452987	250082	30799.8	33952.8	34134.3
Com_1_neg	Deoxycholic acid	C24 H40 O4	392.293	3.07428e+08	1.56998e+08	1.46813e+08	5.22444e+08	4.9065e+08	4.83822e+08	3.33018e+08	4.50307e+08	7.20673e+08	2.10278e+08	2.26393e+08	7.51825e+08	4.72478e+08	1.58235e+08	9.86854e+07	5.69237e+08	4.25828e+08	4.54707e+08	4.7227e+08	4.79015e+08	4.77681e+08	3.01088e+08	2.14401e+08	5.4479e+08	4.10296e+08	3.48076e+08	3.6867e+08	6.32482e+07	4.53304e+08	5.15375e+08	5.21177e+08	5.04898e+08	5.55057e+08	4.27013e+08	4.59584e+08	7.40082e+08	2.91498e+08
Com_4641_neg	ophthalmic acid	C11 H19 N3 O6	289.127	49963.4	16566.8	55868.2	52110.9	14477.4	27047.2	18592.8	28514.4	11993.3	49371	25882.2	15227.1	13888.5	10899.4	12489.1	13695.3	24070.8	15726.8	14386.3	15161	13340.7	38881.2	9812.17	12539.4	15616.1	16265.2	21390.5	66049.9	19136.3	8941.65	10987.4	12558.7	19869	25181.2	6541.9	3679.23	32004.9
Com_4170_neg	Picolinamide	C6 H6 N2 O	122.048	9429.2	9868.01	27777.9	28346.4	10665.6	20912.5	15372.1	14189.8	5593.3	13906.9	81831.4	7655.48	9341.9	11594.7	16584.8	10827.5	17108.9	14780	12213.2	14735.3	11643.2	23374.7	42130.5	9182.45	8407.97	13675.3	10667.7	30431.9	12114	19973.8	7132.08	11693.3	9848.47	8131.5	23092.4	6095.18	13252.3
Com_5024_neg	Kaempferol	C15 H10 O6	286.048	1196.41	43375	51294.9	959.278	11877.9	6883.2	60866.7	19942.6	6915.67	2232.81	36686.6	846.894	4443.03	11367	12312.9	20718.5	10024.5	11268.4	9494.54	13395.2	11300.2	2389.28	7814.43	6505.74	1246.67	25091.4	7777.43	2773.99	11109.7	16605.7	14014.7	804.668	5201.67	3103.09	7152.38	3668.51	2034.89
Com_1734_neg	4,7-Dihydroxy-N,N,N-trimethyl-10-oxo-3,5,9-trioxa-4-phosphapentacosan-1-aminium 4-oxide	C24 H51 N O7 P	496.339	44608.3	105533	129470	47978.5	68343.7	65320	44541.5	151512	170882	21165.4	63087.2	116138	84016.1	165250	38707.5	141558	116378	103122	97069.9	108282	109471	42816	80373.8	50156.9	38033.7	58867.3	38216.5	25681	57800.9	143072	278997	104625	80236.6	122208	160333	102017	143318
Com_4551_neg	(10S)-Juvenile hormone III diol	C16 H28 O4	284.199	23258.6	14783.3	26206.9	16535.4	12957.1	16618.4	12107.3	15149	6787.4	18929.5	77665.5	7145.34	15102.7	12154.2	21907.5	13291	10010.3	15909.6	13253	11931	11262.9	18152.2	16599.2	10606.3	14936.6	11813.2	15430.6	29369.6	19427.4	10900.7	9519.56	8289.06	11454.8	13460.9	19872	32709.6	35671.4
Com_2530_neg	Glycyl-4-hydroxyproline	C7 H12 N2 O4	188.08	141280	159507	106358	89012.5	159423	144628	133578	133460	45796.3	166563	134283	95548.3	142056	193589	192535	133003	70527.8	92629.9	97312.9	87680.4	94633.5	243600	120344	91259.4	104409	124202	106499	219236	155887	43851.8	108456	100707	198629	141123	61814.9	41268.2	130007
Com_4920_neg	Phenylethyl alcohol	C8 H10 O	122.073	14883.4	35132	44561.2	14855.9	16059.8	10901.2	48697.6	50595.8	6305.23	17607	47647.8	6119.04	13945.6	17847.3	15211.6	14155.7	39108.2	24145.8	24351.1	22570.2	21081.7	90510.7	87999	38615.1	17975	47439.3	32739.5	37461.3	71557.5	13466.7	13570	10952.3	18132.3	16505.2	22870.9	9924.14	34276.1
Com_1481_neg	Sterculic acid	C19 H34 O2	294.256	240702	226877	302152	133479	165601	218935	158472	170118	256191	323532	195911	151928	252780	305027	421974	127003	236264	207658	191634	164086	183312	183478	288006	209990	313453	305804	238522	259359	278904	223592	167272	228580	166431	180606	225743	125317	273693
Com_6428_neg	{4,5-Dihydroxy-3-[(1Z)-1-hydroxy-3-oxo-1-penten-1-yl]-10-oxo-9,10-dihydro-2-anthracenyl}acetic acid	C21 H18 O7	382.105	13847.4	13639.1	20785.9	11914.9	12462.5	7677.1	15201.3	12937.5	6326.86	19994.5	29151.4	7770.47	8143.68	10224.3	11961.6	16193.1	12425.5	13056.6	13241.3	10231.7	10450.3	13428.2	15745.9	9703.11	11518.7	11636	12600.9	23538.5	16925	11522.8	9516.62	5956.37	7523.45	9900.69	9077.16	6312.61	20142
Com_146_neg	L-Phenylalanine	C9 H11 N O2	165.079	1.05637e+07	6.75451e+06	1.34865e+07	1.01759e+07	4.32565e+06	1.18779e+07	8.60945e+06	7.41389e+06	4.01435e+06	1.46939e+07	1.23569e+07	6.34435e+06	6.1265e+06	4.82583e+06	1.29099e+07	1.01583e+07	7.35181e+06	6.34296e+06	6.70438e+06	7.92546e+06	6.62184e+06	1.04565e+07	8.90068e+06	4.41803e+06	3.86509e+06	5.78816e+06	6.37621e+06	9.67115e+06	5.23161e+06	7.17491e+06	7.97506e+06	6.74167e+06	6.64904e+06	7.50602e+06	7.19027e+06	2.86038e+06	8.24651e+06
Com_1472_neg	4-tert-Octylphenol monoethoxylate	C16 H26 O2	250.193	93835.1	223195	270839	264877	159686	187169	390445	244789	38493.5	163485	425072	74185.4	77619.7	260012	120118	244903	213790	204786	190278	193281	179011	118745	445535	258072	250750	509421	471552	240581	196065	304164	162661	95846.5	216398	197152	53043.7	56912.4	398854
Com_4811_neg	n-Hexanamide	C6 H13 N O	115.1	49629.3	5062.12	31544.6	32538.6	12391	28943	13704.8	19213.7	7763.36	104970	12382	16312.3	18936.6	5491.68	19943.7	6941.63	18315	11367	16612.3	15227.6	10349.6	42490.5	8834.53	5647.15	25534.9	16015.5	16327.9	63453.5	14351.9	10193.1	9762.73	10529.4	9639.69	23912.7	10565.1	8954.62	40220
Com_6654_neg	Peimine	C27 H45 N O3	431.34	5049.72	6166.66	6470.33	10072.5	5710.45	5708.18	11794	7007.9	7306.08	20591	10323.1	3649.05	4120.73	15103.6	16996.6	9182.44	8223.07	9415.15	7562.29	10429.8	7245.05	5504.47	6538.08	3757.01	5895.26	6776.56	5361.22	7139.1	6303.61	21545.1	12514.4	5479.63	7807.03	6955.07	14640.3	2976.95	14108.9
Com_6062_neg	Apigenin trimethyl ether	C18 H16 O5	312.1	14568.4	12986.2	21752.7	14174.6	10985	12512.4	13609.5	14277.7	7320.59	60202.4	26944	10317.9	18446.1	10030	16826.9	14819.8	10086	9640.57	12110.9	10678	7095.38	22744.3	13006.1	9363.38	8301.75	13239.8	12379.4	24898.7	11804	15903.6	11060	5498.4	10842.5	15906.1	11341	5236.08	15303.7
Com_4971_neg	Fludarabine phosphate	C10 H13 F N5 O7 P	365.055	21179.6	30400.5	71484.8	38879.9	27903	18670.4	20977.2	16287.9	11025.5	35933.4	63503	11592.6	16183.3	15295.9	38146.3	16548.8	17673	13058.8	14265.6	24961.9	20343.3	43906.6	48614.4	13698.4	22346.1	22536.6	23450.4	88700.2	26051.8	21345.1	12999.8	14557.5	15326.7	15370	16402.5	12470	36046
Com_7526_neg	prostaglandin H2 2-glyceryl ester	C23 H38 O7	426.262	3131.69	2990.76	6676.17	8645.22	2469.15	4006.82	19948.5	13579.4	1120.78	6545.81	5167.51	1587.28	2688.34	1694	3375.43	2355.86	4036.77	2919.41	2793.2	4643.58	3591.35	5803.07	13908.3	2547.24	3353.9	5124.4	2156.63	4066.13	1892.62	1950.72	7981.13	1884.21	1248.38	2158.94	2490.77	1471.99	5643.06
Com_1069_neg	Methyl stearate	C19 H38 O2	298.287	99127.7	47336.9	55583.5	17904.2	77326.5	89299.7	79610.2	101570	137782	339952	33877.9	228072	244086	120351	373432	86958.5	135234	103603	100206	117807	93168.6	65659.8	115250	74919	109410	212315	81534.1	68390.2	62318.2	221447	91720.8	71400.4	84252.7	237615	441878	503258	180857
Com_6605_neg	Asebotoxin II	C23 H36 O6	408.252	29535	17625.2	11896.7	11015.4	15295.9	17156.3	15172.4	17781.8	10045.4	31408	11300.1	18316.2	10895.6	10264.3	14442.2	7768.45	17711	12382.4	10376.2	9403.2	9614.94	25370.2	13114.2	14041.8	9856.46	15430.5	11637.7	19680.6	9187.34	15848.5	13636.3	5994.74	15550.6	15879.8	10851.3	5798.18	13876.6
Com_4835_neg	Boldenone Undecylenate	C30 H44 O3	452.329	8746.2	9334.83	4702.15	2641.08	8788.3	9439.87	6581.62	15813.1	5820.37	37503.1	4556.87	3539.67	14677.4	8704.64	14320.5	5813.91	6937.79	5642.56	9566.29	6418.16	9093.91	7337.6	9347.92	5753.63	7116.02	33551.1	4707.67	6742.49	4714.42	7532.83	5736.67	3808.78	4299.06	16694.1	15736.1	39922.3	4620.53
Com_7085_neg	Calcitriol	C27 H44 O3	416.329	23457	14166.3	23007.3	7285.67	6069.51	17292.8	8734.74	10589	6678.57	24335.4	18144.7	14879	18190.3	15763.3	14318.1	10502	13624.5	13386.1	12498.8	11234.2	9117.1	9567.65	16289.9	10351.2	13138	18601.5	15679.8	15625.6	16479.1	13013.6	16447.6	9419.74	13429.6	10532.8	12313.6	7573.98	20244.4
Com_7659_neg	(2R)-1-{[(2-Aminoethoxy)(hydroxy)phosphoryl]oxy}-3-hydroxy-2-propanyl (9Z)-9-tetradecenoate	C19 H38 N O7 P	423.237	8113.3	16433.6	13008.4	4682.18	3566.8	5326.87	2048.8	1998.57	954.201	3944.58	5113.46	1106.75	1345.24	4178.16	8179.8	7598.7	5001.79	5324.39	6232.24	4149.54	3976.72	6528.41	3133.39	2592.16	2256.62	8252.24	5846.82	8585.43	7726.78	5326.26	3704.24	1180.44	7832.28	14648.5	1310.24	852.399	5608.66
Com_8314_neg	(16Z)-16-Pentacosene-2,4-dione	C25 H46 O2	378.35	1855.63	1191.47	1683.11	980.041	3772.88	1657.59	1393.03	1247.95	1140.51	2538.84	4005.17	999.427	1331.86	1534.38	4590.06	1766.96	2704.69	2333.29	2124.34	2128.15	1167.43	7382.79	2099.21	2533.3	2384.57	2401.5	2107.37	2725.57	2046.36	1111.69	1156.01	1050.07	1275.94	1246.03	2054.52	1142.22	1654.57
Com_6550_neg	1-{[(E)-(1-Methyl-6-phenyl-1,3-dihydro-2H-imidazo[4,5-b]pyridin-2-ylidene)amino]oxy}ethanone	C15 H14 N4 O2	282.11	5044.01	6121.16	4429.35	5229.34	2981.36	6609.27	15927.8	8483.99	8830.81	8006.47	8262.2	14243.8	2979.11	2444.95	13199.1	2189.33	5213.18	5306.72	5003.63	5293.41	4515.73	4138.4	2271.67	1799.7	2041.15	4288.62	3183.66	6644.85	3419.92	4405.42	4284.16	2227.73	2467.92	4275.65	24150.7	928.631	5681.65
Com_1730_neg	(6R,10S)-13-[(2R)-6-Hydroxy-2,7,8-trimethyl-3,4-dihydro-2H-chromen-2-yl]-2,6,10-trimethyltridecanoic acid	C28 H46 O4	446.34	182038	104237	162497	82217.4	98291.1	142309	167089	143477	212321	133174	226828	205399	148550	165550	252559	131322	219443	171453	156603	148642	138443	128215	161013	176221	178176	175597	145576	280036	143863	272801	211137	136041	159708	331232	318879	177023	204535
Com_3129_neg	(R)-3-Hydroxy myristic acid	C14 H28 O3	244.204	90564.5	110619	114425	109639	104488	76915.3	118783	102372	48520.9	121867	94736.3	71103.6	56591.9	116270	188089	115334	77538.2	76580.1	76721.1	72672.4	79395.1	68419.1	126163	43975.4	106164	56344.3	66402.4	89529	56103.5	67300.8	56178.3	29147.4	73261.6	101186	82365.8	75035.7	139624
Com_2770_neg	2-(4-Methoxy-phenyl)-chroman-4-one	C16 H14 O3	254.094	61014.9	69458.6	115873	133439	77445.2	44747.6	89098	77841.4	8120.86	27985.9	53137.7	15734	6853.62	17643.2	16064.1	22981.7	31254.1	35000.4	32104.5	28360.4	35314.6	27524.2	75924.2	39162.6	47429.6	90188.4	48926.8	105800	38684.7	30348	11380	7282.09	17223.1	21821.2	8547.47	10008.4	26903.3
Com_2380_neg	2-Deoxy-2-(dimethylamino)-alpha-D-glucopyranose	C8 H17 N O5	207.11	121968	91198.7	134487	111024	62021.2	204498	108160	126720	100807	212274	146824	145053	147473	114600	306010	175916	101267	103300	96960.4	118775	114816	187084	88907.3	64378	51232	68151.9	95937.9	110112	76083	139771	124824	154556	122075	121739	127593	45170.7	73380
Com_3094_neg	1,4,5-Trihydroxy-5-hydroxymethyl-2-methoxycyclohex-1-en-3-one	C8 H12 O6	204.064	131000	90181.6	132211	104733	55379.1	153049	79514.4	84620.9	40327.6	117232	151113	44139.9	74438.5	52112.5	92844.2	117358	89846.5	85798	70894.9	77371	68314	143973	113050	72715	57110	106612	100124	246880	79225.8	54863.5	74698	47417.7	59531.4	69876.6	65311.2	16238.4	96100.4
Com_91_neg	Prostaglandin A1 ethyl ester	C22 H36 O4	364.261	1.77574e+06	5.86955e+06	4.78597e+06	6.18771e+06	4.14928e+06	7.87133e+06	1.68223e+06	3.81907e+06	3.61953e+06	1.19642e+07	4.4743e+06	1.0804e+07	1.76139e+06	6.89598e+06	1.938e+06	4.69591e+06	4.61791e+06	4.43443e+06	4.27041e+06	4.37194e+06	4.11921e+06	6.31217e+06	2.62057e+06	2.86512e+07	4.12827e+06	3.33242e+06	3.71204e+06	2.69284e+06	1.15532e+06	3.03581e+06	2.43423e+06	2.47248e+06	1.23318e+06	4.58962e+06	4.75137e+06	4.85625e+06	2.44416e+06
Com_3087_neg	DG(18:2(9Z,12Z)/18:3(9Z,12Z,15Z)/0:0)	C39 H66 O5	614.493	24443.5	13323.5	6348.14	3633.23	6823.25	22115	7114.48	12197.5	19105.8	17244.4	2671.97	95091.1	27569.7	89580.4	51403.2	7226.65	12292.2	18375.3	15046.8	17690.2	14147.4	14750.6	11706.7	12150.8	51205.2	15436.1	13274.9	9161.88	20928.4	35410.5	21979.3	41068	31530.6	31133	15973.6	6864.63	12443.5
Com_2467_neg	Chlorfenethol	C14 H12 Cl2 O	266.028	14936.2	17570.6	25960.5	11491.4	10534.7	40933.6	16717.4	25874.7	58425.5	47023.1	32485.1	79931.5	105038	37102.1	409005	34260	27340.8	19626.9	25069.9	28949	22311.1	83445.8	32557.3	21841	20162	27884.8	40696.8	33719.6	23521.8	15895.6	31098.4	86969.4	26265.8	17711.5	21872.8	4966.73	17164.5
Com_2670_neg	HARMOL	C12 H10 N2 O	198.079	7776.13	8254.82	8807.12	4306.18	13210	5917.59	3111.22	4087.2	9006.67	108202	22039.1	118880	7212.6	83936.2	17561.6	14152.2	16230.1	14929	12096.5	16070.9	15475.4	2096.92	3891.5	4859.77	2080.93	5402.97	3318.93	10205.5	2853.61	64006.3	17264	6513.24	7654.25	9823.11	6188.59	8795.99	10681.1
Com_5829_neg	3,16,21,28-Tetrahydroxyolean-12-en-22-yl (2Z)-2-methyl-2-butenoate	C35 H56 O6	572.408	24885.3	22467.4	15395.3	30208.8	27024.7	20549.4	20381.7	17330.1	8974.42	6973.18	8671.19	5898.11	6307.9	9466.63	4729.86	6321.28	12533.9	8881.24	7769.34	8267.52	11246.7	10464.7	13824.8	15878.2	10603.1	23955.1	15397.8	17237.7	17680.9	18561.2	12404.6	8301.39	5655.88	11509.2	7958.21	6434.09	9431.83
Com_3156_neg	Neodunol	C17 H12 O4	280.073	11915.5	4759.78	12775.3	6225.53	14649.3	5914.69	8970.05	7575.28	4219.09	125523	9476.34	91542.4	9416.46	16898.5	18183.8	8522.25	13366.1	11040.4	11722.4	9429.39	9335.45	6952.66	6813.18	6316.53	5611.7	6875.45	2340.69	16050.6	5054.68	19675.1	5690.53	11145.2	5361.66	7712.69	7408.95	12864.1	12127.9
Com_7113_neg	1-O-[{[(2E,6E,10E,14E,18E,22E,26E,30E,34E)-3,7,11,15,19,23,27,31,35,39-Decamethyl-2,6,10,14,18,22,26,30,34,38-tetracontadecaen-1-yl]oxy}(hydroxy)phosphoryl]-beta-D-mannopyranose	C56 H93 O9 P	940.652	11125.9	2127.04	8148.49	3529.56	2383.91	2643.59	3334.21	1811.81	1783.93	6354.75	2030.72	1331.27	2207.28	2700.58	5413.26	2242.32	2912	2758.91	2246.94	2144.22	1907.57	4836.21	11866.5	2888.14	4154.56	2608.07	24047.9	38211.4	3917.35	2168.91	1948.97	1910.09	2477.42	2065.01	1652.18	1373.18	2216.5
Com_2346_neg	Azafrin	C27 H38 O4	426.277	2018.43	21503.1	3773.95	2083.02	4630.24	2676.81	2297.25	2189.2	2943.75	3733.67	6809.83	36658.4	2656.66	1841.72	2901.07	5241.52	11722.3	9473.09	7700.23	7262.05	7752.82	2712.42	2663.75	4548.37	2433.16	2061.42	4239.38	4040.49	2564.6	5104.36	2210.81	18398.3	5337.97	2367.13	2505.38	147344	3469.83
Com_6340_neg	6,6',7',12'-Tetramethoxy-2,2,2',2'-tetramethyltubocuraran-2,2'-diium	C40 H48 N2 O6	652.351	4160.53	10137	5421.86	3482.97	3938.68	3603.13	4011.17	2945.85	3622.5	4838.95	4651.13	2753.03	2735.78	3389.67	4625.06	3148.82	5940.55	4472.24	3461.11	3345.28	4253.74	4763.48	5578.7	3406.02	5228.85	4173.19	4493.29	6857.05	4461.49	3709.03	3205.31	2639.31	2480.08	23946.6	5050.74	20657.1	5586.47
Com_4012_neg	(5R,7aR,9aS)-10-[(2S,3R,4R,5S)-3,4-Dihydroxy-5,6-dimethyl-2-heptanyl]-5-hydroxy-7a,9a-dimethylhexadecahydro-3H-benzo[c]indeno[5,4-e]oxepin-3-one	C28 H48 O5	464.35	54283.1	35158.9	61961	45997.7	42015	41502.6	66274.2	40474	30137.7	65564.9	54066.2	38681.3	35690.7	47672.6	68920.2	49797.4	50839.1	59403.8	45619	38638.9	50232.6	53354.6	44887	36295.9	36862	42214	61964.1	77569.6	28848.3	63085	53273.2	32886.6	40460.9	48237.6	65320.5	27669.3	49633.7
Com_7697_neg	1-Oleoyl-sn-glycerol 3-phosphate	C21 H41 O7 P	436.258	3768.23	8896.98	6195.29	5478.73	4436.57	3897.87	6203.83	2438.98	4322.97	6762.51	17165.8	2808.08	4773.58	5046.13	3934.11	12770.7	6417.68	4722.32	6034.31	4081.9	4560.22	6374.91	7761.17	5353.28	5199.05	4726.5	6585.12	19468.3	6209.4	2143.53	1762.78	2004.66	4452.74	4462.81	5017.15	2070.19	9097.86
Com_5898_neg	2-oxospirilloxanthin	C42 H58 O3	610.438	6867.4	12379.9	16721.2	4022.89	9263.59	16562.6	12609.3	11214.3	8916.12	6290.72	13932	9198.49	10015.1	18649.1	35713	8948.52	12631.9	12594.4	12419.9	12240.1	11013.3	8494.89	10905.7	5143.79	17886.2	16424.6	9421.73	9497.23	14974.4	14956.6	14793.7	18986.7	10277.6	12393.7	26561.8	8492.28	21202
Com_3245_neg	1-heptadecanoyl-sn-glycero-3-phosphocholine	C25 H52 N O7 P	509.348	116147	35978.3	30968.7	19161.8	14740.3	31689.7	12085.3	13515.3	36281.1	225672	13654.3	29178.1	55010.2	41086.9	164530	18594.8	33550.9	31343.4	31007.6	23367.8	20754	39550.6	53225.8	47295.9	93763.8	35100.9	45011.6	87873	26963	7857	30397.3	25635.5	12593.8	23986.7	13140.3	53489.7	48556.5
Com_1490_neg	bolmantalate	C29 H40 O3	436.3	249479	76108.4	115474	225588	47780.9	70846.3	103410	119274	276111	119832	70844.6	188991	123191	134479	92435.8	88659.8	103368	104207	128913	114149	102023	83011.8	42842.2	49640.3	49455	137904	74586.6	76095.4	63684.3	91907	204015	150435	68399.1	140881	125487	81134.8	189312
Com_5334_neg	N-[(10Z)-7-Isobutyl-3-isopropyl-5,8-dioxo-2-oxa-6,9-diazabicyclo[10.2.2]hexadeca-1(14),10,12,15-tetraen-4-yl]-N~2~-methylisoleucinamide	C27 H42 N4 O4	486.319	18535.8	35720	40295.5	26998.7	48148.7	40582.1	41206.1	30823.2	16742.5	48476.2	25177.2	27213.8	13739.7	16974.4	32958.2	19153.6	26706.5	17899.9	19034.5	22310.6	17421.8	18210.8	29408.6	22812.6	21808.3	23857.4	19743.4	24539.1	22626.1	15864.3	11707.5	9027.93	15809.1	32375.6	25326.8	16721.5	22661.2
Com_6270_neg	DL-TYROSINE	C9 H11 N O3	181.074	11249.4	8557.18	5542.96	6152.56	17626.7	7139.25	6219.87	6367.4	10210.5	9157.62	6910.77	3451.33	5726.45	11954.1	13912.6	5243.44	8485.46	8054.87	9195.21	8303.33	9485.03	17318.3	9521.38	9027.02	7954.24	9525.98	21356.6	7100.14	15616.5	6928.56	9263.83	3880.9	20483.8	4950.06	4437.38	5418.51	5775.67
Com_6396_neg	Cuauhtemone	C15 H24 O3	252.172	18663.8	19648.1	13490.6	9661.38	13838.6	7554.73	11810.2	8348.45	5562.37	20520.8	32460.5	6951.75	7314.03	8975.38	11943.7	12972.2	13772.3	11553	13972.4	16415.7	11951.9	21299.6	16570.6	10577.6	17591.4	10539.2	14241.8	34752.7	15571.3	19103.7	7863.07	8319.37	12443	16989.9	10186.8	7744.88	22331
Com_5398_neg	Mepitiostane	C25 H40 O2 S	404.275	15991.8	25755.1	35241.7	21427.3	20968.9	19053.2	33578.4	13523	7018.49	15826.1	25928.3	10624.8	6859.67	20039	16261.5	8085.42	17436.4	17677	21818.2	19797.9	19634.3	13405.4	36029.2	18714.6	28745.5	32394.4	17089.7	31533.4	21589.8	19615.7	14950.2	13930.2	7180.8	11008.8	21936.1	7270.88	29780.6
Com_748_neg	Myristoleic acid	C14 H26 O2	226.193	72125.6	116988	197142	125634	101287	240766	146812	137211	72827.7	76343.9	108301	86326.8	138016	419982	139144	1.31135e+06	136402	128863	122692	161053	104025	99137.6	100127	106733	105184	166927	136429	110205	84725	346889	83657.6	127242	165210	173941	115104	65108.8	87965.1
Com_5794_neg	13S-hydroxyoctadecadienoic acid	C18 H32 O3	296.235	19220.4	12618.3	17303.9	22606.1	10620.3	14111.1	10647.2	16868	8059.38	13580.4	44090.5	10788.8	5255.94	7329.31	11512.5	12439.4	11461.8	12445.9	13875.9	10737.2	10069.1	20300.4	11299.9	12153.9	12675.7	10614.9	13003.6	28791	8966.47	16926.1	8679.04	4138.51	14178	13331.6	18315.6	5961.23	12464.7
Com_8374_neg	Dicyclohexyl Disulfide	C12 H22 S2	230.115	2750.64	2354.59	2834.09	1742.74	2375.43	1550.58	2307.43	2106.98	5814.4	3709.29	3467.62	817.522	1513.17	2537.63	2740.8	1707.95	1743.47	1949.45	1725.39	1778.89	2430.73	3133.01	2274.36	1877.8	2014.97	1620.92	2674.31	3387.86	3488.77	2241	1272.52	1571.44	2670.52	2484.28	1650.45	890.409	2235.33
Com_5294_neg	(+)-hydrobenzoin	C14 H14 O2	214.099	16637.9	23771.3	30391.4	26410.7	23658.2	16084	23441.1	10527.9	4938.76	84044.3	31495.4	5118.94	10021.5	14670.6	10719	14752.9	16557.1	19051.5	19428.9	20076.1	16092.1	41464.8	58662.1	21633.8	43427.3	17816.1	44658.6	35496.2	43872.9	17991.4	28682.8	6394	19429.9	17930.5	13069.6	8629.08	44533.9
Com_6024_neg	L-Palmitoylcarnitine	C23 H45 N O4	399.335	3980.79	8471.25	35444.6	20102.5	3815.22	13219	9286.05	6606.91	4277.58	5307.2	37209.5	4752.87	6148.2	7959.61	12058.9	11063.5	17297.4	12396.6	13174.4	15405.1	14774	5098.7	42033.2	7117.25	4065.36	12718.2	3304.95	8597.45	12725.9	16906.4	15758.5	27154.1	7602.19	9580.87	23837.2	2865.37	11639.8
Com_2470_neg	N-Palmitoyl-L-phenylalanine	C25 H41 N O3	403.309	58220.3	48383	66600.9	45292	15853.3	77858.7	33442.8	59007.5	61923.3	163322	74636.6	102377	71082.5	241481	193151	28088.9	70580	53665.8	43859	49499.4	33014.5	29502.1	52494.8	22022.9	30693.2	58497.3	25556	37859.3	25731.9	50473.1	48125.5	89180.2	45591.6	35035.6	87166.6	53059.4	74413.9
Com_5301_neg	Ethyl docosahexaenoate	C24 H36 O2	356.272	10511.9	18648.6	14010.4	17306.9	12085.2	17363.2	13154.2	11031.6	12250.5	21956.5	14694.4	11037.2	23013.5	15690.1	40888.5	6653.06	16274.8	19522	13780.2	13752.2	16622.9	20516.4	28658.9	14792.6	11786.6	35769	21650.6	17196.2	18478.1	18070.1	14910.2	28664.4	12111.5	15159.9	17249.1	7503.2	26018.6
Com_3613_neg	10-(3,4-Dihydroxy-6-methyl-5-methylene-2-heptanyl)-5,6-dihydroxy-7a,9a-dimethylhexadecahydro-3H-benzo[c]indeno[5,4-e]oxepin-3-one	C28 H46 O6	478.329	20418	26508.3	27041	25787.1	29468.4	31240.4	20264.6	28229.6	33149.4	15638.6	32006.8	27403	31229.8	26706.6	26544.3	31060.4	40052.6	26953.9	25821.6	35753.7	25738.1	23251.8	44091.2	22731.7	17414.7	24971.1	37898	29778.9	23633.9	37391.9	31179.8	22239	26095.3	106477	43465.5	16450.3	43916.7
Com_4883_neg	clavulanic acid	C8 H9 N O5	199.048	57960	40776.2	64203.6	42655	28696	38892.9	54364.2	43976.3	19485.6	53040.9	26559.9	37226.4	35757.8	34628.5	65222.4	31895.7	30012.6	30555.8	33241.6	34312.8	36365.1	54158	26158.6	29668.7	25259.7	38175.2	39543.5	62690.4	45318.2	37742.7	20714.6	24611.4	30214.2	21243.6	26196.4	14532.3	25275.5
Com_5833_neg	Ginkgoic acid	C22 H34 O3	346.251	5770.09	11334.7	10159.7	7224.6	18636.8	4402.58	11048	11775	11887.2	14521.3	8989.75	12612	4080.09	6181.98	7852.83	6938.08	17058.7	12290.4	9173.03	9952.75	9004.14	11219	8590.84	19142.5	4776.89	8662.13	6400.11	13959.3	6490.69	6060.23	11664	13059.1	9915.14	11270.8	32924.4	20996.1	11976
Com_6084_neg	4-(2-{4-[(2E)-3-(4-Chlorophenyl)-2-propen-1-yl]-1-piperazinyl}ethyl)benzoic acid	C22 H25 Cl N2 O2	384.161	15612	15726.2	8851.33	3335.71	5411.68	13991.9	15730.7	13571.4	1911.55	49785.9	31463.1	8262.74	7474.45	1548.94	15414	6256.36	8452.46	8350.44	8308.92	8685.79	7935.48	5309.31	8501.73	1921.69	15646.3	24725.5	8900.4	4859.29	2298.7	6570.54	8896.27	2958.85	4146.97	3176.74	10324.1	10039.7	11344.2
Com_1002_neg	(2R)-5-[(2R)-6-Hydroxy-2,7,8-trimethyl-3,4-dihydro-2H-chromen-2-yl]-2-methylpentanoic acid	C18 H26 O4	306.183	254608	349808	226050	146985	360545	386488	606306	275320	325344	549842	546448	333167	186663	270606	1.52302e+06	418277	359441	352713	357748	338002	294682	117001	216481	231382	226518	72071.9	238870	274610	112605	540802	347720	317341	476690	330011	706794	371095	388983
Com_8259_neg	Metirosine	C10 H13 N O3	195.089	4182.19	7990.79	8770.28	4646.67	8293.35	4120.61	10923	6421.32	3884.69	3523.08	7033.61	1907.97	2487.17	5455.33	5887.62	2848.12	3744.88	4800.83	4911.59	4922.67	7485.37	12044.7	6321.65	4117.63	4939.62	4877.21	4808.08	17804.4	7619.33	5286.89	2007.38	2808.4	3065.44	3906.85	3486.64	3963.55	4619.77
Com_6169_neg	O-heptanoylcarnitine	C14 H27 N O4	273.194	2651.62	2230.37	5669.39	3012.69	2108.22	4756.72	11635.7	9268.97	5655.41	7332.03	7095.22	5318	2938	4135.2	5947.55	2089.29	5072.08	4458.23	4710.43	5078.04	3875.57	3299.8	2347.06	2481.43	1848.2	2585.2	2161.14	3129.41	2576.91	5719.67	4060.39	2665.93	3117.43	3948.28	28827.9	1364.66	2670.6
Com_7718_neg	(+)-Ingenol	C20 H28 O5	348.194	4324.93	3062.28	2807.45	2513.21	1328.78	2720.77	4068.49	2130.79	1333.77	5257.58	11482.1	10846.8	2770.66	1568.93	7550.23	3136.14	1550.07	1809.71	2338.33	2221.32	2004.22	2936.4	2082.29	1245.77	2039.7	1541.38	2303.45	2669.45	2401.54	1759.71	1748.77	1197.11	2611.57	3397.9	3082.11	1500.05	3481.94
Com_7059_neg	2457	C24 H32 O3	368.235	11696	11710.5	4468.56	6931.44	8121.52	5283.2	15031.7	6325.58	8902.66	9863.07	10192.4	12840.5	9057.49	8447.36	22033.5	23242.7	9731.53	9185.78	7860.31	8495.9	7120.28	9082.68	6015.31	7436.03	8331.16	5189.2	14239.5	7965.29	6078.19	10191.1	11245.3	7631.31	6573.83	10448	8424.62	9374.1	8115.05
Com_6300_neg	Lysophosphatidylinositol	C25 H49 O12 P	572.296	10424.6	31016.1	21744.7	6599.62	15948	8992.21	11157.6	6732.83	11242.6	42392.7	15223.2	8905.16	19637	12944.6	42023.9	8293.82	15083	18331.6	12511.7	12348.8	10640	24384.7	21658.6	6658.51	35917.8	24514.1	20775.8	20241.6	15213.7	7308.27	6175.14	6235.02	10541.7	6046.78	5448.07	9913.93	31949
Com_2139_neg	3,4,4',9-Tetrahydroxy-7-methoxy-7'-methyl-1a'H,3H-spiro[naphtho[2,3-b]furan-2,2'-oxireno[c]pyrano[4,3-g]chromene]-5,5',8(9b'H)-trione	C25 H16 O12	508.062	58855.8	255343	197715	129014	152381	53570.8	141901	171761	11665.3	110663	172531	12265.4	17122.5	37297.9	40360.2	113479	34965.8	83269.6	73945.2	92975.5	79891.8	46454.7	185626	17885.6	28617.4	83152.5	56746.3	377646	37990.2	47303.3	15018.7	15402.4	39246.8	103535	25972.7	13217.8	144076
Com_2359_neg	Dihydrouridine	C9 H14 N2 O6	246.085	165238	198517	206440	173376	185713	128472	229086	166605	14770.5	125348	236908	40385.3	119082	94017.6	67120.9	169466	142314	134761	122748	133698	97064.7	272759	262191	37698	35910.6	153922	159469	273555	211878	120078	118468	89348	150399	133961	66109.5	33529.2	161123
Com_7997_neg	Trepibutone	C16 H22 O6	310.142	7826.11	11670.7	18114.2	9322.92	5814.8	4948.51	11942.6	9302.18	5363.92	10634.7	12456.6	7341.65	6284.28	3897.14	11138.6	8718.2	5991.12	6704.33	7125.26	5775.52	6018.7	9710.91	6266.37	6228.65	3792.94	5467.75	5637.6	16723.3	6924.97	5397.85	4146.43	3139.8	4471.82	7002.25	5726.28	2679.4	8507.55
Com_4182_neg	Bepridil	C24 H34 N2 O	366.268	5150.93	16900.7	12802.6	17639.3	12239.8	32107.5	5897.43	11747.8	6002.66	34074.8	16586.2	18394.1	4632.17	20724.3	8366.14	13508.6	12160.5	15500.1	12314	12026	11798.3	20717.4	17978.1	79566.6	15637.8	14569.9	11772.1	8318.6	5901.3	10176.6	6673.01	2760.25	3095.94	13844.1	11875.7	9939.64	8321.1
Com_4717_neg	10-(3,4-Dihydroxy-5,6-dimethyl-2-heptanyl)-5,6-dihydroxy-7a,9a-dimethylhexadecahydro-3H-benzo[c]indeno[5,4-e]oxepin-3-one	C28 H48 O6	480.345	31408.5	14168	14715.8	28215.6	19398.4	13352.2	38968.8	17218.8	38071.4	14717.3	27939.9	14942	16744.2	26101.3	22102.7	40228.7	20961.8	26824.5	22521.1	20560.7	23855.6	15139.3	10448	15046.1	12357.7	20683.2	25769.2	28353	14404.5	34922.7	24798.5	12303.5	19209.9	21945.4	38621.3	10332.7	17737.2
Com_8484_neg	2-(6'-methylthio)hexylmalic acid	C11 H20 O5 S	264.103	3434.29	4169.32	4747.1	6262.66	2533.95	3547.43	3913.79	4543.13	1613.76	4428.62	4754.34	4269.08	1890.52	2294.76	2401.58	1931.64	2291.07	3524.31	3068.97	2919.86	2751.74	4783.34	3819.58	2534.96	1777.99	3486.4	3855.4	7048.88	2667.97	2974.74	1914.6	1776.43	3672.74	2767.3	2217.96	869.961	3119.1
Com_2829_neg	Risperidone	C23 H27 F N4 O2	410.212	60729.6	79805.1	51709	24142.5	40277.4	37251.7	39382.7	18006.7	36895.3	153917	54397.5	5466.77	42172.3	152001	18929.1	27679.5	105919	76115.4	65780.5	71578.3	47160.9	12017.4	250650	101334	161430	85524.7	97847.8	63468.2	94713.8	73871.3	86817.9	50794.1	98829.5	66963.1	33248.2	50981.7	106936
Com_1107_neg	Celastrol	C29 H38 O4	450.277	93528.5	100724	88662.2	83496	162333	98314.4	83102.2	161458	54112.4	31312.7	31962.3	16568.1	105742	23558.3	73712.2	47379.8	93648.2	82502.9	76326.8	78824.2	73573.8	71218.4	107744	152470	34991	780631	50852.2	38498.9	96657.4	37697.5	39110.4	10231.5	19257.9	44943.4	96753.8	321827	97076.4
Com_4369_neg	N-[(2S,3R)-3-Amino-2-hydroxy-4-phenylbutanoyl]-D-leucine	C16 H24 N2 O4	308.174	37515.9	40447.2	26054.3	22128	28111.8	42978.5	55882.3	22827.7	33833.6	47202.2	33852.3	29821.2	42931.1	26020.5	99031.4	26386.2	14470.2	23964.2	25497.6	26689	27246.9	123072	25897.1	21604.3	22114.8	27813	31334.5	48431.9	17616.6	13190.7	24707.3	26239.8	27439.6	29459.7	47497.9	17258.5	43257.3
Com_4071_neg	1',3,6,7'-Tetrahydroxy-5',8-diisopropyl-6',7-dimethoxy-1,3'-dimethyl-2,2'-binaphthalene-5,8'-dicarbaldehyde	C32 H34 O8	546.228	13782	21027.9	9374.45	21928.1	54610.8	28216.6	30542.8	37051.7	2955.46	32043.5	4812.96	9033.29	7428.05	14416.6	9320.92	11552.8	11697.3	14207.4	14258.8	14726	9575.59	2423.87	9164.34	26969.7	8428.92	91978.2	15439.9	2850.49	21306.2	17472.2	9188.76	2534	7957.81	4320.39	12114.1	34641.5	12177.5
Com_1294_neg	Lunularic acid	C15 H14 O4	258.089	125803	354182	376652	443662	309539	99404.8	284330	93948.2	29568.8	88395.6	240898	20359.6	30238.7	47379.5	56151.4	91563.9	99278.5	131036	102400	121683	122160	133999	568605	101602	179464	137173	113801	527424	211819	41578.5	79159.9	57294.5	50060.1	130137	50187.7	39957.6	245414
Com_215_neg	(3R)-beta,beta-Caroten-3-yl D-glucopyranoside	C46 H66 O6	714.483	3.22435e+06	2.90122e+06	5.31104e+06	2.88147e+06	6.70343e+06	4.31207e+06	3.13199e+06	4.51885e+06	2.27656e+06	7.81066e+06	4.32961e+06	2.73211e+06	3.06185e+06	4.1524e+06	5.96137e+06	2.64422e+06	3.90508e+06	3.85016e+06	3.35269e+06	3.68467e+06	2.67701e+06	2696.33	1.06408e+07	5.72747e+06	4.9432e+06	3.81623e+06	4.63657e+06	6.78767e+06	3.40387e+06	3.26861e+06	3.04994e+06	2.4392e+06	3.19899e+06	3.86374e+06	3.4631e+06	2.16922e+06	4.88114e+06
Com_6098_neg	Iloprost	C22 H32 O4	360.23	9562.27	6578.05	5461.25	4676.72	15405.3	16338.2	38103.5	19279.9	16769.5	9439.77	8231.67	17855.6	4081.35	12899.7	4954.82	7370.12	12376.9	8069.73	8234.1	11519.8	8549.62	3733.57	12498.3	4263.5	12590.8	7828.64	9919.2	18673.8	4821.09	27204.3	10304.6	4224.69	1662.54	7538.31	3148.8	2758.08	2836.32
Com_6311_neg	2-Amino-3-hydroxy-N-[(6S,9R,10S,11Z,13R,18aS)-11-hydroxy-6,13-diisopropyl-2,5,9-trimethyl-1,4,7,14-tetraoxo-2,3,4,5,6,7,9,10,13,14,16,17,18,18a-tetradecahydro-1H-pyrrolo[2,1-i][1,4,7,10,13]oxatetraazacyclohexadecin-10-yl]-4-methylbenzenecarboximidic acid	C31 H46 N6 O8	630.339	4840.17	14015.9	14922.8	24784.8	15361.3	8076.81	19600.3	6214.99	3051.57	10299	34836	3219.43	8078.35	8345.04	16477.8	9315.09	14319.5	15214	15768.3	10707.6	11648.7	10955.5	38329.4	11133.7	13977.5	19211.8	14107.1	35212.8	16325.3	7435.03	8461.06	3762.27	9906.24	14746.3	8677.48	2800.73	16047.6
Com_2118_neg	Methyl mesylate	C2 H6 O3 S	110.004	347482	249314	291573	196261	259535	266505	271885	243171	158236	398450	224322	141141	193782	271945	380396	240843	167737	212270	190587	189468	190247	293459	284530	156898	289977	206443	273333	326582	394243	187443	178779	161636	243868	200811	109817	149118	271926
Com_1032_neg	3-Hydroxy-3-methyl-1,2-butanediyl dioctanoate	C21 H40 O5	372.288	260186	317271	329311	215691	112937	400006	268359	280178	448590	330549	233015	345675	204221	176581	364385	274782	281303	246248	237074	234714	253723	149193	145499	175088	384628	186897	184811	112523	152111	222425	273097	140300	113427	244679	342885	524959	404331
Com_5849_neg	Yangonin	C15 H14 O4	258.089	34328.6	16429.9	30266.3	19824.4	14386.9	17276.8	17939	15651.5	6370.01	58000.6	14544.2	25363.3	5559.43	17415.7	17115	13769.8	15662.8	14918.3	15032.7	13406.2	12324	7516.42	5808.54	3380.84	12885.3	8700.5	6626.14	24338.9	7379.21	16968.4	6223.01	4335.46	4015.15	10967.1	6679.82	12506.8	39013.7
Com_7296_neg	3,6-Anhydro-1-O-palmitoylhexitol	C22 H42 O6	402.296	7810.67	6226.71	9996.29	10381.2	8460.51	6054.68	11482.2	6632.56	12001.8	8642.18	10253.1	9977.46	6536.16	4431.8	5041.71	7674.41	6870.09	5292.83	7985.32	8993.27	7471.56	5914.76	4923.78	7218.27	3736.91	3831.88	6655.85	11074.1	7341.14	13559.5	10320.5	7756.27	9575.81	11637.4	15162.7	8459.12	6959.56
Com_3718_neg	hydrocortisone cypionate	C29 H42 O6	486.298	21140.3	37538.3	34230.9	28394.6	101818	44906.1	56300.8	57899.3	10241.9	113951	16548.3	27653	21376.5	27611.5	52760.5	36268.8	36032	30479.6	29549.8	36257.2	22808	28001.4	49207.9	26976.6	45439.9	61793.7	21835.9	22775	19838.7	21789.9	14513.5	9240.96	13653.7	73441.7	68344.8	56382.7	44718.1
Com_2526_neg	(2S,5S)-2-[(2R)-2-Butanyl]-5-hydroxy-4-oxohexanoic acid	C10 H18 O4	202.12	30186.6	48672.1	104399	50713.6	42054.9	40633.2	70172.1	30956.1	15886.9	155992	52248.7	16372.7	21024.6	39793.7	33936.7	57960	47925	46946.8	45330.4	48993.5	51329.7	38889.1	85664.6	41507.3	52401.9	46997.3	52594.6	108281	49722	30685.8	26393.7	13867.3	36856.2	65063.4	25852.1	16247.8	78918.1
Com_2442_neg	(E)-Nizatidine	C12 H21 N5 O2 S2	331.114	13615.1	31641.3	19801.6	33904.7	20947.8	11700.4	9615.97	16834	11231.1	27380.9	235770	12017.3	8010.99	68994.9	17646.3	21665	44617.1	45221.2	34840.5	35777	36026.5	25789.8	25048.6	23484	17460.6	36224.1	20037.5	24944.1	52116.1	110165	28147.8	14950.4	60557.8	29206.4	26597.3	17492	31643.6
Com_2546_neg	5-[(1S,2R,4aR)-5-(Hydroxymethyl)-1,2,4a-trimethyl-1,2,3,4,4a,7,8,8a-octahydro-1-naphthalenyl]-3-methylpentanoic acid	C20 H34 O3	322.251	124298	105221	73443.2	104295	122733	77255	138547	88776.7	98828.7	107706	155940	64021	79982.5	77510.6	184580	103923	97657.2	89629.8	86409.1	90302	76382.8	51415.3	66028.1	39949.3	67340.2	56138.8	100290	119357	86806.6	127079	62450.5	50794.3	71529.7	102297	165092	94210.1	121124
Com_1523_neg	Gedocarnil	C23 H21 Cl N2 O4	424.119	40388.4	212997	59199.5	39524.7	106340	34605.9	54103.4	37946.5	18253.3	64177	73039.1	13181.7	45395.3	34090	80107.9	64625.9	84368.5	124262	120285	173092	140405	189147	70866.2	57238.2	54878.3	82104.2	109659	81873.9	148075	54516.6	34600.3	45955.6	213685	99995.4	36089.8	50385.9	192999
Com_5965_neg	phyllanthin	C24 H34 O6	418.236	7356.03	2714.75	13677.7	15346.3	3888	25457.2	2781.4	1871.51	4558.97	38991.1	2168.83	2096.94	5720.62	2777.26	12887.3	5184.34	10912	8712.52	8263.91	9303.1	6139.75	3758.57	16645.7	30060.2	16605.8	12454.4	11408.8	11657.6	34799	17244.5	5574.95	6322.88	1764.91	7854.45	2556.04	2130.95	4774.38
Com_7491_neg	Alosetron	C17 H18 N4 O	294.147	11630.4	11689.2	15269.7	14391.6	8447.55	9049.93	9458.37	9157.15	2654.46	10798.7	9370.55	3793.12	3115.63	4867.74	5299.39	6759.57	7508.54	7840.76	7467.53	7324.81	5870.91	13362.7	11357.6	6114.32	6488.11	8285.35	7925.74	16820.3	8679.23	6839.19	5338.02	2752.49	6459.95	9219.85	4384.68	2614.36	11375.6
Com_3006_neg	2-Acetamido-2,6-dideoxy-alpha-D-galactopyranose	C8 H15 N O5	205.095	136543	81754	99157.2	113406	70968.9	83403.9	121678	57608.4	49835.6	90136.2	108302	86081.5	60908.3	82004.7	58746.3	69375.8	83254.8	54100.8	70926.2	69537.9	68960.8	98579.9	85020.2	66306.1	51380.2	76615.2	82706.7	164249	94412.6	82888	50268.4	20827.6	73476.2	86819.3	41611.2	38229	77049.3
Com_1497_neg	Lupulone	C26 H38 O4	414.277	75189.7	211283	341577	154390	164962	128492	200793	103125	61517.5	209379	242026	33404.4	92315.6	151911	195145	101891	142380	125610	138753	136559	104890	184883	262771	146005	287144	222699	258926	257061	267812	209854	80665.7	96994.7	138933	111166	190883	64975	249189
Com_4237_neg	4-(1,2-Dihydroxy-2-propanyl)-1-methyl-1,2-cyclohexanediol	C10 H20 O4	204.136	8815.68	77812.3	73267.2	9396.9	34525.4	23969.5	13089	8106.48	7153.89	17262.2	31708	12046.4	7560.24	15161	18162.1	31042.5	26805	22336.6	22565	23850.5	20197.5	23717.8	52494	16004.8	49666	13483.5	34532.2	50305.1	17990.6	18763.3	8113.26	4467.32	10825.1	3789.72	6022.78	6839.06	8043.86
Com_5632_neg	N-Heptanoylhomoserine lactone	C11 H19 N O3	213.136	4969.49	5121.03	5015.69	3007.47	2963.09	8829.12	4311.48	3945.06	3939.11	10274.6	5484.88	2655.11	4440.45	4006.13	14222	5842.46	7227.6	6403.94	7677.79	6499.7	7514.15	18516.6	14266.7	3010.49	10857	6174.6	39621.6	73052.7	7978.44	1747.09	2915.29	2285.43	4471.64	4317.88	6667.51	1958.03	22703.4
Com_1887_neg	15-Ethyl-1,11-diazatetracyclo[13.3.1.0~4,12~.0~5,10~]nonadeca-5,7,9,11-tetraen-4-ol 1-oxide	C19 H26 N2 O2	314.199	95773.5	68427.9	110133	46004.6	143372	80918.5	66867.1	55749.6	96592.5	287408	58979.3	110663	115939	130351	347628	149979	157794	136819	131360	104201	110078	105735	232444	157141	263354	151154	215857	138218	166858	143896	91864.5	121154	189569	122950	70727.7	57174	134836
Com_5741_neg	3-(2-Hydroxy-3,4-dimethoxyphenyl)-7-chromanol	C17 H18 O5	302.115	29393.7	34206.1	29158.6	28908	25773.1	20428.6	29962.1	26967.6	12579.3	36684.9	27610.2	24942	12933.6	13734.6	27685.8	18000.8	21031.3	21228.5	19714.9	11472	14924.4	38876.5	20652	8071.31	9402.52	8884.61	32270.9	49528.5	10987.6	12425.4	16463.3	5873.81	12242.7	18424.2	16378.7	14417.9	16704.4
Com_2515_neg	2-Deoxypentose	C5 H10 O4	134.058	141202	127960	87991.9	87812.8	80813.7	148612	69293.7	103139	65935.7	183992	174898	70703.7	63374.3	37491.2	292177	164040	116082	112492	111516	106192	76964	153147	82775.5	67282.4	86621.2	91178.1	136447	140142	100425	91798.5	74730.8	74726.9	79054.6	117801	118381	46203.9	102134
Com_3342_neg	14,18-Dihydroxy-12-oxo-9,13,15-octadecatrienoic acid	C18 H28 O5	324.194	10920.3	16587.3	11655.8	9022.09	13873.7	13020.3	19923.9	15552.1	4256.1	20298.7	12871.7	82074.7	5720.2	9355.63	15849.8	8659.32	14106.6	12469.2	10150.2	12581.8	12725.9	11171.1	12027.6	7842.1	7229.49	11844.7	6531	10363.4	9405.96	7803.42	6677	11341.3	6316.84	9484.73	11001.7	3612.92	16941.8
Com_5100_neg	2,3-dihydroxy-2,3-dihydrobenzoic acid	C7 H8 O4	156.042	45162.7	31944.2	24705.7	41732.4	23800.4	19386.4	42473.7	37319	12348.4	41434.8	30308.8	24275.5	19761.3	30468	21507.4	22395.9	12748.2	19169.2	28977	15441.6	19678.5	24085.3	25274	23815.6	18030.7	31961.6	20946.4	42028.3	30468.9	19576.5	14753.5	12517.7	17874.5	30806.8	22069	19985.3	20724.5
Com_4550_neg	naphthylamine	C10 H9 N	143.073	21004.8	16116.3	28680.5	16500.4	12686.4	38411.7	28520.4	32643.5	16207.1	71060.1	45125.5	30629.8	25641.8	20286.4	127231	31754.2	20313.8	28901.3	31082.1	25809.7	27891.3	18238	22487.2	13816.9	10920.4	28914.3	15368.3	8445.08	36515.4	22798.6	10140.5	19239.9	30509.7	20801.9	24886.4	17418.6	11955.7
Com_482_neg	3-Oxo-4,6-choladienoic acid	C24 H34 O3	370.251	125613	436888	44110.3	35867.3	46798.6	42695.5	43446.6	30305	112288	86203.7	44099.3	1.53558e+06	208663	29987.3	123143	88979.5	263046	230345	218559	213550	194663	45978.4	21148.8	242041	66941.1	37110.5	116812	51577.8	35461.1	28976.9	56680.5	664174	48013.1	48897.5	66506.7	1.59005e+06	92844.4
Com_3082_neg	Cytosine	C4 H5 N3 O	111.043	23108.7	117335	41802.7	11534.3	88464.9	47363.9	20675.6	7253.68	17026.8	85737.8	57138.9	23733.2	37036	64196.4	95971.2	69775.2	35319.5	38641.7	43254.2	37541.6	38016.5	112446	40524.6	41031.5	33696.9	63757.8	78758.3	58564.3	99740.1	12169.1	10949.2	16671	30861.4	30287.1	9535.96	27925.6	61729.8
Com_5725_neg	DIMBOA	C9 H9 N O5	211.048	33498.5	15228.5	26442.6	31814.4	13691.3	19145.4	33317.5	34428.7	9140.48	36840.9	20390.8	16154.8	14869.1	15398	29069.9	17217.2	14383.8	18904.7	17806.2	15045.6	17043	22189.8	16389.8	11504.4	14257.1	21514.2	13785.8	28684.6	19877	14971.6	12631.2	13533.4	15843.1	20349.3	16755.5	6762.11	21563.7
Com_7194_neg	(6alpha,8xi,11beta,14xi,16alpha,17alpha)-6,9-Difluoro-11,17-dihydroxy-16-methyl-3-oxoandrosta-1,4-diene-17-carboxylic acid	C21 H26 F2 O5	396.174	3109.89	9239.81	8005.31	6087.42	1679.39	6372.14	3166.63	4218.7	2884.21	7449.63	3409.35	1051.03	7906.97	1724.43	7434.68	3015.52	4323.44	4734.12	5408.7	4136.31	4134.01	16210	9485.06	1492.55	9862.06	4946.5	9696.51	8435.63	5623.77	1343.2	2460.88	1417.69	1632.02	2381.62	5940.92	981.506	5657.24
Com_3300_neg	METHYL 3,5-DI-TERT-BUTYL-4-HYDROXYBENZOATE	C16 H24 O3	264.172	99258.1	14182.3	58904.4	21450	5046.6	27536.8	9363.72	28362.6	6529.86	34353.7	142845	5237.87	13093.8	7592.28	24894	39714.1	21020.3	17939.8	14385.6	17076.1	15677.3	27893.4	29622.8	8172.55	22061.7	5764.72	17824.7	87236.3	10681.3	12478.2	7661.36	7220.78	4839.17	30657.6	26357.4	12715.6	59231.8
Com_5059_neg	Carboxycyclophosphamide	C7 H15 Cl2 N2 O4 P	292.015	10817.6	14552.9	14323.5	9113.16	5544.08	10439	23281.4	7946.09	10166.6	12473.6	11110.4	5627.3	16304	19040.5	31171.8	4878.59	4602.16	6686.3	11192	7332.37	6630.36	21321.8	11990.5	4967.78	11339.2	22931.4	14409.1	41170.3	17010.8	4491.34	13765.3	26100	12143.2	10700.9	46457.1	2887.95	21811.2
Com_5156_neg	5-oxo-4,5-dihydro-2-furylacetic acid	C6 H6 O4	142.027	46845.5	41847.2	26142.2	40909.9	35250	26318.5	44793.2	46609.7	13350.3	51993.3	37918.1	23372.1	18927.1	27731.3	34659.6	27056.9	15254.6	22332.4	35344	21600.6	25685.9	22595.5	42653.6	30303.8	23326.2	39778.3	25398.7	64226.6	39281.2	32009.5	16544.5	15526.4	18894	31743.3	18659.1	20080.9	25072.9
Com_6115_neg	Bicyclomycin	C12 H18 N2 O7	302.111	44023.7	6654.38	13335.5	24926.4	5958.5	22300.5	12013	32562.3	4399.15	13003.2	10160.8	12061	9367.34	7065.33	21020.5	5952.29	7887.77	10098	9712.23	7532.54	13316.8	12622	11797.8	11716.2	8170.62	7805.36	8678.41	36574.8	8992.1	9634.25	5974.21	6641.11	6608.24	31631.8	6462.96	8214.09	10437
Com_2490_neg	Linoleamide	C18 H33 N O	279.256	210859	97378	159829	84335.8	108350	177544	137592	79287.5	87936	284798	89634.6	56168	109314	192489	210264	115811	117211	134024	136763	118078	120195	97096.5	203822	132323	212429	109557	202490	115518	234814	72905.9	134504	138048	127989	126264	115467	73434.5	133763
Com_3024_neg	Lovastatin	C24 H36 O5	404.256	85297.6	53083	35861.4	68853.7	33759.8	87824.1	67734.6	98152.9	87901.6	91908.9	56931.2	84915.9	69223.5	38719.1	49687.6	132008	51835.9	53688.4	48875.3	55327.5	60412	41516.1	13599.3	53565.3	48486.8	45777.6	50143.8	30407.3	31360.1	36497.7	41825.4	34192.8	35527.5	60398.5	92919.2	79751.4	44267.4
Com_6611_neg	Guaiacol	C7 H8 O2	124.052	13238.9	21764.4	16174	8289.86	9828.73	8987.51	14852.8	23200.9	5472.75	15374.6	11204.3	11833.7	11391.4	9693.83	20010.3	13039.9	9884.09	13539.2	7837.45	10060.1	12353.1	18632.9	12898.6	10874.2	11006.5	9177.91	11020.7	18461.5	15053.5	8504.88	9675.05	7888.83	11056.4	13028.6	7584.96	6292.56	10147.2
Com_6469_neg	2-(4-Hydroxyphenyl)-5,6,7,8-tetramethoxy-2,3-dihydro-4H-chromen-4-one	C19 H20 O7	360.121	2203.73	1652.77	6148.87	3846.63	1756.68	2479.31	3414.56	1932	876.716	2337.85	5306.91	1106.83	1386.34	1600.6	2627.62	1515.89	1369.81	2443.52	2423.99	2861.86	2357.52	4125.58	6486.73	1266.48	1815.45	1696.62	2061.17	4649.95	2157.52	3530.09	1747	990.477	2158.6	1472.49	3000.87	854.035	1717.38
Com_8446_neg	kresoxim-methyl	C18 H19 N O4	313.132	1541.69	1540.63	4844.24	5852.18	1954.1	2928.16	2616.39	1388.39	975.72	4176.34	8444.96	1467.38	1055.48	2696.2	3095.56	2758.45	3365.82	2803.02	2709.78	2252.01	3302.16	3008.76	2182.02	2175.22	1292.48	2824.62	1585.95	3048.68	4872.27	7030.58	2043.65	3892.86	3118.53	3055.15	5625.91	595.227	3425.94
Com_134_neg	1-Methyl-3,6-(1H,2H)-pyridazinedione	C5 H6 N2 O2	126.043	6.66077e+06	1.54565e+07	1.22415e+07	9.12332e+06	8.69978e+06	1.08546e+07	8.65343e+06	7.0161e+06	4.82469e+06	1.10659e+07	1.34813e+07	2.92398e+06	7.5903e+06	5.25347e+06	1.24446e+07	1.06222e+07	7.91799e+06	7.43602e+06	6.81098e+06	7.3565e+06	6.72788e+06	1.15021e+07	9.82661e+06	5.86083e+06	5.77206e+06	5.51981e+06	9.68487e+06	1.68203e+07	7.24139e+06	6.10393e+06	5.65216e+06	4.03154e+06	5.77959e+06	7.29645e+06	6.62295e+06	1.90399e+06	1.01346e+07
Com_3539_neg	4-(Stearoylamino)butanoic acid	C22 H43 N O3	369.324	40968.7	23140.9	52926.2	16490.2	28634.5	22774.4	30629.2	19114.5	21823.5	76877.1	29707.8	12065.2	32752.1	69762.6	49528.4	27503.8	45495.8	36375.8	36754	36230.2	37936.2	19388.6	66781.8	58545	92274.9	39291.2	41594.8	57615	58924.6	32032.7	39246.5	36973.7	35586.6	30708.2	36171.5	23084.3	51904.2
Com_3774_neg	Bufa-20,22-dienolide	C24 H34 O2	354.256	120367	34017.5	22315.7	16699.9	9156.36	61433.3	36418.3	53424.5	58276.9	31982.2	18464.2	64469.4	65842.8	40438.5	158860	47209.1	39108.4	39131.3	35989.3	34114.1	35653.3	79331.8	37080.4	28934	36562.5	20873.5	100244	58480.1	45534.3	24379.9	25002.2	50275.6	27040.3	35862.1	27115.3	25599.4	20065.5
Com_484_neg	2-Hydroxy-3-[(9Z,12Z)-9,12-nonadecadienoyloxy]propyl (5Z,8Z,11Z,14Z)-5,8,11,14-icosatetraenoate	C42 H70 O5	654.524	438411	316823	358080	117338	165848	500028	231267	347893	448943	677014	248941	962648	551213	1.55805e+06	466335	46716.9	246544	547529	550956	477927	385238	684928	895058	751979	769583	471114	360035	327870	504489	881802	472467	1.06993e+06	682942	305435	713320	190841	427414
Com_1206_neg	sarcoaldesterol A	C30 H52 O4	476.386	134198	122147	169475	336432	156668	161348	189425	198283	136957	235845	706373	112921	169682	115251	198357	223622	249793	194126	172588	174032	194198	169029	226703	124769	135224	160389	210289	265011	183123	246901	174508	152448	235498	254349	242363	151852	388204
Com_4442_neg	Baliospermin	C32 H50 O8	562.349	15112.9	10760.6	73172.5	13223.2	31153.7	22236.2	51302.1	68395.6	2781.89	8863.05	7047.23	6825.4	3331.18	3761.02	14775.4	4688.64	11993.6	9554.42	10567.3	9722.4	7011.3	30323.6	15425.2	9481.22	11226.1	29481.6	9807.66	15317.6	5326.68	3009.16	3865.1	3506.57	1420.68	2993.87	5343.44	5190.56	5237.73
Com_6143_neg	Imiprothrin	C17 H22 N2 O4	318.158	5037.25	4504.19	7885.47	4739.34	7811.56	9778.83	15654.3	3625.12	4658.39	5565.14	9273.08	6439.79	5123.68	6062.58	10148.1	4211.9	4165.96	4519.01	4575.54	5645.21	6502.01	58776.7	7283.33	5650.88	4764.07	4718.73	3400.4	9475.43	6509.19	2712.48	8021.27	8013.7	7545.08	4537.06	7500.88	2030.37	5232.23
Com_4207_neg	Dimethyl 3-oxoglutarate	C7 H10 O5	174.053	66158.9	72754.7	56963	43643.2	64496.2	47291.8	46779.2	61603.1	18105.9	63842.9	49217.1	53600.2	41569.3	41712.8	36366.9	45694.6	42718.3	39885.6	44115.1	49598.9	41200.5	58179.9	48818.1	54753.5	29891.7	62268	36305.6	65036.1	46620.5	38392	24671.9	29256.9	34913.2	64427.1	61525.1	26884.4	57156.5
Com_1175_neg	Cyclopropanecarboxylic acid	C4 H6 O2	86.0367	393146	218896	413266	285946	237371	399244	328388	307862	86296.5	507375	392121	435141	281425	273383	1.12901e+06	503288	359692	373789	307080	274236	323113	344230	581798	228950	192351	218041	349197	389136	270243	259103	343376	154284	252843	359293	382689	154747	277844
Com_6587_neg	(2S,3R)-2-(Dodecanoylamino)-3-hydroxyoctadecyl 5-acetamido-3,5-dideoxy-6-[(1R,2R)-1,2,3-trihydroxypropyl]-beta-L-threo-hex-2-ulopyranonosyl-(2->3)-[beta-D-galactopyranosyl-(1->3)-2-deoxy-2-(2-oxopropyl)-beta-D-galactopyranosyl-(1->4)]-beta-D-galactopyranosyl-(1->4)-beta-D-glucopyranoside	C68 H122 N2 O31	1462.8	2111.74	1626.47	2189.95	1251.37	1703.89	1992.49	1956.91	1649.1	16463	2544.93	1803.75	1088.1	1758.1	1793.42	3116.65	1580.73	2231.28	1691.46	1391.71	1407.07	1380.1	2609.96	3010.44	1918.86	2666.84	2032.96	2755.3	3351.98	2724.28	1617.56	1474.05	1395.85	1681.54	1733.52	1469.98	1016.39	2093.24
Com_6617_neg	Biapenem	C15 H18 N4 O4 S	350.104	2579.34	2217.45	2747.83	1750.52	2297.25	3352.5	6832.64	4542.69	2029.35	2611.14	2362.42	2926.01	2008.47	2409.87	8818.59	2196.13	3196.87	2771.07	2310.01	1970.28	2416.59	4231.38	3634.61	2845.71	3166.31	2557.14	3214.76	3576.11	3262.97	1988.04	1933.44	1714.12	2066.98	2171.7	23538.2	2303.76	2551.52
Com_8157_neg	apronalide	C9 H16 N2 O2	184.121	4981.07	3765.12	9455.55	5304.27	5882.69	6322.93	7037.05	7184.1	4852.39	6501.34	8305.9	3669.5	5900.26	6852.38	9219.99	6282.97	4061.6	4322.63	4012.68	5592.45	5847.96	13497.7	5846.72	3141.06	6109.15	3264.14	6320.04	6994.92	4069.45	4223.84	5518.77	3051.77	3517.02	3814.89	8666.31	2946.84	6180.52
Com_2391_neg	Magnoflorine	C20 H24 N O4	342.171	11071.8	18408.6	17330.6	51146.5	22665.2	16084.9	13139.8	32892.9	8159.08	23002.8	61884.4	6246.9	5080.36	19727	4959.06	19619.1	22067.6	18623.1	13474.7	11917.2	11345.2	3163.21	14056.3	7853.53	7202.89	8311.34	8462.45	15248.4	5330.32	172715	13976.2	3296.56	13295.6	11210.5	19821	5054.62	5805.02
Com_6737_neg	Vorinostat	C14 H20 N2 O3	264.147	8400.19	23895.7	17057.2	13088.9	24792.5	15519.5	17042.1	12106.8	4655.18	23950	29480.2	7256.25	10812.4	12961.5	15176.7	16635.6	10468.5	12616.6	11196	13162.7	10416	11386.7	15390.9	6440.88	6551.57	20301.9	10102.2	9475.54	7996.99	8725.79	9178.13	9946.83	23955.2	19662.3	7135.68	6106.77	17781.8
Com_573_neg	3beta-hydroxy-4beta-methyl-5alpha-cholest-7-ene-4alpha-carboxylic acid	C29 H48 O3	444.36	1.50669e+06	1.66074e+06	1.60332e+06	1.07868e+06	1.47882e+06	1.54815e+06	1.5905e+06	858157	323310	686116	942920	432467	435938	596808	624470	636563	617808	875315	845636	850335	844357	1.07484e+06	1.60097e+06	1.13967e+06	1.08722e+06	2.0178e+06	1.69382e+06	1.71094e+06	1.81957e+06	760391	513168	326301	615585	649254	473341	218381	714831
Com_2830_neg	1-oleoyl-2-arachidonoyl-sn-glycerol-3-phosphoethanolamine	C43 H76 N O8 P	765.533	95836.1	91902.7	41799	75306.8	165655	84795.9	74137.5	60792.8	65384.6	64282.7	55090.7	82329.4	29973.1	104667	60322.8	90581.3	18284.8	26797.2	42105.3	30581.8	33974	23649.8	5413.08	27840.3	53031.4	53261.5	70937.6	13891.2	41638.1	68071.1	52906.3	61173.5	62160.1	45788.3	64807.6	77403.8	78310.6
Com_8363_neg	Anisatin	C15 H20 O8	328.115	1491.61	3406.95	2970.67	2153.02	1708.04	1118.5	2045.38	2120.55	463.574	1924.6	3664.9	6572.36	683.273	1548.3	2005.54	2492.98	1849.57	1179.75	813.947	1355.57	1853.69	831.231	2093.25	1015.62	605.587	1329.92	687.435	3014.04	1026.23	1869.48	1040	1364.24	1285.55	1451.71	1645.27	690.001	2493.7
Com_1536_neg	Riluzole	C8 H5 F3 N2 O S	234.006	143124	377752	488255	348893	181814	364121	333104	175913	25975.7	293368	453374	26807.1	80133.5	107716	101372	343336	208670	194509	207096	164390	199293	110289	294053	133714	120995	226295	322377	586328	216932	131888	168984	46200.2	166975	222936	202394	27561.8	537803
Com_7849_neg	gamma-glutamyltyramine	C13 H18 N2 O4	266.127	7024.92	14809.3	6952.36	5135.97	13301.7	7791.68	11333.3	4186.98	3077.78	13156.2	10541.5	3280.62	6690.52	5736.33	5390.27	8092.26	6879.68	6759.52	7496.09	6453.83	7268.55	10935.5	7297.36	4535.7	4566.97	11634.9	9780.28	8652.81	9314.74	4907.55	3984.26	6363.9	12177.1	9164.19	4085.29	3909.56	10091.4
Com_331_neg	Pentahomoserine	C5 H11 N O3	133.074	3.61896e+06	1.79217e+06	4.46914e+06	2.87078e+06	1.61425e+06	4.52247e+06	2.31983e+06	2.45219e+06	1.67031e+06	5.66098e+06	4.11266e+06	2.58368e+06	2.33754e+06	1.89312e+06	5.24397e+06	3.68476e+06	2.52929e+06	2.51732e+06	2.37495e+06	2.40432e+06	2.29169e+06	3.54018e+06	3.05346e+06	1.73823e+06	2.14765e+06	2.19874e+06	2.36845e+06	4.13105e+06	2.06246e+06	2.22236e+06	2.95165e+06	1.72059e+06	2.32627e+06	2.5118e+06	2.9068e+06	1.13011e+06	3.05863e+06
Com_2935_neg	(+)-Ophiobolin A	C25 H36 O4	400.261	55537.3	63886.3	135182	48019.4	85822.7	56110.5	92455.2	59524.3	41614.4	38926.1	135404	30975.7	40153.8	42549.8	35154.5	84219.2	84233	64263.5	53498.1	54779.8	64778.9	44004.8	77521.9	25689.1	34555.7	60746.1	83196.6	122270	51225.4	94095.8	104327	45375.8	49582.7	64611.6	133155	59677.7	149734
Com_1111_neg	(E)-4-Methoxycinnamic acid	C10 H10 O3	178.063	41171.3	96096.2	211472	68889.6	93288	51574.1	82843.9	169396	26590	1.23589e+06	427818	51758.4	34073.3	75767	102633	87789	90471.9	94310.8	89590.4	88344.6	89567.2	96340.5	100580	40093.8	78423.5	41430.3	61526.8	83131.2	46336.5	98060.2	42753.8	27553.7	81148.4	47530.4	27694.7	30925.2	59688.8
Com_5720_neg	felbamate	C11 H14 N2 O4	238.095	21511.2	5087.99	25608.4	31899.4	19177.3	9061.77	17133.8	25291.5	2452.24	14587.5	28625.1	6848.19	5568.62	2222.45	10272.5	4837.83	9407.69	8216.05	9948.2	7387.73	7934.97	9829.85	6812.29	3009.86	8164.89	9414.02	9393.98	36659	9808.79	5684.67	6547.93	4619.74	9164.83	21871.5	3693.54	4014.64	12579.4
Com_2423_neg	Sulfoglycolithocholic acid	C26 H43 N O7 S	513.276	6182.93	6104.69	8214.94	2023.03	2779.67	2036.51	6521.95	2307.2	3880.35	3855.76	8113.33	96797.4	7103.54	1838.91	3036.45	5181.69	17162.8	13881.6	12804.2	13496.3	9703.58	2984.99	3469.86	6696.31	5212.31	1740.31	3666.17	2589.35	2506.21	1379.95	2277.25	4956.94	1632.42	2365.38	2737.94	92499.9	7074.74
Com_8220_neg	asn-asp	C8 H13 N3 O6	247.08	9452.96	7396.9	7542.82	4625.4	8588.57	5529.06	6795.95	9601.64	2559.62	12831.2	9842.31	4524.53	7982.95	6268.9	8876.03	5183.59	7083.03	4605.18	4751.07	5245.56	4370.02	13588	8489.24	5068.9	6636.77	4745.13	7582.74	19944.4	6112.39	5748.47	6465.47	4701.71	7960.66	9603.74	3881.87	2460.95	5178.15
Com_6549_neg	CINPERENE	C25 H28 N2 O2	388.215	6541.61	8335.38	11399.2	6899.55	6442.35	11458.7	13221.3	4557.34	4165.05	8933.09	12654.7	8762.61	15696.4	31954.7	43107.5	4691	7317.95	10438.2	9690.87	8662.07	8490.2	13316.3	20788	9020.61	12050.2	24581.4	10584.7	10673.8	14067.6	11137.7	11160.5	21414.6	12109.1	11294.5	13048.8	7341.17	14008.3
Com_8221_neg	all-trans-heptaprenyl diphosphate	C35 H60 O7 P2	654.382	6159.8	6808.23	8937.27	4714.82	8919.95	9415.92	12739	7728.65	2860.22	2766.7	3369.08	3586.08	2603.9	3942.94	8447.15	2803.1	3330.32	4098.9	2989.85	3873.46	2650.01	4223.34	2887.04	3043.75	3734.99	12285	2874.55	2291.94	4184.47	2542.44	2339.85	1704.29	1327.02	2288.73	5257.65	1876.77	3093.59
Com_8015_neg	1-(3,4-Dimethoxyphenyl)-3,5-decanediyl diacetate	C22 H34 O6	394.236	3527.29	1780.99	2756.89	1871.41	3414.77	3711.82	6228.7	4025.68	1350.19	8710.3	2194.48	3388.14	1863.47	1255.54	3353.51	1583.04	3234.6	3171.23	2658.39	2362.25	2308.34	3576.47	2661.48	3012.38	4059.08	6093.79	3272.74	5420.6	4645.4	3658.19	2451.47	1154.27	1836.57	8370.09	11745	8096.24	8679.93
Com_7772_neg	(+)-Procyanidin B2	C30 H26 O12	578.143	1343.14	1055.84	1342.15	847.024	1015.68	1222.24	1113.36	959.161	603.996	2353.83	1163.71	692.929	1131.21	1196.21	2011.51	1038.19	1723.86	1076.74	1375.93	1256.21	925.083	1893.51	1684.19	1101.05	1446.17	1134.3	1542.19	1815.48	2098.11	873.792	843.424	783.427	1556.81	1080.52	916.018	687.342	1349.79
Com_6348_neg	(2alpha,3xi,5alpha,7beta,9alpha,10beta,13alpha)-2,7-Dihydroxytaxa-4(20),11-diene-5,9,10,13-tetrayl tetraacetate	C28 H40 O10	536.263	10326.6	5658.11	8010.3	3693.54	5449.61	7620.52	18381.3	9493.48	5276.37	2940.89	4939.61	6360.41	4926.86	2923.04	41050.6	5234.53	4366.82	6713.43	7332.07	9988.22	5267.69	21022.8	3121.96	3254.73	4150.21	4854.71	4607.6	9314.93	8727.21	3670.02	4318.9	6840.41	6076.91	4440.22	26604.5	6115.78	6725.48
Com_5509_neg	Sibiromycin	C24 H33 N3 O7	475.232	5207.4	3765.06	15993.3	11717.2	6031.11	13770.4	8835.2	12103.1	5493.89	5123.25	19946	8261.01	9356.92	6582.63	17626	6880.41	8190.65	8568.14	7520.35	8477.06	9032.34	16913.6	13123.5	5800.49	11964.8	3336.32	7258.28	9195.51	4508.78	6259.39	6619.04	3956.98	2698.75	5561.31	38173.3	4955.7	4855.96
Com_4825_neg	(2Z)-2-(2-Ethoxy-2-oxoethylidene)succinic acid	C8 H10 O6	202.048	35435.1	28311.5	32325.6	37405.8	28305.2	26251	50345.8	46116.1	13329.6	58365.8	24803.4	40243.9	15007.7	27131.4	27124.2	22201.6	17051.4	21204.6	28703	17432	23255.7	26309.8	26675	27669.1	22930.2	34001.6	16225.8	36492.6	32867.3	33680.7	16135.7	18171.8	18018.1	32719.8	17821.5	22211	26660.5
Com_2572_neg	Leukotriene B4	C20 H32 O4	336.23	114941	66361.8	47237	49821.7	72569	24548.2	66771.9	41032.7	37971.4	24953.1	42224.9	126077	48158	27488.8	90008.1	36365.2	49371.8	52118.6	45867.5	46467.4	54241.9	61942	108831	14277.2	23241.4	13115.4	35324.4	132297	21531.9	20293.4	17489.8	132153	21742.8	53691.1	87683.5	122511	39522.7
Com_2913_neg	(3alpha,4beta,5alpha,6alpha,7beta,14beta,22R)-3,4,6,7,29-Pentahydroxy-22,29-epoxystigmastan-15-one	C29 H48 O7	508.34	58112.8	63876.8	93367.1	9834.99	20773.9	35924.7	14525.6	24431.4	11735.3	69890.9	41852.3	15281.7	54092.5	21302.1	30863.2	44411.4	35020.6	17951.4	20187	32414.4	28406.8	33521.3	18246.8	11901.7	215825	9562.23	116486	77083.5	27443.7	22668.1	39611.6	7777.57	40121.8	30272.9	15779.9	8745.27	80575.6
Com_7693_neg	Botrydial	C17 H26 O5	310.178	3275.75	5857.51	9537.06	5390.39	3337.29	4117.94	7105.38	5085.45	3734.28	7693.02	7056.33	10957.4	2890.47	4993.18	4813.74	3745.2	4555.97	6566.78	4450.03	5602.59	4152.19	5455.02	5080.45	10031.8	2298.19	6193.46	2435.68	6662.53	9902.52	6955.97	6651.14	4694.89	5919.08	8324.07	8881.16	6793.42	10484.2
Com_5486_neg	ochrolifuanine A	C29 H34 N4	438.277	8094.45	8061.39	10601.5	9150.18	28230.2	15719.9	30852.6	13537	5268.72	77429.4	7894.41	12036.4	10974.8	7411.78	20770.8	6815.43	9928.99	10399.2	7928.53	9676.94	4864.95	13476.4	12615.2	10905.3	6953.32	9387.98	4307.01	6198.58	2697.42	8020.14	9789.24	4539.98	2078.5	20817.7	18558.4	10426.9	23732.8
Com_5793_neg	(betaR)-beta-Hydroxy-L-tyrosine	C9 H11 N O4	197.069	18135.2	13179.5	25879.8	22298	9585.06	19094.7	16420.4	16203	15103.4	36488.7	44151.1	19646.8	12417.4	19711.6	23053.7	22224.2	15601.6	16365.6	11394.5	15347	15691	19084.2	13511.7	8905.06	10437.4	11063.3	16301.5	24473.7	12547.1	28626.9	17249.8	13600	24450.2	24787.5	17131.3	6200.38	23767.4
Com_7297_neg	Lenvatinib	C21 H19 Cl N4 O4	426.11	14566.2	11238.2	12723	15867.6	11089.4	7120.37	15652	6905.14	2956.94	6552.66	10104.4	2342.34	2399.52	4398.94	4737.74	4713.92	8110.46	5326.82	7703.42	5103.18	5588.85	21187.3	13008.1	7035.02	8683.53	14797.6	11934.9	30191.5	15279.9	6825.4	3074.71	3171.74	6929.98	5529.8	3066.05	1579.67	8964.13
Com_3587_neg	N-(2-Aminopropanoyl)glutamine	C8 H15 N3 O4	217.106	43845.7	43480	85490.7	84739.8	28235	48072.7	32329.6	28032	10403.9	39798.4	70364.9	16870.1	18813.8	22782.6	32515.8	29609.6	33326.9	22848.8	30459.3	31655.2	30208.4	41363.2	65525.3	28013.8	45456.9	36135.8	45036.4	160688	40640.3	16560.4	18308.3	19832.7	25591	35245.2	33191.6	13315	59296.7
Com_7327_neg	Pristimerin	C30 H40 O4	464.292	7731.29	8114.27	5689.7	6377.3	3652.9	4297.68	9443.6	13917	11829.3	2266.46	3035.79	4824.72	8691.27	4947.72	14609.2	5843.03	4623.76	6164.83	6707.72	4517.21	5269.75	2285.73	2238.49	2860.66	2323.51	1881.23	5790.58	1990.57	2207.23	5064.41	7070.3	8952.4	4150.2	4981.74	5401.87	4415.38	3693.22
Com_5640_neg	H45187T098	C28 H44 O3	428.33	32170.6	25855	28276.2	12279	14088.8	26777.4	17023.9	25774.6	24999.5	37767	23344.6	24002.4	29974.2	39358.6	57577.4	17627.6	16658.6	18602.5	20359.5	17893.1	17559.1	19931.8	25391.7	18507	25538.5	22866	21131.8	14265.9	17802.3	18435	20719.5	13319.3	19020.6	17096.8	23900.5	10507.6	23150.2
Com_1950_neg	(6Z,10E,14E)-3,7,11,15,19-Pentamethyl-6,10,14,18-icosatetraen-1-yl trihydrogen diphosphate	C25 H46 O7 P2	520.27	3824.3	48111.7	6046.34	4172.55	4392.34	3996.21	12345.1	3018.04	1962.05	5396.3	5158.35	2187.84	2760.9	3780.09	5157.77	3667.2	24011.6	20579.7	22125.3	20826.3	15746.7	27403.4	6158.18	4271.68	5831.1	4605.5	4676.48	7646.84	4852.74	20875.3	2561.82	3188.48	2661.11	223616	17413.5	203690	23603
Com_3401_neg	Febuxostat	C16 H16 N2 O3 S	316.088	57438.4	57563.1	94253.4	54130	26340.3	88610.3	58373.4	53179.4	29822.4	67744.9	123584	37860.3	32688.6	36540.9	66800.8	63332.1	78741.5	45906.9	37401.2	53850.7	42633.5	71060.9	80321.8	44611.6	55554.2	63625.5	34409.3	206734	53784.7	42318.7	50779.7	21905.4	23352	45517.2	60533.5	17241	40320.7
Com_1729_neg	Roflumilast N-oxide	C17 H14 Cl2 F2 N2 O4	418.031	34409.2	27181.5	40550	23189.2	23169.5	31326.1	28587.9	25277.4	18499	44843.3	59889.7	19450.7	27153.1	25664.1	64003.8	25496	29652.6	21910.7	23935.5	24499.3	26567	73668.5	94679.3	22983.9	37734.3	26883.4	39346.2	643475	43711	19620	21811.8	24425.3	26330.9	25788.6	27521	20989.4	56335.6
Com_3423_neg	2,2,2-Trifluoroethanol	C2 H3 F3 O	100.014	111119	89623.8	107467	59522.4	119419	135443	97829.1	76240.4	46778.4	144276	78545.6	54890.1	91560	98672.1	146209	62238.5	90091	83843.2	79157.1	64094.4	63558.3	162746	144367	97642.8	111706	94933	124569	141557	143893	71651.6	77458.3	53757.9	84072.9	95415.6	71642.8	70521.8	107087
Com_3146_neg	(2S)-1-Hydroxy-3-(pentadecanoyloxy)-2-propanyl stearate	C36 H70 O5	582.523	9536.06	19573.4	24234.3	2808.45	10081.5	13459.9	7255.48	4880.35	8437.1	14835.3	5125.29	6102.97	13962.5	16466.6	8923.31	4020.84	20449.1	18453.2	19277	15259.7	12875.9	24474.5	36347.4	18905.7	75965.8	10524.5	39534.6	15836.7	16927.1	11562.1	17909.2	10340	9179.86	3668.53	14631	3505.49	11514.1
Com_97_neg	BIS-FERULAMIDOBUTANE	C24 H28 N2 O6	440.195	32960	181171	990794	103168	196451	73617.7	73587.3	105382	36012.6	4.76668e+07	1.12054e+06	142508	81962.8	73414.5	73183.3	115246	1.36004e+06	1.25793e+06	1.01715e+06	686105	644410	32421.4	330944	56686.8	1.33368e+07	225818	272428	87559.5	52583	274052	607186	22942.7	240576	62660.2	106568	80775.2	348928
Com_413_neg	Acetildenafil	C25 H34 N6 O3	466.272	364833	694654	679295	541554	1.42771e+06	1.41741e+06	685128	1.42266e+06	198890	1.01564e+06	266711	295647	819148	276104	800820	641972	519424	520176	449050	492927	483601	240708	782386	657536	568966	3.07109e+06	617103	182941	549664	383858	284100	57569.1	135625	663614	813752	1.00616e+06	600310
Com_5088_neg	1,9b-Dihydroxy-6,6,9a-trimethyl-5,5a,6,7,8,9,9a,9b-octahydronaphtho[1,2-c]furan-3(1H)-one	C15 H22 O4	266.152	28410.9	34367.8	39883.5	24422.3	19603.3	18428.5	28021.1	22358.9	14064.4	51046	43088.9	12364.8	12726.6	20348.4	17886.2	36694	33526.6	32939.1	29600.7	28310.2	24110.4	41570.5	28473.7	16171.2	22473.4	23138.8	28052.3	58934.4	21032.4	24981.2	22262.8	10073	27043.6	39765.8	16636.9	11244.2	39655.8
Com_5788_neg	3-[(4E,7E,10E,13E,16E)-4,7,10,13,16-Docosapentaenoyloxy]-4-(trimethylammonio)butanoate	C29 H47 N O4	473.35	6011.97	7050.41	4492.86	3331.24	7610.69	3514.22	7082.02	3007.65	1992.66	4701.54	4157.94	4124.75	4661.46	3330.94	5123.56	4631.46	4586.47	4261.35	4629.38	4262.49	3887.14	4593.49	6392.05	3647.18	4606.65	7158.71	5373.78	5651.82	4651.93	3582.4	2444.05	3813.83	3765.25	2842.61	7446.67	25984.1	5171.57
Com_6350_neg	3,4a,5-Trimethyl-6-{[(2E)-3-(methylsulfanyl)-2-propenoyl]oxy}-4,4a,5,6,7,8,8a,9-octahydronaphtho[2,3-b]furan-4-yl (2E)-2-methyl-2-butenoate	C24 H32 O5 S	432.198	7321.38	6776.1	18810.5	5983.97	7767.76	14164.9	15009.4	7203.81	13632.9	12295.4	21110.6	10946.7	12871.7	20817.3	14019.3	12174.4	9894.74	13785.9	14817	11626	10521.3	7426.2	11143.8	12025.7	17317.9	12598.5	22908.3	19773.4	14452.9	24726.6	18133.3	11691.1	11946.1	18854.6	25409.7	10707.3	18884.2
Com_4106_neg	PALGLY	C18 H35 N O3	313.262	46030.5	21664.8	48345.6	23173.2	22829.2	83710	13457.8	19803.4	27460.9	41783.8	36870.9	13325.2	23558.3	35339.6	168274	40763.9	42853.7	34834.8	28708.8	24181	30425.9	40425.3	12521.4	13584.6	26873.5	26877.7	38267.4	50738.3	20169.2	38395.4	17412.8	16189.7	41067.5	60972.3	26257.6	28694.3	59323.4
Com_4277_neg	n-heptanoic acid	C7 H14 O2	130.099	67411.1	52183.9	75579.2	49902.3	65182.5	60606.2	66623.2	37030.2	22775.4	106225	87602.9	20159	38625.4	44769.9	106608	42780.4	48312.3	48674.2	44657.5	44361.9	40135	121701	115153	51457	89447.8	59074.7	65656.1	132595	89287.3	29759.6	35165.4	24995	58771.1	58478.7	32195.1	21119.6	52652.4
Com_3506_neg	3-[(2-Isopropyl-5-methylcyclohexyl)oxy]-1,2-propanediol	C13 H26 O3	230.188	19525.3	19232.5	21640.4	14724.6	22855.9	17328.8	13585.5	13936	17868.4	30978.7	10924	75160.1	18912.5	58000.7	24325.7	17434.7	27058.1	18146.1	22231.5	23948.9	21038.8	13145.9	14089.1	19233.9	24685.5	13590.5	15627.7	21636.1	14600.3	38919.1	24439.4	21836.4	25250.4	18048.7	15143.8	16651	17285.7
Com_4592_neg	(3beta,16alpha)-3-Acetoxy-16-hydroxy-24-methylenelanost-8-en-21-oic acid	C33 H52 O5	528.381	13828.7	45788.8	26154.9	10944.8	34825.2	15010.3	13458.7	13522.6	5911.98	8494.76	11018.3	6810.43	3237.35	7536.63	6023.15	10474.1	12733.2	15437.2	13702.5	14270.2	11650.6	17921.6	41205.5	28338.9	25394.8	39218.4	20295.3	24309	15384	28570.2	12498.1	5811.59	7878.8	12845.1	5012.28	7248.56	20499.4
Com_1133_neg	2-Aminoethyl (2R)-3-[(1Z)-1-hexadecen-1-yloxy]-2-hydroxypropyl hydrogen phosphate	C21 H44 N O6 P	437.291	605887	479208	373528	227076	184201	376735	419459	156443	177377	370645	131213	66971.2	477478	217789	882241	197183	265561	200856	179733	211964	227751	417567	1.06147e+06	245433	517158	281165	754383	703366	340326	49919.1	210138	139271	169426	136981	74309.8	48917.3	211178
Com_7318_neg	Biocytin	C16 H28 N4 O4 S	372.182	2885.44	4100.54	5348.23	4869.69	3494.04	5743.67	8254.04	4400.45	3570.65	4193.29	8337.97	6741.02	3571.74	3763.55	10805.3	3727.5	3335.11	3253.43	2342.22	3367.25	3222.65	6201.89	5435.61	3355.91	3098.99	2600.93	2519.16	3819.73	3955.74	2372.33	5907.39	2638.02	3498.01	2938.06	5341.96	1833.7	2437.55
Com_7587_neg	Ulimorelin	C30 H39 F N4 O4	538.296	6230.16	4789.22	5699.54	5313.36	15375.9	8185.97	19283	8730.33	2415.11	10545.6	4528.11	10423.7	4316.76	3473.09	9292.65	3242.97	5521.02	5036.89	5431.13	7834.73	6030.79	2921	9752.11	5500.18	3559.57	14749.2	3246.81	4721.86	4799.98	5544.54	2508.77	1631.2	3174.15	8021.09	10315.5	10590.9	7901.14
Com_2474_neg	Hydrangenol	C15 H12 O4	256.073	35266	71693.5	32355.1	20616.2	124619	30142.9	45798.6	8339.8	29219.8	115565	119664	24050.5	14900	38437	44387.9	35683.9	63206.7	53785.1	54176.2	56774.7	53943.5	34964.3	133972	71757.1	202994	69979.3	120974	42507.7	32085.2	65451.3	27935.9	48366.7	51356	50620.5	26409.5	28070.2	127345
Com_6384_neg	Quillaic Acid	C30 H46 O5	486.334	10622.4	13123.9	39961.3	13567.3	15871.4	18170.4	25970.2	23680.2	6433.69	22323.9	10416	11827.6	7663.7	5386.8	18366.1	7496.34	18807.3	13348.5	10116.9	16275.3	9174.71	19811.2	17348.3	18077	8364.03	14658.5	9818.5	13438.9	7125.16	15062.8	9584.8	5258.98	3936.92	10073.3	8756.38	8628.89	7400.3
Com_5528_neg	Asarone	C12 H16 O3	208.11	12868.6	2967.84	3472.19	5627.75	7176.61	32726.6	4358.88	5300.45	4632.16	10722.7	49848.3	7880.07	2656.64	4508.71	11520.6	4009.26	8742.39	6636.49	8254.09	7311.06	7628.87	11516.5	3988.82	2952.25	6125.58	2471.07	3417.24	22186.1	4361.66	2270.15	16003.7	4253.35	4785.55	5588.17	4255.23	7851.74	29905
Com_6110_neg	2-[(5Z)-5-Tetradecen-1-yl]cyclobutanone	C18 H32 O	264.245	13373.6	19499	24514.1	15600	12284	11039.2	12605	9602.91	4260.19	13074.3	17022.1	3900.92	7253.76	8125.8	16423.1	13387.6	5737.29	12264.9	11149.5	11875.4	7954.73	3137.96	25905.4	9017.14	11288.4	20567.9	19837.6	24810.2	25060.7	8606.04	15423.8	7693.53	10676.1	7896.86	5444.31	3785.83	44398.1
Com_483_neg	(2R)-2-Hydroxy-3-(phosphonooxy)propyl (11Z)-11-icosenoate	C23 H45 O7 P	464.29	302638	389324	1.22021e+06	223821	486981	587337	609397	478128	349226	4.11525e+06	654564	403415	694737	367796	2.64338e+06	474478	678255	603274	534508	503115	464773	787458	1.34143e+06	172260	962141	462668	697912	1.34471e+06	658616	213094	246268	143460	205345	339536	481468	315732	1.54936e+06
Com_4891_neg	Tetramethylscutellarein	C19 H18 O6	342.111	19714.4	37728.6	48883.3	38703.6	23777.7	14148.3	29875.2	24010.1	7906.98	100713	40598.3	12123.1	11934.9	22145.3	19876.9	23207.7	24754	24170.5	23606.6	23781.3	18642.7	5146.46	19298.9	12679	32938.4	27739.9	50118.9	25777.4	21984.3	29084.6	14249.2	8914.95	32680.7	30823.5	10579.5	14117.1	30209.4
Com_7499_neg	barmastine	C27 H29 N7 O2	483.237	8995.34	10516.5	20660.1	13179.8	13565.5	11155	15653.3	17334	5211.67	22222.6	19204.8	5322.36	8732.09	7491.56	16423.4	10644.9	10047.2	11312.7	8540.25	9174.88	9596.01	19911.5	16940.1	5593.52	6549.1	6635.29	5770.5	11759.2	7607.75	14163.8	6509.69	5280.17	11267.1	15470.2	12710.9	3391.33	8193.38
Com_4917_neg	2-(4-Nonylphenoxy)ethanol	C17 H28 O2	264.209	22393	43776.2	56544.8	34888.3	29174.7	29227	37164.5	31037.9	10660.4	27991	48982.7	12598.3	10429.6	28227	25277.1	25862.9	27297.7	29881.6	27395.9	24790.7	23782.1	18546.1	60766.2	32026.8	41374.9	62360.6	59305.2	53896.5	43077.3	28244.1	20359.6	15487.2	23599.6	24235.7	12910.7	7437.99	41800
Com_6264_neg	8,9-DiHETrE	C20 H34 O4	338.246	12444.1	9570.71	18823.3	13298.4	20714.1	13686	15614.6	13977.7	10957.6	29622.3	26790.6	14767.3	10833.8	15975.9	31706.8	16090.3	22578	18475.2	17951.1	13182.5	12249.5	20252	21106.5	6712.65	9854.11	5871.46	10917.7	33250.5	3403.62	25645.9	13510.1	12398.2	14178.6	14578	22192.5	18192.8	35087.7
Com_996_neg	Methylphosphonic acid	C H5 O3 P	95.9977	172750	168746	177420	146488	465432	236358	191779	134809	111320	227832	147572	114806	126447	236604	430395	269330	184620	187165	202383	256541	198940	195187	156264	109836	85276.2	179006	207467	165323	130913	346119	201707	366388	678601	115076	78945.5	39823.4	100458
Com_2960_neg	(2alpha,3beta,5xi,6beta,9xi)-2,3,6,23-Tetrahydroxyurs-12-en-28-oic acid	C30 H48 O6	504.345	40296.2	83848.1	95642.9	73425.1	82133.6	85978.1	128358	95541.2	61306	68313.6	128592	77183.9	38022.7	50782.1	54735.5	61115.2	61433.8	53392.6	65886.2	72341.8	51019.7	47458	39822.3	82474.2	34869.1	68792.1	69886.2	45242.3	41613.7	77576.1	57299.6	49930.6	45975.2	79507.9	88395.3	55249.3	47463.1
Com_3654_neg	(3S,9S,14aR)-3,6-Dimethyl-9-{6-[(2S)-2-oxiranyl]-6-oxohexyl}decahydropyrrolo[1,2-a][1,4,7,10]tetraazacyclododecine-1,4,7,10-tetrone	C21 H32 N4 O6	436.234	41145.5	68250	49251.1	50021.6	86954.9	61087.9	50673.5	85853.3	40783	133723	83308.7	55874.2	47552.5	55284.7	75137.7	44214.5	65470.5	66417.5	66963.2	55479.9	47759.1	2415.43	159534	101213	81744.6	49225.5	62302.1	85280.7	75955.1	65248.5	43829.6	31590.6	44409.6	59372.3	73026.9	32788.5	70337.6
Com_325_neg	4beta,7alpha-dihydroxycholesterol	C27 H46 O3	418.345	3.1417e+06	1.96311e+06	3.96778e+06	2.24553e+06	2.15479e+06	3.45947e+06	4.25173e+06	2.71557e+06	1.964e+06	1.66337e+06	3.65928e+06	2.01401e+06	1.72884e+06	2.17366e+06	3.81352e+06	2.02396e+06	2.40504e+06	2.28849e+06	2.21885e+06	2.13219e+06	2.05469e+06	2.34602e+06	3.27711e+06	2.29932e+06	2.54741e+06	3.52383e+06	4.28149e+06	4.57909e+06	2.2578e+06	3.13796e+06	2.3612e+06	1.45616e+06	2.05194e+06	2.47299e+06	2.97712e+06	1.37322e+06	2.12468e+06
Com_5785_neg	3-Hydroxypentadecanoic acid	C15 H30 O3	258.219	16152.7	19942.9	24355.6	30864.7	21317.3	12284.9	17077.4	14506.4	7282.92	19729.8	34055.9	5944.46	7253.36	8897.9	11306	18542.8	15438.7	12384.5	13933.8	14963.2	12013.2	15357.9	25223.6	11898.7	18036	15060.1	19825.6	29707.1	18612.1	10706.3	14477.2	5226.3	12308.6	15346.7	15479.7	6423.26	24069.3
Com_8523_neg	3,6-Anhydro-1-O-stearoylhexitol	C24 H46 O6	430.329	7571.58	5002.92	6659.72	2238.86	3083.06	8982.62	2912.23	3161.94	3448.46	11362.2	3596.15	2959.31	5606.52	5817.21	6713.55	2174.25	3388.14	4820.09	6148.66	4004.91	4273.12	4510.92	4242.69	6667.55	4615.38	6255.13	4826.5	4907.18	7598.69	4808.65	2617.35	3715.07	4415.4	4546.15	3393.36	2242.13	8821.58
Com_4520_neg	9,17-dioxo-1,2,3,4,10,19-hexanorandrostan-5-oic acid	C13 H18 O4	238.12	15595.2	18366.4	41242.6	21959.2	14204.5	19834.9	61025.6	35004.2	26379.6	14147	66532.2	46310	21530.3	21247.4	34753.9	22574.5	29582.6	24185.4	24004.7	25541.4	25737.2	35173	28242.1	9019.82	15413	6375.72	25989.7	39571.3	13907.6	17644	22392.4	16986.5	13062.5	30556.5	57120.9	15584.2	26368.5
Com_191_neg	(-)-medicarpin	C16 H14 O4	270.089	34030.4	4.57258e+06	4.44595e+06	81020	967675	507181	4.39366e+06	3.60416e+06	1.01254e+06	88466.4	5.6246e+06	96929	267700	2.62239e+06	363537	4.86461e+06	2.63979e+06	2.35456e+06	2.50232e+06	2.2881e+06	2.34545e+06	4.19967e+06	4.49962e+06	2.06073e+06	34084.1	3.70409e+06	3.08364e+06	8.95495e+06	3.2789e+06	6.28411e+06	3.12074e+06	422408	774290	75883.6	256863	110642	23322.7
Com_1359_neg	6-Hydroxy-5-methyl-4,11-dioxoundecanoic acid	C12 H20 O5	244.131	55998.2	74090.8	84696.4	77709.8	49827.5	77680.8	201920	125981	82605	95933	84504.9	176169	38708.2	36321.7	112826	31994.4	46515.1	78952.8	84048.9	81477.7	82563.4	91096.2	74059.1	34381.9	47467.1	40424.1	58067.7	106981	67143	44276.5	47351.5	38653	31787.5	57536.5	452847	20935.3	38843.7
Com_7141_neg	triamcinolone hexacetonide	C30 H41 F O7	532.285	7439.93	5967.28	9380.75	3861.61	9790.81	14787.4	11485.4	10295.2	12982.1	4898.07	10874.9	9104.93	8468.67	10392.8	20459.6	9368.09	8810.7	11133.7	10030.3	11024.3	7820.14	4187.78	17127.4	11788.2	14093.7	10462	13211.8	15213.9	11176.6	15219.1	13296.7	5631.02	16203.9	10110.1	12052.9	3536.65	14611.4
Com_5125_neg	Misoprostol	C22 H38 O5	382.272	68633.9	48862	52132	18193.8	21484.3	35794.4	26536	34451.9	13796.6	39286.3	17316.7	9265.81	14515.1	16890.8	37478.7	34641	33653.2	21370.2	21270	20917.3	19659.8	29287.5	23930.8	8499.28	22011.4	22485.3	24558.1	22900.4	21881.5	30726.9	9668.26	21316.2	14091.3	35322	26026.4	25047.7	36510.2
Com_4953_neg	Chorismic acid	C10 H10 O6	226.047	13768.2	6473.45	3795.05	6994.08	4208.11	7676.18	11635	6391.21	3270.81	5628.33	5887.13	37615.4	34245.1	2949.37	50012.6	5233.16	5886.89	6690.96	8527.68	3939.59	9913.24	6994.37	6029.93	5489.32	3464.32	10967.6	6322.05	4408.22	12862.3	1551.81	17543.6	24977.7	6326.34	5172.88	5008.4	6019.14	4251.84
Com_3625_neg	1-deoxy-D-altro-heptulose 7-phosphate	C7 H15 O9 P	274.045	35190	26291.5	46986.1	83229.4	21731.6	37597.2	61240.2	57302	7038.22	27204.7	60480.8	11910.9	30196.5	18697.3	52530.1	33677.1	30466.9	29273.1	31351	27850.7	24291.2	27720	29375	12839.9	10630.4	39070	20175	25934.2	20525	26688.6	19831.9	18451.3	30317.2	39151.8	18873.9	5886.94	35145.1
Com_7192_neg	1-Glyceryl stearate	C25 H46 O6	442.329	9777.22	7265.67	6677.06	2303.58	6073.64	7252.59	4730.13	3371.72	9328.56	16836.3	8268.73	4224.94	7373.96	6160.41	9120.22	3504	4992.34	6559.46	6011.24	6385.81	4293.27	6797.62	9140.56	5220.36	12023.2	10139.1	5792.23	8846.5	6584.65	3959.51	16986.6	3590.82	5137.27	6403.16	4971.76	2681.72	8815.24
Com_6674_neg	10-Undecenoic acid	C11 H20 O2	184.146	13173.5	13384.6	17177.8	11734.9	12961.5	14836.4	15512.9	13176.5	9396.92	13581.3	15700.8	17644.3	8439.55	11048.3	18177	9596.99	12289.1	14718.5	10762.1	12738.8	13501	16287.2	40811.7	12103	9766.68	9515.36	10385.9	22330.2	16393.8	15500.5	10883.7	7664.04	11877	10648.9	17553.3	5817.99	19518.8
Com_2679_neg	Voglibose	C10 H21 N O7	267.132	85915.6	54110.5	108473	75163.1	39781.4	173273	70065.7	69357.6	78659.5	153999	120701	101015	112191	71382.6	280491	143508	72332.2	78504.9	77595.5	84442.5	87400.6	151319	66966.8	52455.7	40148.8	47309.1	74875.6	72383.1	54662.1	63435.6	105589	135525	94351.1	67309.4	92266.1	30934.8	48008.9
Com_6594_neg	N(6),N(6)-Dimethyladenine	C7 H9 N5	163.086	9674.99	13532.8	13895.5	6846.85	10607.1	13432.9	10689.1	5280.92	8654.14	36864.3	21669.5	17913.7	16976.7	9159.8	37813	17127.5	14192.7	14330.9	12083.2	13851.4	11057.8	20536.9	16434.3	9092.43	19851.9	12228.4	27294.9	18345.5	12534.9	6383.2	7402.37	8356.99	8910.32	11287.9	7351.71	7593.59	20562.3
Com_2125_neg	D-(-)-Quinic acid	C7 H12 O6	192.063	250243	260593	180470	167978	200084	167165	196906	141920	63761.8	231870	226717	121648	126612	142926	313808	147639	127978	198656	207042	200835	189747	304637	273852	147812	175081	165547	268321	265243	270384	116120	128593	100972	205787	192252	110038	94173.8	185858
Com_19_neg	10-hydroxystearic acid	C18 H36 O3	300.266	3.92056e+07	1.19684e+08	1.63983e+08	9.90011e+07	1.12379e+08	8.50228e+07	1.18555e+08	7.38227e+07	2.8961e+07	1.08426e+08	1.53875e+08	1.93693e+07	7.24238e+07	1.09707e+08	5.81198e+07	4.90372e+07	1.04894e+08	9.72884e+07	9.43528e+07	9.69077e+07	9.33039e+07	8.75873e+07	1.96653e+08	8.84511e+07	1.31153e+08	1.57987e+08	1.19397e+08	1.18493e+08	1.41325e+08	8.47366e+07	6.18383e+07	6.62493e+07	9.21396e+07	6.51556e+07	9.9326e+07	3.43549e+07	1.56201e+08
Com_5163_neg	(2S,3R,4E)-2-(Dodecanoylamino)-3-hydroxy-4-octadecen-1-yl 2-(trimethylammonio)ethyl phosphate	C35 H71 N2 O6 P	646.503	11813.6	14044.6	17432.2	20336	9673.6	11391.5	22594.4	8751.47	10978.3	16201.1	13021.5	24504	12833.6	15769.3	21675.1	13188.3	13598.7	8442.18	13133.3	15236.7	13132.1	11963.5	12022.1	22730.6	8106.63	21815.9	17789.4	11980.6	14195.2	13147.5	15116.7	5588.17	10854.3	18705.2	14445.2	34410.7	11345.1
Com_8292_neg	metominostrobin	C16 H16 N2 O3	284.116	6641.75	5374.9	7708.2	8499.08	5606.67	3950.54	7140.95	6019.53	1620.64	5444.99	9636.79	2483.51	2154.07	4694.91	2534.48	4435.64	4697.27	4346.23	4724.58	3129.32	3864.91	6446.02	5203.83	3872.58	3146.06	7644.96	5654.06	11868.7	3135.94	5723.19	3475.86	1995.4	4306.53	4690.67	2619.72	2052.05	5657.23
Com_4989_neg	2-methylbutyrylcarnitine	C12 H23 N O4	245.163	4329.61	2614.6	12061.2	9420.12	4000.94	7144.35	16606.9	13485.7	6141.18	4563.23	11504.5	10382.8	2032.62	2614.62	7453.02	3709.46	8520.79	7183.75	6235.51	6661.21	5562.78	5797.52	6585.88	4047.03	2250.69	5106.4	3103.36	9492.37	5011.63	8173.92	4208.18	2418.19	3517.11	4124.48	47814	530.55	3170.89
Com_2971_neg	4-O-(beta-L-Araf)-cis-L-Hyp	C10 H17 N O7	263.1	168285	66267.9	95145.1	119844	51554.4	82934.1	88144.9	130394	27844.4	101053	85383.2	69783.1	52363.2	66415.4	152500	51945	46710.9	54176.8	52839.6	58584.1	48866.7	107543	33086.4	46541.4	144135	67452.1	67734.5	110926	49507.6	63099.5	62600.8	37635.5	50421.3	71309.9	43160.4	44664.2	186787
Com_494_neg	N-Acetyl-b-D-glucosamine	C8 H15 N O6	221.09	1.91959e+06	1.24652e+06	1.26506e+06	1.15618e+06	1.57193e+06	1.28166e+06	1.57611e+06	961313	456664	3.99341e+06	1.39469e+06	708855	593746	768795	2.02891e+06	1.29119e+06	1.35103e+06	986761	1.02329e+06	980538	790198	1.08969e+06	576887	988343	1.25047e+06	1.14549e+06	1.44903e+06	1.18866e+06	975658	912295	952656	410102	847289	1.00778e+06	931150	545608	1.52572e+06
Com_5518_neg	undecenal	C11 H20 O	168.151	16332.2	26001.9	25983.4	16878.1	15682.7	8113.06	12197	8390.8	5057.6	25390.1	50072.1	2445.12	9557.22	12126.6	8187.05	18233.7	18448.1	15870.6	15338.4	15956.9	14616.9	33785.4	28111.2	17570.1	19819.7	14357.1	28407.7	48358	31231.6	20932.1	12721	5132.27	11357.6	17292.6	8724.05	7390.38	26375.3
Com_1479_neg	Lysergic acid diethylamide	C20 H25 N3 O	323.199	440849	329541	503020	278560	305578	418318	390000	326018	245101	599621	394166	246417	332842	468680	723931	315690	271893	341456	327465	319516	328368	453767	543863	408697	533644	383605	533837	589795	583235	373625	287941	349148	368100	374727	326981	232131	428854
Com_8079_neg	meticillin	C17 H20 N2 O6 S	380.103	1435.58	1219.55	1692.97	1132.08	1290.16	1403.44	1369.42	1203.36	720.493	2081.34	1501.77	951.009	1182.48	1469.29	2261.67	1334.91	1337.7	1174.1	1167.2	1585.18	1685.84	1867.02	1834.97	1544.66	1472.67	1324.96	1630.01	1999.17	1740.13	1046.62	1005.47	850.544	1179.88	1208.97	1094.19	798.075	1633.41
Com_472_neg	7alpha-Hydroxy-3-oxochol-4-en-24-oic acid	C24 H36 O4	388.261	172389	475981	92175.8	109026	90312	87515.7	97115.3	145616	253164	127522	75177	1.55519e+06	235221	87415.6	152102	176685	310791	275469	260583	258866	238278	85904.7	45477.1	271836	123005	102199	152866	76388	75441.4	77706.7	198251	683109	77940.8	105372	124161	1.64648e+06	144678
Com_5368_neg	taleranol	C18 H26 O5	322.179	3643.54	21655.6	13426.5	3687.15	10022.5	22059	33418.4	18913.1	13553.6	4887.85	5279.91	9367.16	18764.5	11009.2	58271.3	13089.2	18911.1	21170.5	16472	14819.9	11347.5	32137.1	32513.6	46075.7	34311.2	40177.9	32050.9	5812.08	34253.4	8302.97	15415.3	14784.6	20875.2	17191.1	24996.8	19471.7	17008.1
Com_4853_neg	(2S)-2-Amino-8-hydroxyoctanoic acid	C8 H17 N O3	175.121	69660.5	4531.74	38393	39899.3	14439.4	35388.9	15593.4	23271.1	10281.1	102525	13413.9	20124.2	23096.8	3510.32	22647.7	7013.68	22081.7	14357.9	19297.7	17285.2	11870.3	52496.4	8626.79	5919.38	30646.3	18972.4	21158.6	78979.4	14997.7	7435.26	10292	12499.5	6349.8	29235.1	12116.1	10353.2	50305.1
Com_1610_neg	4-Fluoromuconolactone	C6 H5 F O4	160.018	110374	81352.5	15689	14405.7	29353.8	89781.4	93107.8	62352.4	32516	183031	15459.3	42363.4	82687.8	92566.6	516703	41484.8	48575.4	46295.2	59635.2	37499.1	74135.5	134676	21029	69974.5	54777.5	60653	123509	86650.1	65950.1	32682.5	22876.9	42684	56570.4	34397.4	45977.4	20678.6	90637.9
Com_1149_neg	glycyrrhetaldehyde	C30 H46 O3	454.345	294703	118720	196300	117730	107644	188823	185081	98266.4	63671.7	190867	144745	106711	100164	87008.3	155700	97055.2	146884	126919	105959	106654	106544	130404	201187	115194	136551	170165	158891	373056	160574	124103	98319.1	78634.3	88294.8	145329	163445	163149	193528
Com_7858_neg	Doxofylline	C11 H14 N4 O4	266.1	10184.3	14756.1	9547.57	8299.32	4743.96	5091.73	10900.1	7319.63	2192.52	9686.85	13616.8	3898.92	4688.43	5071.41	9498.27	6358.02	7969.69	6493.98	3615.16	7902.21	6306.49	6926.43	11718.5	8866.83	3848.01	8688.47	9895.41	13116.7	6670.65	7292.06	4379.88	3428.61	5997.51	6096.46	4972	3011.4	8325.7
Com_6197_neg	Carboxylosartan	C22 H21 Cl N6 O2	436.141	27564.5	11939.9	27017.6	10702.6	30687.6	41021.7	28134.1	12511.4	16389.9	34587.2	13778.5	6345.42	21787	30960.6	33230.8	17153.1	27430.4	16989.4	13710.6	17228.3	16120.1	22680.8	44498.8	20070	36247.1	19922	33863.3	35551.4	37036.8	23754.5	20377	16983.1	21966.9	28150.8	17003.1	13746.6	23383.2
Com_2569_neg	N-Stearoyl-L-tyrosine	C27 H45 N O4	447.335	79869.1	69817.8	46589.9	86184.7	19860.1	46176.6	20273.1	40389.8	113168	19277.9	41264.1	104802	72338	60626	19424.1	85227.4	60532.7	56234.8	44914.7	56969	54066.3	29718.3	26224.7	61359.3	16388.3	22476.5	16306.2	32545.8	26612.1	34476.2	57866.8	94067.8	22795.9	46173.7	97060.3	29197.9	44273.6
Com_2792_neg	6beta-Hydroxy-D-homo-17a-oxaandrost-4-ene-3,17-dione	C19 H26 O4	318.183	70779.8	67275.6	49940.2	23961.9	153813	144764	158117	100665	41509.7	35809.9	103562	38870.9	31605.9	50124.1	14733.4	76429.9	63732.9	61200.2	59923.9	52399.9	55836	60414.1	59930.3	20741.5	86802.9	56396	137842	64094.5	44035.5	133435	54624.7	24144	21972.5	71060.6	44706.3	19945.8	35547
Com_7865_neg	Hemibrevetoxin B	C28 H42 O7	490.291	3198.59	11151.1	3925.45	3573.07	7890.14	2706.69	7969.14	3620.58	8916.91	4522.5	5320.05	3181.1	6422.8	7093.57	8197.37	6721.57	7446.05	6795.45	5717.47	4810.08	6052.27	10657.6	3635.57	13260.5	4576.13	6342.36	3220.9	3411.43	8958.76	4872.01	4086.06	6442.41	7186.04	4119.19	7259.81	9588.34	4398.38
Com_4346_neg	gln-pro	C10 H17 N3 O4	243.122	90052.5	61241.6	78699.2	59195.1	49876.6	51556.3	64773.7	56943.7	23978.1	94222.8	43570.8	39423.2	40517.7	41120.2	37525.3	43827.6	49159.6	48432.9	40076.9	32895.5	38704.6	84516.2	40106.8	36162.3	42629.9	38250.7	43228	122872	44851	27426.3	27248	35285.5	44562	53014.6	24789	8929.12	54081
Com_5427_neg	1-oleoyl-sn-glycero-3-phosphoethanolamine	C23 H46 N O7 P	479.301	16008.9	35627.7	60525.8	18597.5	29115.1	18607.5	14903.1	16789.8	10198.8	38673.9	40409.2	7225.24	34173.7	25940.3	42561.9	25020.3	26477.4	17999.1	20320.4	17307.8	13294.5	14321.5	40822.9	12488.1	29488.3	24651.5	49280.6	33319.9	21110.5	14781.8	14175.8	6548.62	19828.4	23832.1	6208.56	6088.42	32643.2
Com_4566_neg	[(4R,5S,6S,7R,9R,15R,16R)-16-Ethyl-4,6-dihydroxy-15-(hydroxymethyl)-5,9,13-trimethyl-2,10-dioxooxacyclohexadeca-11,13-dien-7-yl]acetaldehyde	C23 H36 O7	424.246	13314.5	25222.5	38878.9	30367.6	29184.2	19150.2	75720.3	59123.6	3907.4	18893.2	38211	10025.1	9477.88	5801.82	12267.1	19079.1	15476	16141.5	20576.9	17329.9	16752.4	21333.5	56345.6	8316.24	18706.9	13615.6	11566.5	26268.2	8946.92	12107.6	19707.1	14449.2	7058.41	11868.8	11546.1	6131.38	45373.1
Com_1112_neg	2-Hydroxy-4-oxo-16-heptadecen-1-yl acetate	C19 H34 O4	326.245	339254	542962	587384	419479	520538	586213	547888	364701	260508	848113	617171	182698	332025	695974	905280	678215	685626	513293	565443	513131	466848	587772	1.02892e+06	701230	850708	630478	918092	794032	936989	422384	396176	314307	553583	481192	491903	234270	738341
Com_4840_neg	Dapagliflozin	C21 H25 Cl O6	408.133	43777.4	30490.5	43617.2	40047.7	33395.6	48239.9	34014.8	26261.3	23654.8	38911.4	50514.3	32498.5	29935	29551.6	39063	28448.2	32656.1	31225.9	29904	31450.6	27472.7	46107.6	39145.3	22497.3	15357.9	30329.9	30333.2	58773.8	20059.8	39463.6	22400	16326.2	32309.1	43300.6	45810	13305.8	36415.8
Com_3347_neg	6-Acetamido-2-oxohexanoic acid	C8 H13 N O4	187.084	105234	56448.1	75826.4	96970.4	52361.5	63783.8	90258.8	90507	31257.5	84677	81127.1	59479.7	38488.7	61840.2	64359.4	57202.1	60421.4	39860.8	56159.4	55326.2	50959.9	81587.8	66110.3	55838.7	47906.2	63606.5	69454.5	119542	69443.5	66675.9	37449.6	35582.2	62338	68365.6	35537	28977.5	56216.8
Com_7165_neg	(Z)-N-{(2S)-2-Amino-1-hydroxy-3-[(Z)-(hydroxy{(2R,3R)-3-[hydroxy(imino)methyl]-2-oxiranyl}methylene)amino]propylidene}-L-valine	C12 H20 N4 O6	316.137	13629.4	9361.06	10393.1	7234.29	13434	10602	13797.9	14617.6	3712.24	11848.8	11630.8	7493.33	6695.29	7617.23	14019.1	8978.92	15532.6	14411.4	13251.3	10909.3	12573.6	10664.3	12785.2	8347.93	6506.19	14233.9	11257.3	18293.3	9571	17247.2	12129.1	6755.34	9175.15	11892.4	14091.3	11328.7	15158.1
Com_8406_neg	Mercaptoacetyl-Phe-Leu	C17 H24 N2 O4 S	352.146	8128.17	4692.71	11648.6	7280.07	7935.87	5816.89	7638.96	4982.97	1185.61	3736.44	10540.4	1356.96	1868.36	1773.73	3988.33	5119.09	3823.54	6785.89	4463.96	3512.98	6576.55	3310.85	5188.55	2884.74	2755.57	2154.45	4232.71	4402.54	2693.54	4429.68	4657.53	2011.09	3620.19	4032.65	7194.09	2616.22	4006.54
Com_21_neg	2-Heptadecanone	C17 H34 O	254.261	3.91062e+07	1.19148e+08	1.63243e+08	9.87503e+07	1.12093e+08	8.48129e+07	1.1836e+08	7.36585e+07	2.88568e+07	1.08196e+08	1.53562e+08	1.93156e+07	7.22256e+07	1.09442e+08	5.79708e+07	4.88093e+07	1.04696e+08	9.70196e+07	9.41949e+07	9.66458e+07	9.30134e+07	8.75127e+07	1.96228e+08	8.82252e+07	1.3087e+08	1.57591e+08	1.19176e+08	1.18248e+08	1.40943e+08	8.43964e+07	6.16854e+07	6.5911e+07	9.19216e+07	6.50538e+07	9.89808e+07	3.41944e+07	1.55774e+08
Com_6658_neg	Dibenzothiophene 5-oxide	C12 H8 O S	200.03	13289.4	7494.87	12385.3	11995.2	7919.27	10991.3	8289	9075.94	4390.54	13200.9	17720.3	4661.31	5440.07	5570.49	11195.3	6870.87	9656.56	6528.08	8518.36	6290.64	6414.94	15241.3	41220.8	4942.23	7205.18	10643	8872.56	22274.2	10874.3	7648.11	5182.04	4379.7	5607.87	5886.59	9200.27	4211.94	7701.88
Com_1974_neg	3-O-(3-Methylbutanoyl)-beta-D-fructofuranosyl 3-O-decanoyl-4-O-(3-methylbutanoyl)-alpha-D-glucopyranoside	C32 H56 O14	664.366	100928	175140	193062	154739	134676	185353	332514	250676	48301.4	75847	123998	65377.7	53487.4	57062.7	106178	35874	92683.5	65033.3	87912.3	87080.9	77307.7	82677.5	137825	71064.4	61937.6	223072	101803	106152	143346	114061	32493.7	43003	53041.8	52454.7	91311.2	41811.3	82095.7
Com_5768_neg	Z-Gly-Pro	C15 H18 N2 O5	306.122	3271.17	8424.78	4037.49	3837.21	9549.88	2324.12	3990.03	2874.56	2926	9581.87	8952.91	4595.8	1105.4	12920.6	4757.82	9163.64	9348.59	7794.75	6848.7	8488.69	7159.41	7600.25	3133.54	7178.29	4333.7	5676.6	6009.26	6899.16	3919.21	31591.6	6248.34	1278.46	10573	4810.52	1909.94	2490.43	4370.6
Com_7783_neg	8,9a-Dihydroxy-3,3b,5',5b-tetramethylicosahydro-3H-spiro[benzo[6,7]-as-indaceno[2,3-b]furan-2,2'-pyran]-10-carbaldehyde	C27 H42 O5	446.304	4459.04	4699.14	4404.54	4486.57	5812.74	3813.57	5122.55	4287.71	3306.58	5858.16	4226.06	2569.56	6280.83	2333.31	4230.82	3068.92	5200.32	4105.27	3576.24	4566.51	3187.15	4300.32	4434.93	5015.23	3785.99	3125.13	5942.17	2518.18	3087.89	3437.77	3566.65	1597.75	2713.17	5163.06	13466.5	9740.86	10977
Com_1378_neg	VES	C33 H54 O5	530.397	321240	180174	640250	123970	119392	248028	331864	287729	29602.4	41286.1	109613	57119.8	92244.2	48212.4	63084.7	69116.3	81346.3	84910.6	85689	128858	132473	388586	288241	189446	440201	187603	471511	891138	215165	10818.7	96792.2	63002.7	61920.3	87461.9	44910.1	8879.89	43330.7
Com_7930_neg	Tetrahydrocortisone	C21 H32 O5	364.225	11839	8523.75	9268.81	8424.4	4586.73	5903.53	10158.3	3534.21	2984.9	5021.22	7363.73	2560.71	2775.96	2970.24	7509.99	4415.16	5852.62	6291.85	4861.63	7845.66	6548.92	7810.58	9469.57	2215.61	5092.74	4249.12	5376	8725.28	10578.9	9405.53	2215.99	3073.34	10189.8	7545.06	3213.54	6410.57	15401.6
Com_5436_neg	Diphenolic acid	C17 H18 O4	286.12	27323.2	20244.9	32588.4	36085.8	15914.3	17355.1	24498.7	25880.5	1845.93	10552.8	8282.76	4535.27	3556.15	5235.11	4066.08	4340.89	10293	8119.87	10413.1	7234.17	6001.63	9927.56	7645.96	8442.06	3929.98	6018.49	6460.05	18521.5	5454.46	4784.27	3993.75	3043.44	4856.26	6207.9	3500.07	2130.21	6839.88
Com_5852_neg	linatine	C10 H17 N3 O5	259.117	16642.2	21327.1	21283.1	11206.3	8409.24	24103	28478.5	14238.5	7764.01	39044.7	20960.9	16461.1	15878.2	15724.4	21432.1	18649.9	23086.3	18226	11775.4	13033.1	15085.5	18205.8	17311.8	12066.1	13580	15718.2	16216.8	36437.7	16871.4	17737.9	9700.09	11780.8	18611.5	16705.2	10956.2	5811.31	9639.87
Com_7182_neg	4-[(2-Hydroxy-4-methylpentanoyl)amino]-7-isobutyl-3-isopropyl-5,8-dioxo-2-oxa-6,9-diazabicyclo[10.2.2]hexadeca-1(14),12,15-triene-10-carboxylic acid	C27 H41 N3 O7	519.293	14857.2	15971.2	5940.75	4604.11	6122.85	10969.1	10732.5	5605.1	4552.66	15379.4	4578.52	4024.34	15852.3	10763.1	34949.2	6910.89	6082.13	8290.17	7052.56	8418.34	8460.97	10306.1	13422.7	5618.35	14785.5	8118.79	15066.6	11271.9	13138.5	3791.98	7263.13	4829.45	6702.44	8959.95	4560.19	4001.82	11190.4
Com_3664_neg	1-stearoyl-sn-glycero-3-phosphoethanolamine	C23 H48 N O7 P	481.319	74351	25124.1	49668.4	57219.3	23675.1	22343.4	39998.2	22144.5	19836.4	49006	60320.8	39436.7	16338.2	17671.9	41922.4	26512.4	37226	27914.2	21072	27269.1	25310.7	29687.4	29409.8	23207.3	35426.8	34556.9	29127.3	179418	8351.45	44342.3	23915.6	15274.5	11012.8	20722.1	18777.4	22101.2	29995.7
Com_5403_neg	2-{4-[(1-Oxido-2-thienyl)carbonyl]phenyl}propanoic acid	C14 H12 O4 S	276.045	19454.9	31312.1	24379.1	9881.72	21656.3	8988.8	17244.9	6419.05	6603.63	33145	34983.8	5145.09	7703.99	8745.5	17019.6	14595.5	19029	15695.1	17082.6	16983	17185.4	34445.3	47081.2	19148.5	35995.1	18126.5	69618.3	48579.8	39218.4	12077.4	9324.68	11890.9	19058.8	20522.6	7926.66	6176.08	16793
Com_136_neg	5-Aminovaleric acid	C5 H11 N O2	117.079	8.92828e+06	5.44586e+06	1.31969e+07	8.53311e+06	5.39378e+06	1.31028e+07	7.52173e+06	7.43416e+06	5.03263e+06	1.43224e+07	1.14219e+07	8.9174e+06	7.43498e+06	6.68362e+06	2.44755e+07	1.01791e+07	7.64753e+06	6.84827e+06	6.81487e+06	7.21301e+06	6.90026e+06	1.05904e+07	8.01638e+06	4.75381e+06	4.72823e+06	5.65412e+06	6.09003e+06	8.74591e+06	6.09151e+06	7.02635e+06	8.01582e+06	1.10861e+07	6.7517e+06	7.15938e+06	9.26698e+06	4.10517e+06	8.07443e+06
Com_5866_neg	Eugenol	C10 H12 O2	164.084	18874.5	7303.17	14131.6	8808.07	7726.65	14278	14939.8	8235.78	22573.5	13547.6	24349.3	14709.2	14572.3	14235.5	29759.1	11440.7	19724.7	16826	12997.8	13658.6	16574.1	10684.7	13659.2	11762.8	14513.9	10385.7	20846.1	18970.7	12814.2	23087.2	12282.7	9746.5	14974.9	21470.3	25339.8	17224.1	17087.6
Com_698_neg	N-Acetylaspartic acid	C6 H9 N O5	175.048	1.19886e+06	840104	419757	208291	877705	986973	650556	441652	533172	1.21085e+06	357289	259494	847426	980074	1.59778e+06	581972	517123	334612	454134	519921	320886	841286	367683	310558	1.4082e+06	818447	900727	2.45812e+06	777556	190474	1.05014e+06	775915	769636	1.2664e+06	166791	524204	818721
Com_5761_neg	L-dihydroanticapsin	C9 H15 N O4	201.1	44442.1	18089.2	27993.7	31237	17389.2	28616.5	25589.1	36231.3	10997	43827.4	22738.7	23654.7	14129.6	17288.8	32137.6	17273	23450.7	20659.7	19119.1	20324	16262	25997.1	17003.5	21479.6	22740.3	19856.9	16323.8	57761.2	20825.5	22125.4	19400.4	12295.4	16630	30803.2	15022.9	10258.8	26224.8
Com_4401_neg	heptadecenoic acid	C17 H32 O2	268.24	59138.8	30557.1	37818	33578.2	20054.3	32355.3	56376	35892.7	25570.4	120662	48845	20968.5	32320.2	38726.6	41405.5	24120.1	39577.2	42172.8	36191.8	31531.7	28542.6	37554.5	53796.1	35262.6	34906.7	32869.4	36953.2	39035.8	38435.2	31152	29778	22380.5	27906.9	22534.1	63189.8	20468.6	50005.3
Com_4126_neg	LysoPC(18:4(6Z,9Z,12Z,15Z))	C26 H46 N O7 P	515.299	6988.15	12553.6	5046.69	6665.56	10157.1	4407.79	13005.5	6110.2	24791.8	3223.72	6183.52	27960.8	11362	10100.7	9899.95	9055.13	17449.8	12530	13517.9	12765.1	11906.6	5418.75	4742.06	17153.3	5021.99	5980.34	7000.69	4811.89	6791.29	14762.8	8548.64	17633.3	20014.4	6975.66	11508	22157.9	5613.17
Com_8541_neg	Coenzyme M	C2 H6 O3 S2	141.976	5621.03	6201.15	3410.37	2647.83	5768.93	3607.66	4475.53	3598.76	3473.93	3859.99	2981.27	1598.67	7196.37	2503.95	7691.35	2770.83	3230.96	2832.44	3505.2	3052.03	2937.65	7347.6	6126.36	2005.84	2883.12	3304.34	4852.2	4383.23	5483.85	2748.38	2474.56	3955.24	2490.39	3666.92	2035.92	1319.47	3280.45
Com_4471_neg	4,12,14-Trihydroxy-11-methyl-6-methylene-16-oxo-15-oxapentacyclo[9.3.2.1~5,8~.0~1,10~.0~2,8~]heptadecane-9-carboxylic acid	C19 H24 O7	364.152	67241.2	44631	46775.6	55844.4	29644.9	27002	57577.5	58364.7	5288.97	14588	17144.9	7549.83	5319.8	11498.2	11993.1	10835.1	15201	18355.8	20781.9	19260.3	17847.4	32917.6	33377.4	22581.8	19173.7	28732.4	20827.4	118320	32705.5	14899.7	11183.1	5251.38	11151.2	14950.3	5923.47	4297.16	11134.7
Com_3995_neg	1-(4-Hydroxy-3-methoxyphenyl)-3,5-diacetoxyoctane	C19 H28 O6	352.189	55685.7	42970.1	59815	69350.4	38608.5	28374.8	62707.7	51661.7	7335.07	19450	18274.7	12922.6	6193.06	10423	14388.8	10885	20090.8	22088.6	21019.8	23523.1	23164.4	42472	34821.4	29610.4	24273.7	40853.4	29471.8	99847.2	26989	17757	12782.3	5741.67	10910.3	18553.6	10719.3	7010.71	15042.4
Com_5338_neg	5-Hydroxydecanoic acid	C10 H20 O3	188.141	34004.2	20535.3	62588.6	35734.5	24915.3	17515	40254.7	37482.9	7983.9	23213.3	33476.5	7744.75	8398.03	9739.06	26984.9	17082.8	20378.3	17810.1	16852.2	18188.5	17245.4	35043.7	32852.1	13554.8	19660.9	19573.9	16927.9	65074.5	24423.8	14045.2	13199.4	6029.66	16563.3	21237.8	19735.6	6993.87	22782.8
Com_8174_neg	4-Hydroxyphenobarbital	C12 H12 N2 O4	248.08	3624.25	4515.53	5973.99	5303.94	4009.95	5498.91	6581.19	6092.18	3122.44	14208.4	9189.89	7905.78	3203.04	4083.6	6810.73	5035.48	4594.36	5215.41	5029.89	4822.92	4065.99	7733.11	5986.84	3873.94	3349.78	5391.35	4000.09	8424.32	4779.16	3129.88	3785.8	3378.99	2853.37	4877.77	6180.43	3348.8	8943.38
Com_7604_neg	2,3,23-Trihydroxyolean-13(18)-en-28-oic acid	C30 H48 O5	488.35	3897.1	7127.03	7337.38	6370.16	12055.2	7922.3	14457.1	9860.76	6927.57	4884.75	6355.41	9516.64	4427.38	5952.94	8118.27	6799.87	6930.45	5991.18	4755.8	4872.42	4493.91	5579.19	7580.26	7925.29	5049.67	8674.1	8975.91	4953.38	5282.02	6008.43	5104.69	5885.12	4260.92	4600.48	6253.66	11464.4	4647.13
Com_8328_neg	HEPES	C8 H18 N2 O4 S	238.099	4103.18	760.224	1186.07	2491.05	1117.84	1211.07	1400.35	1174.93	1628.7	17611	5566.04	2833.28	3059.84	1300.78	3427.24	968.234	1837.21	2397.28	1392.67	2051.44	1782.67	2792.67	1733.82	2629.26	1849.87	1084.98	1187.51	2736.75	1799.74	2066.62	2153.09	1349.5	2076.52	5950.17	4355.77	4035.68	5564.38
Com_2677_neg	1-(5-Hydroxy-1-benzofuran-2-yl)-5-methyl-4-hexen-1-one	C15 H16 O3	244.11	63844.7	85337.8	114857	77802.6	69985.9	42781.5	85786.5	33437.8	14745.1	306633	133989	15910	32328.5	49082.9	34021.6	44222.8	73493.9	72148.9	63651.6	69998.3	62331.7	162548	197127	71725.3	134729	87538.9	229210	123766	145326	69113.4	97505.4	25391	74092.7	63835.6	35232.3	32531.2	158344
Com_7071_neg	Codonocarpine	C26 H31 N3 O5	465.227	9697.69	11423.7	14906.3	10820.5	15927.6	17548.6	24957.2	14099.6	9879.72	23688.5	18956.3	7452.79	8738.61	11248.8	17433.9	9670.72	11069.4	10902.5	9490.37	11467.8	7843.88	32938.2	5442.05	8155.19	6007.71	11450.9	5130.22	14436.2	4207.29	9313.62	11136.5	7006.52	9023.71	8312.85	18744.9	12523.2	13262
Com_4348_neg	Nizofenone	C21 H21 Cl N4 O3	412.131	41888.3	21636.9	71346.7	48341.7	36492.6	30332	42973.9	28470.1	13022	79494.3	84955.8	25803.7	19395.8	14357.4	27146.5	35557.2	30294	33554.9	26137.5	28704.6	26003.8	14839.7	32108	14396.3	25598.2	32627	25622.2	57487.3	15076.9	23261.8	21562	10161.6	26665.8	42971.1	14794.1	11230.1	53285.1
Com_6127_neg	Ceanothine B	C29 H36 N4 O4	504.276	10259.9	13596.2	14724.1	20928.9	9539.71	17183.8	15989.6	15966.8	14009.9	21509.3	12183.2	11557.1	15998.7	11620	15880.7	12522.3	11302.6	13737.3	10058.5	9353.85	13582.7	13649	8616.03	9352.12	13683	16880.4	9709.66	6070.11	10176.2	12377	13764.9	7760.96	16886.4	17561.5	12429.8	10658.9	10547.7
Com_7790_neg	Benzyl succinate	C18 H18 O4	298.121	7169.89	14129.7	15365.6	9050.22	10551.7	7180.12	11581.2	8472.77	3708.75	10485.6	14553.7	3765.28	4379.84	6742.03	6021.26	8469.04	7815.15	7878.27	7941.24	6732.38	6806.69	15473.7	14014	6348.86	7554.82	9137.4	9851.04	17335.2	9844.74	10809.8	5986.57	3060.89	7201.47	6713.51	4186.17	1401.48	9024.77
Com_674_neg	Tetradecanedioic acid	C14 H26 O4	258.183	194895	251151	211855	419169	486724	217049	719796	277166	200695	177462	769283	620305	94971.2	115828	327291	289574	388788	314520	299668	298614	430513	711784	574675	347732	321425	336322	291565	713149	592741	181400	213165	316524	205638	298197	1.28131e+06	223902	260161
Com_7749_neg	(3Z)-3-Ethylidene-4-isopropyl-7-methylene-2-oxooctahydro-1H-indene-1,6-diyl (2Z,2'E)bis(3-methyl-2-pentenoate)	C27 H38 O5	442.272	4530.87	3973.73	3624.06	3101.86	12203.7	7458.47	7230.24	7514.67	2817.16	9218.55	3879.48	1703.7	5379.34	3187.56	8624.18	4100.57	4396.84	4811.88	5318.38	5059.02	4917.69	6175.12	8378.77	3475.55	3440.1	16599.8	5886.5	3913.27	6163.09	2446.5	2358.76	1116.05	1794.03	11283.4	9994.85	10619.6	11950
Com_7160_neg	4-O-alpha-D-Galactopyranuronosyl-D-galactopyranuronic acid	C12 H18 O13	370.075	15378.3	7595.02	14395.4	7654.17	8793.05	5435.31	8983.78	10129.3	7855.15	20331.6	17329	14176.5	9550.12	3944.13	12204.9	9396.03	10411.9	10966.8	9656.17	10672.6	10171.4	11721.7	9174.93	14440.9	28087.6	7768.21	25723.2	15550.1	8881.72	7154.81	6313.88	6224.34	6999.23	8643.29	10812.7	14394.4	7965.49
Com_3567_neg	Succinobucol	C35 H52 O5 S2	616.326	23766.2	21968.6	25598.4	32353.6	30556	55491.6	63741.8	47815.7	19198	27886.4	84124.5	10686	16795	19319.2	91198.3	25697.3	38662.9	39799.6	37661.7	30917.2	33063.2	10091.7	31029	23960.9	14206.1	26024.1	16803.9	18669.2	100563	50040.9	14596.1	28862.7	47190.3	21434.4	93358.4	62937.4	25631.9
Com_812_neg	1,4-Anhydropentitol	C5 H10 O4	134.058	841514	444388	915466	443662	490249	846888	769035	605606	384508	1.2062e+06	850605	387298	554903	588552	1.85135e+06	1.1564e+06	593915	572063	574925	661811	609125	522515	606993	433845	335670	406077	685523	582981	457055	415056	743231	351383	596358	632599	206647	295727	659867
Com_542_neg	GLYCERYL 1,2-DICAPRATE	C23 H44 O5	400.319	1.17611e+06	1.47572e+06	1.87788e+06	525686	795255	1.88496e+06	655713	1.90134e+06	1.01352e+06	1.98003e+06	737695	932924	663565	699181	1.41219e+06	845744	891513	805416	734469	758546	685869	550644	726427	431415	1.67069e+06	701951	626109	418599	380691	774253	551787	788648	211063	799715	787990	786383	1.91584e+06
Com_4894_neg	DIBOA	C8 H7 N O4	181.037	44890.6	25498.6	32305	31556.3	21843	26545.5	45524.8	33607.9	18008.8	37977.6	30877.3	38910.2	24428.7	22997.4	57287.2	21513.4	19698.5	21885.3	23597.7	23974	19790.5	31745.3	25271.1	20647	22104.5	31116.8	27454.1	38176.5	26547.9	16800.1	20748.1	19909.3	24915.9	30452.1	22037.2	12252.5	29697.2
Com_2531_neg	(4R,5S,6S,7S,9R,11E,13E,15S,16R)-7,16-Diethyl-4,6-dihydroxy-5,9,13,15-tetramethyloxacyclohexadeca-11,13-diene-2,10-dione	C23 H38 O5	394.272	134597	88196.1	28532.1	54885	58648.7	90697.3	75012.1	67828.2	96521.1	130785	61746	88666.8	173499	61179.7	121530	199367	76600.5	62226.9	61820.8	63606.9	61528.8	107627	28300.4	83089	104961	38934.1	66678.7	36450.6	54228.5	33769.3	99409.7	54158.3	26258.5	83021.6	108863	52747.1	26282.6
Com_4713_neg	3-Hydroxynonanoic acid	C9 H18 O3	174.126	46312.1	11958.8	19805.3	50481.4	10745.4	23628.5	14451.6	24302.7	6761.4	28536.7	20390.4	17543.3	15586.5	6816.36	29626	7883.4	15509.3	14004	14866.4	14330.6	14112.2	23888.4	12587.1	11656.7	10132.9	10165	10757.5	31470.8	11938.1	8819.08	13264.4	8243.31	18342.9	35542.4	14937.1	9375.75	22049.6
Com_4489_neg	3-(2,6-Dihydroxy-3,4-dimethylbenzyl)-2,4-dihydroxy-6-methylbenzaldehyde	C17 H18 O5	302.115	39886.5	32798.1	54673.5	41995.5	26579.9	28903.9	27969.4	31271.2	19129.4	74646.7	79379.6	25030.9	23743.9	25772.3	21410.8	38762.1	32624.7	29178.3	27375.8	27668.3	26520.3	46060.3	24664.3	21814	18978.2	30139.4	34924.3	69400.5	21689.8	39139.2	27829.7	7843.84	22747.7	42402.6	24588	9530.32	45373.1
Com_7581_neg	N-Acetyllactosamine	C14 H25 N O11	383.143	13619.6	11430.2	11260.6	10673.7	9062.69	12997.8	15567.5	15611.1	4364.93	18668.6	11519	7814.32	9539.43	13165.7	16438	10377.9	11024.1	11029	10969.2	8695.31	9160.9	10893.7	9043.58	5384.43	10486.3	10391.9	11990.4	11746.3	12326.5	10986.6	8764.12	4970.86	10572.5	11385.1	9315.42	6302.63	9279.28
Com_3242_neg	240I539PWQ	C5 H14 N O6 P	215.056	53580.2	40404.1	57234.9	56785.5	20608.1	107468	37772.5	46530.7	43301.3	92406	73380.1	70603.5	62069.3	42771.1	204384	74719.4	26284.1	34831.9	33348.5	49406.9	55481.7	67183	29490.6	15453.8	24081.1	23050.9	37564.5	41997.1	34390.9	23833.2	47666	69096.3	32417.7	31312.6	37102.3	14878.3	40488.8
Com_5942_neg	9-Hydroxy-10-undecenoic acid	C11 H20 O3	200.141	31902.7	28042.3	32050.9	29057.6	18395.5	20967.1	30324.2	29050.7	8890.22	21427	22333.8	14673.9	14389.7	13444.3	18416.3	13849.5	16348.4	20071.6	21147.8	15991.9	16922	29985.2	23696.8	14687.1	15810.5	23684	21679.8	43474.4	25814.6	20290.1	13932.6	9441.35	17913.2	17971.9	13978.4	8799.12	19408.7
Com_3178_neg	Dibenzo-18-crown-6	C20 H24 O6	360.157	70699.9	33729	99131.3	106916	18384.5	89683.8	45723.1	45876.2	11146.8	61397.5	100926	17283.6	19501.5	10681.5	52451.3	61650.8	33970.2	37375.2	34001.2	32737.4	32229.6	51208.9	32297.3	18213	9185.53	21238.3	19854.6	47810.6	19074.7	26711.2	48317.3	22373	18636.7	40644.4	61453	10006.2	40211.9
Com_96_neg	2-Phenoxypropanoic acid	C9 H10 O3	166.063	186499	602110	239178	262588	195211	241197	215055	110356	145660	2.72401e+06	642371	438768	338320	618012	1.28545e+06	188164	2.13298e+06	2.15102e+06	1.92293e+06	1.91817e+06	1.7055e+06	299062	691676	1.68522e+07	388498	223780	280831	339314	3.5607e+06	465188	179241	764013	1.47904e+06	489983	328431	787945	290377
Com_7431_neg	2-Amino-1-methyl-6-phenylimidazo(4,5-b)pyridine	C13 H12 N4	224.107	4141.39	7395.81	9292.3	14924.1	7794.39	4634.39	14246.9	5693.51	2498.74	11097	8315.61	6183.4	8309.77	5504.29	11430.9	4672.8	6930.25	5288.12	6354.2	5645.87	5512.32	3320.68	6899.72	3609.6	2516.83	5909.07	2706.7	3213.4	5173.45	8789.93	6056.48	2629.54	4657.12	6296.81	7700.71	5156.24	10151.3
Com_6738_neg	4-Heptyloxyphenol	C13 H20 O2	208.146	19858	9997.95	7066.86	5900.74	15497.3	18768.8	20441.2	13903.2	9826.35	20536.3	6705.86	12473.2	7222.05	16519	14092.4	18700.1	11652.7	11300.3	10289.9	10046.2	11194.2	9256.65	15072.2	8715.2	18733.6	8644.83	19666.5	24319.2	4728.29	20805.1	12823.3	3271.97	3426.98	5682.63	5530.63	2489.33	11680.5
Com_7162_neg	Stiripentol	C14 H18 O3	234.125	16248.5	8490.03	5330.55	3170.93	17766.4	11214.2	18738.3	10730.5	8781.18	12862.9	6149.14	6343.6	4521.31	10627.2	10285.4	12028.8	10975.1	7502.15	7192.59	7732.6	8468.09	6769.22	11165.3	5846.82	15957.9	6588.05	15873.4	16663.1	4571.04	17275	11897.9	2301.41	1940.33	4998.1	4375.4	1947.42	6732.95
Com_364_neg	f 133a	C2 H2 Cl F3	117.98	3.22086e+06	2.46378e+06	2.44944e+06	1.68291e+06	2.81494e+06	3.35459e+06	2.65493e+06	2.23255e+06	1.63592e+06	4.19795e+06	2.5611e+06	1.89753e+06	2.84662e+06	2.44307e+06	5.95588e+06	2.55553e+06	2.40769e+06	2.33576e+06	2.30075e+06	2.38342e+06	2.46758e+06	5.14718e+06	3.58549e+06	1.8714e+06	2.64394e+06	2.03716e+06	3.2648e+06	3.26678e+06	3.40568e+06	1.57292e+06	1.75743e+06	2.31043e+06	2.84241e+06	2.28564e+06	2.15438e+06	1.54332e+06	2.26596e+06
Com_5814_neg	Niraparib	C19 H20 N4 O	320.162	23440.2	28392.7	11065.6	18004.2	21517.8	16295.7	20130.8	23974.1	21132.9	16830.2	24450.7	19824.7	21576.7	28100.6	10020.8	23572.3	23721.4	20859.1	18703.6	18874	20135.2	12423.9	11657.1	25031.4	23261.1	19239.1	16964.5	19383.2	12293.8	23703.9	20524.3	21457.8	21901.1	22967.7	25213.7	25059.3	40062.8
Com_6513_neg	beta-D-Xylopyranosyl-(1->4)-beta-D-xylopyranosyl-(1->4)-beta-D-xylopyranosyl-(1->4)-beta-D-xylopyranose	C20 H34 O17	546.18	22737.5	25597	18459.3	15141.5	21229.3	11849.3	13469.3	10245	8913.36	45760.9	27065.5	6506.49	17162	15254.1	24000.3	14899	16107.2	19541.1	12117.4	13177.3	16800.6	30595.7	26183.9	13571.2	28402.6	7479.91	20212.3	32124.3	14862	11083	11741.1	6390.59	16941.5	20701.1	9769.44	12643.5	21491.5
Com_1896_neg	Phenol	C6 H6 O	94.0418	211707	189658	195221	147905	115364	287680	224204	229401	168767	346307	169460	112991	159006	305543	434857	218086	157965	157483	92630.3	101437	150246	240956	141938	85657.5	127943	125467	116319	196266	131019	89538.4	153703	141283	141245	193511	274595	117025	208617
Com_2542_neg	(9S,10E,12Z,15Z)-9-Hydroperoxy-10,12,15-octadecatrienoic acid	C18 H30 O4	310.214	90723.9	128945	144800	152468	133234	57957.4	135287	100547	30043.5	84001.2	126877	60390.2	47331.3	91036.6	78471.3	115030	111780	100622	88989.2	85655.1	82083.1	53918.9	87169.1	98328.9	125066	117916	145458	103965	89333.9	131546	72412.9	35824.5	116779	113240	61194.9	45098.9	138965
Com_717_neg	taurohyocholic acid	C26 H45 N O7 S	515.291	29246.2	164418	100483	23605.6	135357	24029.4	120138	24620.6	33270.5	46351.6	64115.5	907130	54301.8	15496.7	19186.5	27315.6	156146	121859	113592	103225	106298	6275.94	57611.3	58288.2	119179	32015	48116.9	18392.5	9331.59	31629.8	39868.6	29152.9	37893.5	33824.6	24805.8	818106	91124.1
Com_3095_neg	4beta-Phorbol	C20 H28 O6	364.189	101921	64850.9	85648.8	112211	46753.4	43367.3	85459.9	75267.4	8228.98	14643.8	26671.8	18118.1	8585.35	16176.4	13897.1	19047.5	38699.6	32830.8	29241.5	34895.7	29667.5	55549.2	62394.6	39495.8	32801.6	56237.4	26986	157190	48005.4	25156	10204.8	5527.31	17411.3	21987.4	8369.46	4886.79	27887.2
Com_1983_neg	(2S)-2,3-Dihydroxypropyl (6Z,9Z,12Z,15Z)-6,9,12,15-octadecatetraenoate	C21 H34 O4	350.246	35318.8	61182.1	66089.6	51110.2	50850.1	32230.3	107516	87867.4	119118	21808.8	69059.8	143620	38713.4	59542.7	42410.6	45303.1	64460.2	58264.4	57672.3	60454.7	56772.6	22736.2	32230.6	32818.1	21111.8	20902.8	25652.6	31427.6	24851.7	67419	58227	77781.1	56932	56249.9	255810	31658	49721
Com_6952_neg	Reduced-(S)-usnate	C18 H18 O7	346.105	3365.26	10706.8	13613	5027.98	10153.4	5523.48	17107.7	15709.5	5429.04	14497.9	24058	1244.45	3612.56	2399.35	10827.3	12776.1	9926.85	7051.62	9803.02	6852.09	5933.67	23251.9	6178.26	5921.84	3380.8	10431.3	11986.4	41304.2	5128.32	14698.8	14027.4	2000.53	3037.81	6243.59	4375.45	1862.5	4553.96
Com_8326_neg	5,9,10-Trimethoxy-12-methylbenzo[c][1,3]dioxolo[4,5-i]phenanthridin-12-ium	C22 H20 N O5	378.132	987.218	1024.07	1230.34	621.426	886.176	931.714	1123.25	943.835	494.688	1282.71	1297.26	517.069	792.155	1041.09	1695.36	1096.3	1261	845.278	940.614	814.222	810.17	1640.87	1401.47	871.376	1048.39	1036.21	1267.7	1936.37	1449.31	985.435	811.697	594.622	832.138	777.617	673.967	526.395	997.39
Com_2928_neg	3-propylcatechol	C9 H12 O2	152.084	27233.8	59466.3	27274.6	33841.7	50335.4	15776.4	28415	17525.8	5471.68	86682	93068.6	9689.65	7555.2	25967.9	25878.6	20806.1	37307	33814.7	33514.6	36943.2	37028.9	67415.9	55420.4	57270	59041	42087	50546.1	102779	58285.1	75731.9	22275.9	9063.6	49021.8	36310.1	10436.8	8785.96	59575.1
Com_2809_neg	2-Hydroxytetracosanoic acid	C24 H48 O3	384.36	29261.3	9115.16	31206.6	3718.07	8603.65	16897.6	5197.96	9707.52	30562.7	11270.4	19128.8	31252.8	14574.9	31097.4	40044.1	6436.51	14351.1	16209.9	18856.9	18090	16763	202621	78146.5	15260.9	132360	21578.3	40958.8	44566.1	48543.1	8966.51	20043.6	23638.5	13306.5	8949.7	25547	44363.1	26928.4
Com_2464_neg	16-Heptadecyne-1,2,4-triol	C17 H32 O3	284.235	50497	48878.8	87823.7	36174.9	60300	58249.1	46134.7	22078.1	16861.1	79441.3	52541.4	57451.6	29705.1	48831.2	59263	36685.4	54879	51464.8	53125.8	48476	46021.2	43884.7	96018.9	44265.3	89568.5	95414.8	74880.4	182780	84248.7	43491	29824.9	32595.4	29657.6	31507.9	45557.4	16382.5	62544.4
Com_736_neg	N-a-Acetyl-L-asparagine	C6 H10 N2 O4	174.064	1.42541e+06	327299	875369	781805	278264	1.24675e+06	749615	756660	458172	1.48874e+06	472857	713667	923124	625163	1.30001e+06	1.09971e+06	402853	604506	434998	434992	565490	727604	222837	365342	340902	701455	263681	605696	409001	349864	1.05136e+06	364847	351717	821064	786953	363990	901991
Com_7636_neg	(+)-Uvaricin	C39 H68 O7	648.498	17389.8	9406.68	3419.77	1393.36	7915.75	5128.7	12450.4	4416.09	3013.23	9183.95	9176.1	9758.26	2628.34	8777.12	9801.61	3360.21	5169.13	7120.6	6355.45	4587.4	4879.06	2978.28	8498.41	6031.04	11193.5	11615	2588.37	7908.08	3479.55	12632.8	13505.9	7417.88	6599.94	1941.21	3982.26	6873.39	3916.02
Com_7859_neg	Fesoterodine	C26 H37 N O3	411.277	15483.9	3109.65	11320.7	5713.72	2895.19	1997.09	3202.04	5765.77	1999.69	2671.94	5401	6094.33	2445.35	17867.5	5306.52	10134.9	6798.44	4884.91	4463	3387.96	3739.53	2848.94	3514.95	1671.26	4676.24	2805.7	3356.02	14776.2	3722.79	2133.13	4213.47	3812.57	5283.28	10343.3	1523.8	1094.43	7475.29
Com_3326_neg	(+)-a(S)-butyr-amido-r-butyrolactone	C8 H13 N O3	171.089	45136.7	39510.9	93551.2	98121.7	37764.9	98837.2	58828.5	83586.8	18210.6	60646.1	89574.9	29411.4	31672.4	43789.3	39278.7	42807.3	59593	47510.4	56932	37895.4	43440.5	48308.4	70528.6	35930.6	32281.9	53431.7	15247.7	80061	80921.5	69707.1	44645	29537.3	33217.8	52826.6	71991.1	13081.1	16683.9
Com_1495_neg	Bis(2-ethylhexyl) phthalate	C24 H38 O4	390.277	153680	178975	117425	99165.6	246309	88515.5	306259	120427	109274	134752	120994	288703	179713	175375	100706	192399	157526	179655	143114	145541	151207	143104	140859	155852	127330	105555	128609	121017	96794.3	117400	155989	97648	93384.2	187713	199313	308318	130156
Com_5669_neg	Forasartan	C23 H28 N8	416.242	13877.1	21382.9	20358.8	12827.2	16188.2	24314.9	21434.8	22917	10134.4	16122.9	26563.8	8208.38	9838.69	15040.7	17224.1	16312.9	18320.7	17801.5	12874.3	11110.7	13586.8	10546.1	15249.1	8951.55	9240.86	11306.8	11640.1	22004.3	11732.3	33130.2	15069	5652.99	10972.3	18682	24883.2	7611.56	9719.01
Com_7426_neg	3-beta-D-glucopyranuronosyloxy-5-methylisoxazole	C10 H13 N O8	275.064	11484.6	15841.9	13175.1	11009.1	9871.88	15887.9	19829.4	15019.8	8649.49	22084.9	12130.7	9805.74	11582.9	12858.4	26541.1	13722.4	9865.9	8672.69	10193.3	10828.1	11343.3	22066.9	13824.8	11089.7	9222.58	12199	13322.2	22132.6	9410.39	10316.4	9769.73	7249.4	13020.7	17372.7	16300.4	6627.26	20736.7
Com_3550_neg	(2-Hydroxyphenyl)oxidanyl	C6 H5 O2	109.029	28152.4	31325.8	58958.2	17005.8	20784.7	25753.3	27486.6	31470.3	11417.3	33365.8	31623.9	31376.4	28825.6	32045.2	47126.7	20619.7	26747.8	29330.3	29151.7	18681.2	20091.5	38990.8	46493.3	34548.4	30096	31530.4	33208.9	40634	51691.8	27503	17105	83773.8	27188.3	20131.5	17801.6	38664	31092.9
Com_8285_neg	Embelin	C17 H26 O4	294.183	3051.17	4014.45	4985.16	2965.95	5660.71	4210.25	5273.47	3427.48	4045.86	3477.88	4279.73	6559.43	5548.6	5932.98	4887.42	5494.58	4052.59	5713.3	4364.31	3904.96	3861.57	3934.73	4314.41	4657.52	4321.13	2430.14	4015.3	4505.55	5229.24	4789.77	4080.55	4966.91	4137.25	3676.41	5544.96	7223.92	3573.41
Com_4637_neg	(2R)-1-[(2S,4R,5Z)-4-Benzyl-2,5-dihydroxy-5-{[(1R,2S)-2-hydroxy-2,3-dihydro-1H-inden-1-yl]imino}pentyl]-N-(2-methyl-2-propanyl)-2-piperazinecarboximidic acid (non-preferred name)	C30 H42 N4 O4	522.319	37198	22082.9	29864.6	10606.1	67056.2	13133.9	49635	18241	8049.48	24639.4	12469.7	38654.9	7844.48	10131.3	17812.9	9498.17	17232	18900	14281.8	15226.2	13031.8	14545.5	11642.1	27403.7	13546.5	18832.3	14885	18480.1	9096.11	9807.93	5711.44	12026.9	7345.93	9778.44	18621.3	31928	14048.9
Com_3801_neg	6 beta hydroxy testosterone	C19 H28 O3	304.204	28750.9	22717.1	32683.6	30097.6	19526.4	55526.9	25122.9	11990.7	51337.1	117374	38474.6	20080.1	42402.9	13622.5	157614	94155.2	37361.1	20766.5	31414.1	27417.7	19978.7	9397.76	7641.86	3876.22	18364.1	5384.25	31385.2	70966.3	12614.5	21029	52246.8	6132.28	30761.3	35415.3	83074.8	19174.3	61087.9
Com_3588_neg	5,4'-dihydroxy-3,3'-dimethoxy-6,7-methylenedioxyflavone	C18 H14 O8	358.069	7351.04	7897.35	7709.74	5451.08	7471.45	6940.19	7614.43	5069.04	3811.05	10884.3	6277.32	3900.6	7526.32	8681.41	14328.7	7031.94	11145.4	9798.41	11400.1	10307.8	7243.37	7597.99	11382.5	5394.5	8534.03	6641.93	12257.7	10086.3	12920.9	4542.16	4897.23	4894.74	7817.52	7417.35	6109.81	4513.62	139526
Com_4658_neg	(2Z)-3,7-Dimethyl-2,6-octadien-1-yl 3-oxobutanoate	C14 H22 O3	238.157	4325.3	4491.15	3001.37	2839.6	3359.44	7530.72	11202	8864.22	9509.48	3529.3	5616.34	21790.6	3698.3	5516.07	14531.1	3876.65	7025.63	7240.56	6094.96	5816	4963.17	7595.4	3969.5	2137.38	3827.38	3268.53	2850.08	4900.86	3295.09	4277.02	2891.4	2154.32	3680.97	5122.8	56453.3	3922.74	3285.14
Com_3769_neg	N-Acetyl-L-leucyl-L-isoleucylglycyl-L-valyl-N-methyl-L-prolinamide	C27 H48 N6 O6	552.366	15600.6	60819.3	40910	16587.1	68723.3	25285.6	21891.7	21587.5	4837.98	168921	20851.4	14979.6	61468.6	19324.2	195367	29144.9	16110.8	28176.5	33256.3	34976.4	33334	19939.9	27534.8	13383.4	35148.7	27199.1	64726.4	29744.7	21329	19412.8	13746.5	12361	48015.8	19349.8	15495.6	14992.8	13726.9
Com_2282_neg	ACN	C10 H6 Cl N O2	207.009	183269	138626	217558	154675	103133	229531	164804	145365	73283.4	233811	262521	94408.7	134037	114123	254526	171956	168215	139427	131427	154323	127569	215795	211297	137568	122917	142666	122643	333335	201176	90422.3	145149	105614	112049	157228	142010	55651.3	143178
Com_8170_neg	2-O-ETHYL ASCORBIC ACID	C8 H12 O6	204.064	6307.19	7676.27	6606.27	6082.65	6151.83	7116.51	7408.22	7468.59	2534.41	7978.08	5978.05	4996.65	3295.87	4380.5	9964.39	5259.47	5352.35	5746.04	7792.61	3779.55	6218.98	10511.8	7734.31	8647.56	5676.75	4021.31	5332.6	8829.86	9380.54	9529.34	4020.14	4429.28	5691.88	5545.25	5213.35	3602.23	4624.62
Com_1510_neg	2-[5-(Carboxymethyl)-5,10-dimethyl-11-oxatetracyclo[7.3.1.0~1,6~.0~10,12~]tridec-4-yl]-2-methylpropanoic acid	C20 H30 O5	350.209	130150	39113.4	409748	170625	186281	65760.7	177954	437141	48432.5	299106	361650	188603	113404	19049.2	211566	122350	142230	113252	109889	120502	103035	163535	100052	25637	218030	56086.5	114145	179753	15019.4	34760.7	201435	73499.5	23216.6	182222	140700	72789.1	315287
Com_1242_neg	Oxymetazoline	C16 H24 N2 O	260.189	241051	267414	338011	71747.8	314835	297989	329689	318904	170499	253884	308776	246636	296479	212372	200827	211955	201373	111411	170542	273374	227666	519646	275858	156166	149984	173953	140270	388114	114232	210033	376403	113061	606248	441987	256702	86881.7	134381
Com_8290_neg	2-Acetamido-2-deoxyglucose	C8 H15 N O6	221.09	8386.4	7753.32	6908.46	6430.26	4999.37	6413.75	10877.7	9190.86	2782.22	8390.21	5800.9	3567.55	3793.07	3752.65	7817.65	4206.07	4714.89	3912.57	4036.83	4651.95	4139.16	9123.86	7481.47	4225.79	5112.49	7432.68	8695.53	13118.8	6768.76	5814.45	3476.38	3091.92	4275.43	3722.43	3527.2	2045.4	7391.56
Com_718_neg	1,7-Dihydroxy-6,6-dimethyl-3,5,5a,6,7,8,9a,9b-octahydronaphtho[1,2-c]furan-9(1H)-one	C14 H20 O4	252.136	239622	90687.6	565185	556650	40186.3	559815	216630	507258	159155	760362	1.54141e+06	22520	176594	58288.3	472695	313785	302200	274339	274958	278330	256276	521744	255123	43734.2	206372	349344	209033	359474	94469	77680.7	138317	121323	170860	604224	619015	272215	1.02706e+06
Com_5094_neg	2-amino-3-(3-oxoprop-1-enyl)but-2-enedioic acid	C7 H7 N O5	185.032	35355.9	31504.8	21362.8	25929.8	45629.6	34846.3	40182.6	34218.7	14070	34894	21141.4	33631.4	23548.4	35523	61661.9	19668.2	28022.5	25927.8	22625.2	18682.5	28844.7	42616.7	34187.1	23992.8	19773.3	21437	26584.2	42006.3	47469.6	24128.4	16357.2	40428.5	21474.4	22729.7	25629.1	12277.6	28461
Com_741_neg	Succinyl proline	C9 H13 N O5	215.079	261243	422033	467230	515211	196014	682338	677870	469109	255864	451353	508175	98288.9	414522	361760	356653	499540	453844	430859	423988	268528	412359	513908	541104	458936	241098	504945	165191	492823	361716	407274	248337	182339	330993	216430	431588	58136.7	382609
Com_4749_neg	12,13-Epoxytrichothec-9-ene-3,15-diyl diacetate	C19 H26 O6	350.173	3017.89	5035.59	2202.79	1780.92	2073.85	1901.22	4828.11	2333.37	13549.2	2980.66	1808.19	41905.7	9328.02	2502.8	63961.1	2029.36	7230.74	8418.53	6952.64	5337.73	5219.94	2503.98	2160.7	4286.27	2037.8	1739.15	2285.03	2215.06	2178.28	2159.47	1574.79	15354.8	14667.4	1857.49	20208	11387.3	1841.1
Com_6628_neg	Acetylcarnitine	C9 H17 N O4	203.116	5019.01	2758.76	17239.5	20587.3	1655.44	11049.7	4173.45	4839.18	1895.95	7381.35	15530.2	5113.85	1909.4	4029.49	5593.13	3783.18	4568.46	5064.24	6246.1	5373.14	4624.82	3502.36	8216.3	2493.32	2451.78	3266.2	2319.3	7092.12	3699.17	5689.89	3973.82	1792.58	1800.86	4279.44	23390.1	1926	3185.96
Com_5159_neg	(2R,3S)-3-Hydroxy-8-methyl-8-azabicyclo[3.2.1]octane-2-carboxylic acid	C9 H15 N O3	185.105	11126.4	24554.6	45854.9	13894.4	25944.1	30814.5	44850.7	41205.8	10932.5	15425.7	52945.4	4149.73	19281.2	21597.5	11357.5	26949	12675.3	15809.9	13895.2	19011.3	24126.9	11376.5	34221.8	15858.5	25182.5	11291.4	20766.3	25696.9	12156.2	7079.84	38588.2	9952.11	21054.1	15448.4	25621.8	4901.08	13953.1
Com_1852_neg	Clorazepic acid	C16 H11 Cl N2 O3	314.046	17280.2	14119.4	34233	15107.3	11547.9	16028.9	14409	11986.3	9498.06	34861.6	92768.6	10080.2	13850.1	13289.4	31895	13040.2	16850.8	11310.4	13228.1	19100.1	14223	36998.5	120030	11571.8	18929.1	32247.4	20104.7	577235	22561.5	9821.44	11088.1	12624.3	12939.8	13258.1	13809.7	10705.4	77878.3
Com_8460_neg	Schradan	C8 H24 N4 O3 P2	286.132	5575.62	4916.88	6663.47	5533.31	3792.26	2941	6564.97	4618.26	2154.96	5594.72	9625.03	2660.27	2604.57	2158.31	2831.72	3064.67	3341.19	3714.57	3750.18	3136.02	3515.01	4886.66	5351.95	3394.4	3547.38	6050.9	3621.11	8828.93	3524.07	5358.27	2536.43	1807.53	3824.97	6454.4	2575.5	1908.28	4116.71
Com_1295_neg	Pentaerythritol	C5 H12 O4	136.074	243099	354378	44608.4	157367	236909	279387	165687	480875	152956	428917	262979	187977	118346	328145	179494	214088	194152	195221	195847	167036	189340	281595	137830	134315	210065	122544	153504	352247	140903	448780	158484	85594.2	158205	235835	136717	59016.8	178857
Com_6543_neg	4-nitrocatechol	C6 H5 N O4	155.022	32077.8	15400.8	28795	22238	13334.9	16388.1	21105.2	22329.1	7685.07	27816.6	23811.7	16265.4	12534.5	24040.7	28652	12448.6	19593.2	9551.27	16845.4	15253	19553.2	27467.5	25217.8	15186.7	17711.3	16599.6	17821	24363.5	27023.3	15686.3	13988.1	17149.8	13629.4	23597	11753.7	12227.5	18670.3
Com_913_neg	L-(+)-Valine	C5 H11 N O2	117.079	108790	97904.8	75267.6	49482.4	116766	155499	120875	58514.2	29788.3	123862	91001.8	39658.7	50084.8	70861.7	85471.3	65424.9	95436.6	96248.8	98123	81011.1	84102.3	91153.9	84691.4	68220.3	81727.6	150206	80452.1	69473.1	126310	66032.9	43688.8	53537.8	123032	85068.3	46877	34356	130824
Com_1754_neg	6-O-Sulfo-alpha-D-galactopyranose	C6 H12 O9 S	260.02	247504	194055	166737	71995.9	52161.9	159103	401878	198745	49856.3	291367	180590	201027	65177.7	22824.6	105230	88364.5	101972	99712.6	90228.3	93341.8	84768.4	50654	45865.4	32195.1	40486.1	47532.8	113108	65313.4	96153.8	21486.8	51292.5	10352.5	25148	36884.4	139938	64554.3	37159.5
Com_3624_neg	Carbamoylaspartic acid	C5 H8 N2 O5	176.043	86669.3	23858.6	27288.1	7556.87	19054.9	34044.2	26739.8	28640.4	41809.7	110613	30305.7	58186.5	60940.3	36215.1	69323.9	34376.9	22934	25135.7	33176.7	32869	20323	54065.2	15707.4	32097.4	23385	15498.2	22287	22672.9	23007.6	11025.4	61541.9	80527.6	35477.2	44102.7	8495.19	17272.1	22737.7
Com_1404_neg	Bufanolide	C24 H38 O2	358.287	82146.2	141931	121990	53609	69469.1	224022	131140	102618	115666	133483	99516.9	131334	187185	208688	495857	51177.9	173407	160969	124161	144435	125582	229696	205366	117341	165460	255070	72039.4	148200	202725	171525	213580	262379	124517	116352	262999	117642	156331
Com_1366_neg	HU-210	C25 H38 O3	386.282	302405	373651	376855	119650	183125	342237	281379	279780	310515	333410	261388	166869	218769	158757	903052	414363	220587	203241	194710	195884	188171	170513	136464	151055	351118	147461	371310	183791	132873	115322	161414	95714.1	37984.6	252129	245578	213376	238692
Com_1907_neg	1,3,4-Trihydroxy-5-oxocyclohexanecarboxylic acid	C7 H10 O6	190.048	210356	61839.8	146060	199230	94498.3	76410.8	95401	44696.5	68179.8	154888	34844.3	210030	128463	94154.1	329729	106288	54337.8	127069	87203	115417	83514.1	184549	72887.5	121499	67093.8	85865.3	186222	175102	135672	89059.9	72697.7	98731.5	98271.4	146142	91549.3	61384.4	63475.7
Com_1525_neg	N-Acetyl-L-histidine	C8 H11 N3 O3	197.08	163146	117668	299337	230542	120605	251089	293599	275689	40981.3	169834	302024	55578.4	157423	86820	262662	254440	188630	163969	156639	134170	141876	176345	177899	153208	79976.1	190052	98412.9	288042	179986	298428	177160	88340.1	164845	176326	198825	27925.5	218787
Com_2235_neg	L-Proline	C5 H9 N O2	115.063	134253	104704	86506.6	101135	89105.9	161830	145394	116757	58886.2	117231	57864.4	160332	82427.9	111688	301255	70148.2	77350.3	87933.3	77725.9	71310.7	72191.1	95310.1	99901.9	63073.4	54477.9	110406	66383.9	97383.5	91854.9	73283.6	78931.6	58262.2	76158.6	105678	109761	76502.3	75826.1
Com_951_neg	Anisindione	C16 H12 O3	252.079	331791	401764	646181	695619	315835	238498	461674	441468	43710	161787	289459	89904.7	38567.4	100802	63917.3	130213	213352	189455	178700	201191	188839	151797	395621	192651	263547	510439	278107	598208	214531	195514	85131.7	37177.7	106148	122588	71671.8	54825.7	146619
Com_8078_neg	6-{3-(2-Carboxyethyl)-4-methyl-5-[(3-methyl-5-oxo-4-vinyl-2,5-dihydro-1H-pyrrol-2-yl)methyl]-1H-pyrrol-2-yl}-2-{[5-formyl-3-(2-hydroxyethyl)-4-methyl-1H-pyrrol-2-yl]methyl}-3-methyl-4-oxo-1,4,5,6-tetrahydrocyclopenta[b]pyrrole-5-carboxylic acid	C34 H38 N4 O8	630.271	3176.85	5956.27	5080.43	2518.7	5515.17	8332.8	9582.3	4689.53	5794.96	3046.56	8756.8	2237.71	1656.35	5458.33	8334	6566.45	5071.24	6114.66	4702.9	4680.46	4763.97	7236.95	4130.04	3812.16	4770.65	2782.61	8556.8	5358.88	2730.98	9725.81	5529.48	3928.51	1711.95	2624.12	11157.4	2290.56	3116.49
Com_3295_neg	Val-lys	C11 H23 N3 O3	245.174	22023.7	44709	32452.8	22608.2	33047.6	34752.6	26667.6	31066.7	7105.65	33870.4	42248.4	9610.9	14752.4	20244.7	20314.9	28139.5	26673.2	24824.6	21204.3	24918.2	19801.9	72295.7	33749.5	13014.1	12597.5	16932.4	19314.4	30199.2	22317.3	15679.9	23090.4	15286.7	38968.2	29053.6	14195.4	6067.96	21622
Com_1317_neg	Genistein	C15 H10 O5	270.053	43355.2	312852	351963	75982.8	556240	89978.2	131022	63606.2	9764.24	269309	78329.7	12862.7	19360.8	36242.2	32951.4	66130.1	124354	118874	113909	102229	90811.4	24669.3	308881	113567	401857	244911	167818	89453.3	108159	61829	42891.2	9016.09	73531.1	35659.5	27562.4	67594	264746
Com_4770_neg	(3E,5E,7E,9Z,11E,13E,15Z,17E)-3,7,12,16-Tetramethyl-18-(2,6,6-trimethyl-1-cyclohexen-1-yl)-3,5,7,9,11,13,15,17-octadecaoctaen-2-one	C31 H42 O	430.323	4993.11	3385.14	9557.68	2781.3	3793.93	8856.84	4652.04	11954.1	9164.88	7854.06	11660.6	2118.69	3512.82	4297.91	8615.07	3568.6	6725.86	6008.28	4414.05	5191.85	3035.85	12807.4	8309.86	4596.41	6611.88	4150.68	93371.7	10376.5	9933.23	3451.76	3101.74	3039.86	3942.75	5644.58	2629.4	2185.37	3527.5
Com_1681_neg	2-(Carboxyacetamido)benzoic acid	C10 H9 N O5	223.048	120414	236516	143691	73074.2	87898.8	99076.6	254196	130851	232244	190467	124885	80552.8	176191	138384	210213	148273	186522	190867	179813	153596	160335	523883	106576	145145	193862	198221	307250	614495	206397	55483.7	99876	79336.7	108166	225711	116437	85735.6	316889
Com_1182_neg	N.pi.-Methyl-L-histidine	C7 H11 N3 O2	169.084	388863	162094	256447	189573	162757	530926	211908	213284	193064	1.11742e+06	273880	431216	317477	257364	1.11733e+06	436810	212476	237042	213946	255928	258068	310138	75624.7	116600	147601	122171	229770	143461	131851	189202	394359	276048	243830	201148	292789	139456	196822
Com_216_neg	Dodecanedioic acid	C12 H22 O4	230.152	4.06893e+06	358635	402329	5.44406e+06	536676	1.22131e+06	1.12332e+06	1.68154e+06	772762	2.15771e+06	2.42848e+06	1.65139e+06	701377	187331	1.13851e+06	196643	1.05638e+06	1.08799e+06	984096	1.07679e+06	944128	3.08762e+06	1.17981e+06	864646	554466	834664	589620	2.33833e+06	548457	287317	835643	532443	868883	2.33421e+06	1.8768e+06	502982	2.52207e+06
Com_6085_neg	(E)-isoeugenyl benzyl ether	C17 H18 O2	254.131	12303.5	9323.64	5461.61	1988.75	11550	3824.96	38326.8	12313.7	5917.97	5724.48	5463.95	2591.1	15580.5	1499.8	7712.85	10360.3	5206.58	7249.69	5388.99	5125.27	5644.1	1525.34	2382.06	729.544	5692.56	3037.96	6590.18	1960.98	3027.94	2231.3	3882.85	4191.73	1382.37	7718.13	12280.6	5293.77	3873.32
Com_6416_neg	2-Ethylhexyl hydrogen sulfate	C8 H18 O4 S	210.093	8475.6	25620.2	17063.2	6360	26845.3	6317.26	9062.36	8197.22	4966.84	36927.5	15143	5935.02	9139.13	7462.62	20558.5	17437.6	10789.1	11045.9	11984.5	11934.2	9047.82	13376.4	11611.6	8285.8	15471.9	19770.7	19593.6	27337.2	9496.97	23891.3	7273.3	4383.94	7416.44	7603.57	7590.19	5778.58	17767.1
Com_3238_neg	(S)-glyceryl 1,2-dilinoleate	C39 H68 O5	616.508	20140.5	8763.98	7082.57	2865.46	3800.4	18248.8	2355.5	9383.81	15409.5	9164.96	2402.17	87465.8	23111.8	62459.9	36997.5	4944.77	16448.7	15445.9	13606.6	13326	11367	10740	16661.4	6953.66	30086.9	17152.7	8285.02	3658.61	16766.2	21049.7	17942.6	23720.3	27127.2	23132.2	11666.3	6518.32	8160.12
Com_6434_neg	Marinobufagenin	C24 H32 O5	400.225	7021.84	4679.26	10498.8	5113.33	8361.43	6402.95	10107.1	7879.29	4718.96	8651.97	10623.1	11224.4	4458.76	4221.49	8914.01	6227.93	7500.96	9038.05	9319.08	6535.43	7062.83	8825.07	5665.08	6114.32	3699.96	11481.2	3746.89	9165.64	5029.35	5993.34	8429.56	6944.2	4938.62	20669.8	13181.4	19773.6	9354.55
Com_6741_neg	3-Methyladenine	C6 H7 N5	149.07	2947.52	9979.76	7626.99	12868.8	7856.05	3685.92	4737.21	2955.47	1660.27	9953.71	15332.4	2886.34	4576.87	4555.77	6712.96	4694.07	5143.01	7004.03	6686.91	7472.42	6299.37	5732.52	17625.9	6353.24	6362.99	22854.2	7965.66	26108.2	11226.5	7055.42	2092.64	2129.27	9421.61	4748.86	2346.89	2417.67	6979.64
Com_4083_neg	Kinoprene	C18 H28 O2	276.209	13536.2	40343.1	57376.7	66522.8	36482.8	21336.5	41977.6	30896.4	5524.22	19971.7	56295	8598.83	10244.2	27408.1	18045.9	35839	26329.7	27675.8	18953.7	30339.8	24840.7	15547	52493.6	34513.7	34304.7	52292.3	58193.8	33310.7	43290.4	39677	18346.7	8255.57	25906.3	23016.6	9527.35	6859.33	40706.6
Com_57_neg	Xanthine	C5 H4 N4 O2	152.033	3.09318e+07	2.94236e+07	4.67326e+07	3.05119e+07	2.33401e+07	3.68231e+07	3.6745e+07	2.81135e+07	1.7199e+07	4.84472e+07	5.58619e+07	1.92425e+07	2.99814e+07	2.53364e+07	6.00249e+07	4.10618e+07	3.1329e+07	2.96585e+07	2.87376e+07	2.79996e+07	2.73734e+07	5.27199e+07	4.06403e+07	2.28415e+07	2.76766e+07	3.30792e+07	3.41362e+07	4.84253e+07	3.41165e+07	1.95002e+07	2.58506e+07	2.13907e+07	3.6271e+07	2.56818e+07	3.05637e+07	9.8112e+06	3.47472e+07
Com_6971_neg	Methyl 3-acetoxyolean-13(18)-en-28-oate	C33 H52 O4	512.386	9586.03	1958.06	6273.12	927.444	1491.21	11007	4557.73	1311.16	8207.25	31043.2	11764.6	6808.04	13524.9	6035.01	39466.4	2053.82	8371.46	8176.3	7540.89	5141.21	5277.13	8319.03	16333.2	1828.6	26883.4	3780.4	5600.38	14576.4	15830.4	4686.94	5713.04	18005	5742.23	6555.58	7254.94	4237.99	9776.81
Com_266_neg	Docosahexaenoic acid	C22 H32 O2	328.24	804735	1.84447e+06	1.5064e+06	796916	783653	1.75666e+06	2.13254e+06	845994	651616	2.38066e+06	1.25734e+06	1.64101e+06	1.79012e+06	4.24246e+06	5.17634e+06	570794	1.68316e+06	1.59757e+06	1.55853e+06	1.50374e+06	1.31823e+06	2.18411e+06	3.23151e+06	1.47828e+06	1.54769e+06	3.59948e+06	1.0932e+06	2.02636e+06	1.69355e+06	1.22059e+06	1.60496e+06	3.94059e+06	1.94704e+06	1.33209e+06	1.75717e+06	753871	1.89786e+06
Com_7236_neg	2-(1,2-Dihydroxy-2-propanyl)-9-hydroxy-6,10-dimethylspiro[4.5]dec-6-en-8-one	C15 H24 O4	268.167	11884.9	13257.9	13961.8	13229.6	8029.26	6320.96	9245.7	10719.3	5512.77	15859.2	22721.2	5235.36	5185	9511.64	9229.45	12668	9845.42	9549.61	9251.71	9487.47	9225.17	9778.02	9018.16	5468.17	5742.81	8720.38	7915.66	18253.8	11321.5	12761.1	8522.37	4050.2	9752.01	14315.3	6071.13	3533.66	13778.8
Com_1527_neg	4a,10-Dihydroxy-2,2,6a,6b,9,9,12a-heptamethyl-2,3,4,4a,6,6a,6b,7,8,8a,9,10,11,12,12a,12b,13,14b-octadecahydro-5(1H)-picenone	C29 H46 O3	442.345	462485	238493	419753	353044	218743	288797	293881	259809	137168	175560	287305	118780	173723	102834	97639.6	272307	213058	182555	127183	179513	191331	347241	328230	167488	171953	272275	413513	745927	250564	23595.4	122830	93245.1	141906	147828	181964	95209.6	225289
Com_1550_neg	3-[(Benzoyloxy)methyl]-2,5,6-trihydroxy-3-cyclohexen-1-yl benzoate	C21 H20 O7	384.121	3405.39	3188.74	13554	2739.6	6632.37	3347.66	3470.47	2869.68	1645.13	754482	9863.82	2780.52	2833.61	3221.05	5372.08	2859.62	12176	11576.7	11453.5	11058.6	8064.76	4552.36	3876.66	2960.16	4014.83	3243.37	4345	4558.12	4024.97	4132.58	2355.15	2016.04	2716.78	2802.4	2695.8	1932.25	3710.09
Com_3461_neg	coumaran	C8 H8 O	120.057	47148.3	54911.9	85168	78472	49301	36105.7	53325.2	52773.2	14486.4	169281	71451.4	30837.6	23062.4	39362.7	30942.5	57967.2	54289.2	46742.2	44590.8	43865.7	42588	37835.8	64479.6	28100.3	107286	47146.1	48517.5	81640.8	42210.8	45785.5	33813.9	18021.2	38781.2	40100.8	24570.3	14299.8	47289.8
Com_5644_neg	(3S,6S)-3-(4-Hydroxybenzyl)-6-(hydroxymethyl)-2,5-piperazinedione	C12 H14 N2 O4	250.095	1176.5	16789.4	20355.3	2013.45	8780.15	3741.45	14235.9	13428.9	2691.75	2677.48	35216.3	1422.1	2801.54	15466.8	4432.99	16856.7	12343.7	11361.1	11336.7	9090.06	9706.19	11194.3	14746.2	8985.92	4543.71	16727.1	8290.11	35385.7	8684.6	22120.8	2984.13	2955.75	7792.29	6229.42	6558.75	1136.05	2746.48
Com_85_neg	(+/-)-Glycidol	C3 H6 O2	74.0367	3.01267e+07	3.02017e+07	2.64348e+07	1.99046e+07	9.49276e+06	2.87571e+07	2.9818e+07	1.93116e+07	1.49278e+07	1.83706e+07	2.10263e+07	9.78203e+06	1.51836e+07	2.05578e+07	4.31303e+07	2.55161e+07	1.65819e+07	1.89543e+07	9.14078e+06	2.20761e+07	1.87916e+07	3.29478e+07	2.70861e+07	1.43849e+07	8.76657e+06	1.5988e+07	2.40604e+07	4.98974e+07	2.72794e+07	1.72457e+07	8.93648e+06	1.51825e+07	9.1267e+06	2.17033e+07	1.95006e+07	1.03983e+07	1.38582e+07
Com_5101_neg	avitriptan	C22 H30 N6 O3 S	458.211	42075.5	46405	43608	38653.3	31178.8	27675.6	46916.8	24140.6	27059.5	50337.9	35057.7	24760.7	24527	40380.5	39974.7	26213.7	45421.9	39326.1	26623.5	26147.1	28942	41560.4	57476.4	39908.5	51621.1	46859.3	42140.1	51839.4	50826.8	42302.8	37675.4	31721.9	31635.1	30657	37560.1	21284	41555.1
Com_1034_neg	Glycidyl Stearate	C21 H40 O3	340.298	483718	515561	1.03744e+06	504480	263827	593551	568253	453318	226172	467858	715727	200649	507659	354990	1.14167e+06	417124	487541	425546	447139	394494	399860	515124	1.15744e+06	334484	468879	608256	656311	935733	759576	435771	433113	407134	443266	414613	409603	206048	982415
Com_4928_neg	Warfarin	C19 H16 O4	308.102	20578.8	25199.6	19750	32779.7	19167.4	18321.6	22571.7	21571.6	11204.4	98599.4	53204.5	17156.4	22883.9	17759.8	25579.9	21986.8	24356.1	21502.9	22137.4	20281.1	19161.8	28726.5	19973.3	16965.2	16185.2	23334.7	23536.2	35903.4	17915.5	32908.9	21403.8	6451.35	19482.2	21304.6	23002.9	8191.21	32352.1
Com_6669_neg	2,2'-Dihydroxy-4,4'-bis(4-hydroxyphenyl)-3H,3'H-1,1'-biphenalene-3,3'-dione	C38 H22 O6	574.141	2976.88	2746.35	4126.53	2258.3	3235.72	3815.08	29611.5	5590.6	1666.21	15340	4568.98	1798.7	2504.48	2176.49	10674.1	3079.79	2725.45	3620.35	4901.33	3731.77	3800.94	5792.2	4774.15	2020.36	2930.48	9370.5	3478.33	5660.24	10148.8	2192.71	2102.01	4085.99	16354	2471.57	3085.17	1749.21	2815
Com_3534_neg	Carzelesin	C41 H37 Cl N6 O5	728.249	5050.09	14983.3	22259.2	5975.43	8046.9	7513.77	13000.8	8014.8	3578.01	190828	19957.2	2736.37	3634.47	6937.23	7357.74	6748.49	17396.6	14576	18312.6	15893.1	13886.8	4799.21	19556.8	4481.26	98109.6	12527	7597.78	5848.17	5494.56	8517.3	6715.24	2562.96	33643.2	6965.66	11618.4	10198.1	9423.66
Com_7483_neg	Cassaidine	C24 H41 N O4	407.304	1940.93	6102.31	4732.55	4134.11	2562.78	6329.52	3233.95	4864.28	2916.71	5727.02	4932.15	6838.72	3219.02	6205.44	6404.11	2052.18	4482.86	3863.63	3737.15	4598.16	4182.02	6300.2	2482.68	3510.01	2364	7073.24	1734.1	2064.22	3380.97	5628.95	14587.4	2251.95	4631.11	4818.07	3533.62	2060.08	4071.55
Com_2072_neg	(-)-menthyl beta-D-glucoside	C16 H30 O6	318.204	43509.6	85078.6	98702.5	61905.3	11735	48991.9	132432	92379.1	47930.4	52196.6	76445.7	184431	21770.2	68622.1	45771	61995.5	71207.2	60675.1	66778.9	63356.3	58259	61833.1	54826.7	64781.5	19484.1	47282.8	29379.9	87165	43255.6	99897.1	58089.7	37400.9	57204.9	42492.9	79929.6	13907.5	65327.8
Com_4306_neg	Apocarotenal	C30 H40 O	416.307	30027	22538.8	11199.1	7099.53	10647.6	19497.6	27664.2	46918.4	25645.2	43437.4	11853.7	11439.8	20585.6	21048.5	24541	10436.8	12896.9	17336.4	10009.2	13734.3	9940.04	10611.4	26775.6	12169.2	19938.6	14215.6	19518.7	33527	19370.2	15549.6	9355.52	11325.3	32131.2	10282.6	44378.9	6264.44	14113.7
Com_2019_neg	4-Epichlortetracycline	C22 H23 Cl N2 O8	478.114	137551	107392	101867	98975.3	65432	116610	173532	189903	96008.6	101813	173840	106975	110474	119468	235459	151630	105275	112535	106050	100069	107548	129297	92668.7	54686.4	53174	114386	82174.9	197788	78394.8	151830	128362	74867.4	80080.1	112247	123250	48256.1	86283
Com_7886_neg	Alpertine	C25 H31 N3 O4	437.231	4970.41	3189.02	2429.71	2940.48	1948.06	5342.37	4441.59	3126.36	3455.4	6355.73	5530.62	1630.45	1531.02	5804.29	2668.65	3960.55	5651.42	2790.12	2798.71	3461.06	3882.98	1984.06	2360.71	1600.29	1557.01	3145.98	2605.71	3691.61	1916.11	11845.2	2205.29	1304.34	3068.71	3204.39	3966.41	1023.19	1588.15
Com_6404_neg	SB-243213	C22 H19 F3 N4 O2	428.144	11034.7	2585.69	5541.07	4077.12	5796.51	10365.1	8257.74	7272.03	9255.74	22837.7	7810.76	1287.04	5069.47	1483.39	5181.96	5142.49	5834.72	5384.98	6177.42	5470.44	5850.55	23342.2	4788.06	3861.65	9279.84	7768.67	45035.4	19698.1	3587.36	3291.47	4381.57	1398.28	5946.04	5102.03	3940.29	2563.21	11615.7
Com_7205_neg	phenacetin	C10 H13 N O2	179.095	6641.46	10766.5	17659.8	2013.62	3694.11	4604.65	2667.38	2686.47	1619.48	10217.7	4983.73	1738.74	2514.68	3529.95	4589.09	3122.05	5537.33	5017.08	5330.68	5095.31	4630.07	9123.37	9961.71	2992.45	19215.2	3786.73	10919	36776.9	4204.26	2577.52	3275.11	2441.71	4042.21	3814.93	7045.2	1877.28	12360.4
Com_5797_neg	{4-Ethyl-6-[(3E)-2-ethyl-3-hexen-1-yl]-6-methyl-1,2-dioxan-3-yl}acetic acid	C17 H30 O4	298.214	4746.38	9190.15	11297.4	4110.86	7542.94	9110.17	11348.1	9418.08	1967.58	7163.65	6031.71	25913.8	3606.51	3996.33	9021.93	8098.55	7343.76	5189.88	4906.78	6888.77	3349.53	4863.58	6692.98	2581.01	3424.39	3428.8	3164.64	4916.78	3072.92	8026.34	1635.8	4107.19	3639.76	5758.74	7116.29	2633.53	8002.55
Com_4359_neg	6-phenylundecane	C17 H28	232.219	42674.6	47790.2	50282.7	30994.4	24354.5	47885.1	47936.4	51187	44466.8	56798.4	43958.9	34092.4	38657.5	54283.8	95263.1	31957.4	32683.5	39976.2	32327.9	26549.7	31063	38350.1	35734	26462.6	33840	37451	34417.9	46008	40910.1	37512.5	34975.9	49705.7	39842.3	36380.5	47115.5	23199.1	58473.9
Com_330_neg	Levulinic acid	C5 H8 O3	116.047	1.62152e+06	579258	1.00691e+06	911439	446717	1.66997e+06	871201	1.15583e+06	983598	1.91366e+06	557980	2.60066e+06	1.25688e+06	577739	2.94647e+06	1.69201e+06	944050	843778	913874	858370	786043	1.30216e+06	321803	494540	574119	553704	665345	1.36628e+06	507184	753498	970164	1.26172e+06	521795	1.36757e+06	937223	373212	982310
Com_1227_neg	Loperamide	C29 H33 Cl N2 O2	476.223	393515	334613	152293	211362	338466	179761	276665	512556	360368	71263.1	94028.9	299891	293959	464028	32246	469220	211940	244155	208261	295148	382714	57478	54777	59143.6	49658	82781.6	62507.8	21810.6	47309.7	199548	216817	224743	209717	304754	157674	226204	223118
Com_5620_neg	3-Acetylnerbowdine	C19 H23 N O6	361.153	11958.5	17420.8	16072.1	23587.3	10245.3	9211.29	17907.5	14893.3	4964.88	25913.9	25570.6	8185.17	7113.74	9322.46	7394.02	13612.2	12964.7	14482.1	10552.5	9735.91	7168.09	16846.4	11343.4	7722.63	12626	13970.4	11634.2	19867.3	9930.43	19511.9	10664.5	4280.32	11645.5	11276.9	12897.1	3754.65	13758.2
Com_757_neg	2-oxo-6-methylthiohexanoic acid	C7 H12 O3 S	176.051	102753	85769.2	299987	197718	78025.9	136577	136567	91362.2	41457.2	126530	489194	36465.4	71937.7	79051.8	114393	92839.1	111364	166493	150126	143483	133575	136182	1.91949e+06	71989.9	131299	140728	95764.7	367031	150246	71744.5	74159.8	63666.8	101660	101090	57604.8	29521.8	114625
Com_1752_neg	4-Morpholinylacetic acid	C6 H11 N O3	145.074	207500	166076	200480	160991	135496	207806	195599	201243	86944.7	454718	222827	149683	120588	160456	236403	206378	138711	161633	152322	131908	137501	164464	133583	136681	109089	176239	158560	220223	164282	178703	173758	84469	154659	139732	129011	68891.8	152808
Com_546_neg	Hexanoic acid	C6 H12 O2	116.084	2.58485e+06	425870	297127	59846.6	357483	347050	500695	297715	140092	583568	429435	174223	219585	322917	481317	209598	454721	428176	387637	391977	394671	473876	410875	310684	334907	537303	268365	607866	405304	347295	41169.6	184655	312968	391001	50979.8	115683	491436
Com_1828_neg	Cucurbitacin I	C30 H42 O7	514.295	25807.5	30766.5	8749.55	28033.2	31716.2	7755.05	34947.2	20477.8	64570.6	7621.22	14593	90925.7	36827.2	33783.7	15053.2	27572.5	54148.9	40125.9	40598.5	39115.5	37715.8	9425.29	7184.36	43492.6	16091.6	10214.8	22478.9	11009.3	22027.7	39573.6	27235.5	56912.1	70744.6	17913.3	35118.8	57890.6	15254.8
Com_2776_neg	(20S)-Protopanaxadiol	C30 H52 O3	460.391	115052	28033	41050.7	25843.2	15347.7	77269.6	37399.5	94166.3	100016	64915	91262.5	47522.5	71178.9	42089	247310	31579.2	43843	50999.8	41548.7	43761	38639.5	39427.9	36122.4	18446.6	33855.1	44546.7	21577.2	36730.2	22331.1	37217.2	43330.6	53696.1	62038.3	70223	83477.4	54008	103117
Com_7585_neg	Hept-2-ulose	C7 H14 O7	210.074	9402.35	15633.5	16209.3	4498.01	11561.1	8743.96	10963.6	5985.83	4208.36	15804.1	11759.5	8233.53	5492.64	6498.81	21398.8	9738.54	7985.11	8904.29	5713.95	11400.8	10969.2	9261.32	11604	6529.02	9245.82	7805.01	10750.2	21741.8	14682	10337.6	4819.96	3944.88	10624.5	9118.68	8623.57	3623.38	5836.03
Com_373_neg	Nicotinic acid	C6 H5 N O2	123.032	1.65275e+06	1.92494e+06	1.98749e+06	1.56184e+06	2.06423e+06	2.13373e+06	2.03618e+06	1.29827e+06	1.05922e+06	2.36624e+06	2.56904e+06	919242	1.477e+06	1.83263e+06	3.56909e+06	2.21107e+06	1.84855e+06	1.78051e+06	1.43722e+06	1.66932e+06	1.69544e+06	3.19232e+06	2.72978e+06	1.70791e+06	1.60443e+06	1.99305e+06	2.06404e+06	3.46591e+06	2.15819e+06	1.85993e+06	1.65389e+06	1.31894e+06	2.0542e+06	1.42824e+06	1.26778e+06	573810	1.75934e+06
Com_6656_neg	Dihydroechinofuran	C16 H18 O3	258.125	12246.9	14741.3	23525.3	16168.2	8695.38	12018.7	11352.7	16251.4	5503.07	19115.2	30496.8	11407.8	7722.46	8217.86	16122.5	9718.94	13648.5	12964.3	9334.37	11619.7	10886.1	14772.1	14753.1	7601.62	8449.11	12852.7	7605.64	26294.7	9175.12	20996.2	7364.33	5188.28	11237.6	17221	9721.71	4287.61	15339.8
Com_2627_neg	OLEOYL TYROSINE	C27 H43 N O4	445.319	13129.2	46634.3	69408.5	57062.4	20363.3	54483.6	81275.4	60171.7	21209	26638.5	57714.9	18671.3	34222.6	219187	40229.1	17824.7	48159.2	34269.8	51384.3	37352.5	30710.9	32655	55678	32064	22451.9	98527.3	26106	41003.8	32247.5	54973.3	59478.2	73550.7	36191.9	30560.1	79098.2	33992.8	58733.4
Com_4790_neg	4-[(E)-(2-Hydroxy-6-sulfo-1-naphthyl)diazenyl]-1-naphthalenesulfonic acid	C20 H14 N2 O7 S2	458.025	20822.1	19958	18031.2	6823.03	18325.6	13483.2	14833.5	16554.2	19417	22234.1	18133.4	19165	24381.5	17515.5	52564.2	19402.7	20406.2	18036.4	18823.1	19058.3	14838.1	107159	30341.1	21358.9	41328	7505.53	36687.7	17469	56140.7	16402.1	18337.9	22527	25348.9	18800.8	22039.8	28812	17656.2
Com_4108_neg	tetrahydroisoquinoline	C9 H11 N	133.089	19740.7	16960.5	37145.6	25875.5	24970	37894	28741.7	27796.2	15175.5	20284.2	36495.8	27759.8	22803.6	20788	52440.6	16929.6	19771.5	19298.7	17957.9	20746.4	19992.7	41437.7	35941.7	16539.8	22144.8	16010.6	14616.3	25232.9	15384.8	14329.7	35907.5	14892.3	24539.4	20244.4	32375.5	10090.7	14180.4
Com_8110_neg	4-Allyl-2-methoxyphenyl palmitate	C26 H42 O3	402.314	12582.4	4639.86	5303.37	6300.35	4279.7	9337.3	8804.25	7958.06	7000.98	7852.02	6334.48	6361.64	5810.24	6085.14	12602.5	5598.21	4858.31	7086.86	5452.93	4874.5	4602.29	7633.29	6664.77	3552.23	4390.01	7203.37	6801.65	8519.28	6403.74	10125.4	6072.79	5469.22	5295.51	7966.14	7675.64	3818.82	7194.34
Com_5690_neg	(1E)-1-[2-(2,6-Dicarboxy-2,3-dihydro-4(1H)-pyridinylidene)ethylidene]-2-pyrrolidiniumcarboxylate	C14 H16 N2 O6	308.102	35726.6	24468.1	35707	32357.1	19995.4	20473.4	26934.2	21565.3	13516.2	61486.5	41582.2	23690.8	28250.8	20188.5	29900.5	23912	20523.7	25281	23077.9	25478.9	18822.8	41118.1	25386.1	18888.9	17377.5	17060.5	22731.6	42491.7	16641.1	27545.7	23415.3	10518.1	22617.6	34321	21624.4	7489.51	28462.3
Com_5184_neg	4,4'-Methylenebis(2,6-di-tert-butylphenol)	C29 H44 O2	424.334	66662	17008.7	21539.6	11529.5	9460.51	36059.1	10481	17824.1	23559.6	45157	15552.1	15677.7	23956.5	21049.2	47275.7	21918.4	19849.2	27307.9	16248.9	18824.6	13183.6	16221	23331.3	21140.4	40448.9	35357.7	18923.2	19073.2	36602.7	27063.9	18572.4	16973.2	19684.7	11610	19815.1	18039.2	41909.2
Com_916_neg	Heptanoic acid	C7 H14 O2	130.099	1.2233e+06	133752	143440	175765	108794	254617	168839	123725	85687.7	252034	129104	91114.2	116839	130117	379610	108365	136140	131885	164763	146863	136025	163025	180658	97996.3	131327	117829	106841	196397	146925	97940	145878	101429	155462	137697	32559	56035.3	193974
Com_4511_neg	Velloquercetin	C20 H16 O7	368.09	27084.1	28597.6	45858.9	44337	24450	21461.2	31167.5	29816.3	9562.49	43240.7	78914.8	14230.2	9997.32	23200.2	20216.4	24760.1	25972.6	24760.2	18634	24798.3	22898.7	30180.4	37949.6	16092.8	17149.5	23742.4	21911.8	23069.7	24865.5	47854.9	20441.5	9909.54	20353.5	21402.1	18869.6	13201.3	29104.8
Com_921_neg	Eicosapentaenoic acid	C20 H30 O2	302.224	396489	461881	430580	308422	294349	636715	526621	307451	166585	543481	347048	306104	425774	443665	1.32008e+06	186571	393693	337709	335536	305899	312162	374529	644142	263783	331036	1.01024e+06	373778	397527	503830	218040	332986	595878	383489	362502	269738	166481	381682
Com_86_neg	cholesteryl sulfate	C27 H46 O4 S	466.311	2.13659e+07	1.44072e+07	179188	1.17033e+06	1.10337e+06	240200	518829	452813	3.66746e+06	832891	452155	7.7725e+06	1.57589e+07	200089	235894	1.35536e+06	5.57507e+06	6.3864e+06	5.42338e+06	5.98231e+06	5.38405e+06	342181	210358	1.40244e+07	724486	179319	3.0325e+06	202777	290808	269173	307278	1.15471e+07	2.98722e+06	787375	2.63524e+06	1.23976e+07	319426
Com_621_neg	UROBILIN, (-)-	C33 H42 N4 O6	590.311	357339	280277	917045	206280	359369	940642	1.86836e+06	614956	462141	317597	352066	504028	312258	259036	2.14873e+06	401748	444218	605054	518023	569968	514272	524492	124023	280377	271484	589484	361350	589513	520578	268812	740933	376702	703464	458477	871305	386007	565642
Com_5896_neg	fosfestrol	C18 H22 O8 P2	428.078	14946.2	11489.1	13543.6	14482.1	6505.55	9733.51	8928.05	8644.75	6002.74	24908	16908.3	8742.86	10549.8	6966.52	13335.3	10880.1	9724.31	9596.97	9316.49	10165.6	9325.93	13925.1	8184.09	7462.48	5137.02	8118.49	11609.5	20542.3	9602.35	9131.04	8736.02	4096.87	8915.39	12913.3	10405	2851.24	14892.1
Com_7324_neg	Urolithin C	C13 H8 O5	244.037	7143.91	6812.92	14776.1	13555.5	7227.75	5315.02	7744.88	7420.31	3575.26	12690.8	22547.8	4372.18	3035.52	8276.77	7559.03	6917.93	7077.88	6682.83	6083.12	6677.8	5571.82	6363.58	8916.42	4258.97	4800.52	7890.5	6257.54	7904.93	7149.43	13269	6409.17	2549.2	5975.95	9228.83	6157.61	3710.22	8555.68
Com_752_neg	Diisononylphthalate	C26 H42 O4	418.308	245222	89826.3	159033	55454.6	77225.8	99712.6	59041.6	72396.5	114458	75847.1	59032.3	146949	87535.4	84673.7	68678.4	147566	115839	119760	133154	142994	160634	467709	170885	50454.6	743138	43144.5	1.9058e+06	1.75475e+06	106897	106191	126890	76867.8	77719.7	84715.7	81192.5	40690.9	49768.8
Com_6965_neg	5,6-Indolequinone-2-carboxylic acid	C9 H5 N O4	191.022	4064	7880.3	31090.3	3218.15	3725.52	4875.66	1907.29	4615.12	1156.39	19616.8	7022.13	3195.47	2448.73	7063.93	7497.59	3603.87	4166.7	4348.06	4387.83	3653.64	4484.32	1938.37	2403.8	1855.68	4162.23	2369.16	2726.43	4133.63	1749.6	3019.71	4784.43	2481.63	1625.14	3939.78	1600.33	1644.91	30737.8
Com_5467_neg	Carteolol	C16 H24 N2 O3	292.179	24233	23090	18526.3	9052.03	13759.7	30850.4	26867	18842.1	21724.3	23867.8	27996	14562.8	12389.3	10424.3	25234.3	10950.1	17579.1	12835.8	11664.5	14916.8	15704.7	54478.8	13751.6	13271.9	14031.4	16272.3	22999.9	24445.2	8009.78	6949.26	17978.5	7605.84	12009.9	16784.7	19746.1	8889.12	14922.6
Com_2190_neg	9-Pentofuranosyl-3,9-dihydro-1H-purine-2,6-dione	C10 H12 N4 O6	284.076	5884.43	5168.12	7779.29	4786.27	4168.24	5703.72	276615	134997	14845.1	8129.36	6994.79	5423.94	30743.2	6193.41	13571.9	12612.7	28942.1	25003.5	22990.6	25718.8	19869	8083.76	8123.51	3633.16	4310.51	5754.92	5894.71	9470.59	5882.77	47102.3	115711	22923	30919.2	8641.28	4116.11	4531.49	6478.31
Com_4149_neg	4,5-Dihydroxy-3-oxo-1-cyclohexene-1-carboxylic acid	C7 H8 O5	172.037	54029.7	52051.1	47193.3	61891.1	47035.9	85408.2	62482.2	51122.6	24652.4	82436.8	93189.2	47982.6	33602.6	41818.6	56506.6	51371.6	30688.5	45673.7	36029.5	40186.6	38795.5	83046.5	81482.9	38340.6	53183.8	54325.4	48088.2	90905.2	48813.2	39904.6	37486.5	33731.5	42957.2	57305.4	62711.9	32393.2	25434.5
Com_7847_neg	Methylophiopogonone A	C19 H16 O6	340.096	923.052	1573.85	1008.26	561.737	710.373	2585.57	4325.94	2942.84	1762.56	1479.69	866.576	9148.23	1222.89	1153.59	4551.3	730.828	1079.65	1901.23	1354.72	2149.5	1534.83	2573.58	1107.07	1014.42	997.224	1209.73	2037.28	1250.67	1808.18	1140.06	1392.87	524.232	721.664	863.617	12987.8	479.36	939.728
Com_2658_neg	2-{[(Hexadecyloxy)(hydroxy)phosphoryl]oxy}-N,N,N-trimethylethanaminium	C21 H47 N O4 P	408.324	35845.4	8633.53	8945.35	23566.3	5129.96	9641.78	93308.3	10901.8	106971	9738.2	55849.4	8128.91	75324.7	50540	131352	24799.9	44088.3	44592.1	34721.2	28971.3	32035.4	48759.3	11093.2	23501.7	10447.1	48946.9	54128	47742.8	20410	46608.9	56983.9	6544.14	40839.8	57063	145882	8353.07	15717.6
Com_6013_neg	(3S,3aR,4S,6aS,7E,10S,11E,13R,14S,15E,17aS)-13,14-Dihydroxy-3-(1H-indol-3-ylmethyl)-4,5,10,12-tetramethyl-3,3a,4,6a,9,10,13,14-octahydro-1H-cyclotrideca[d]isoindole-1,17(2H)-dione	C32 H38 N2 O4	514.282	6970.25	5122.61	30959.6	5902.46	10154.8	10341.4	17730.5	34132.3	972.529	3701.61	2284.66	4506.18	2841.16	1512.14	8779.43	1862.88	5314.53	5592.52	3977.77	4262.72	3009.53	12783.8	9367.87	5282.59	5947.01	13091.9	5372.01	12073.5	2193.61	1195.54	1928.19	1019.55	1358.68	2581.22	1450.43	1664.16	2771.98
Com_721_neg	7(S),17(S)-Dihydroxy-8(E),10(Z),13(Z),15(E),19(Z)-docosapentaenoic acid	C22 H34 O4	362.246	347485	422888	281365	567848	529993	567468	159859	440010	523278	436482	248148	668111	199119	446284	94529.3	512016	340446	346312	339666	285948	312237	364804	177529	1.33247e+06	436043	186279	296363	223137	114522	215346	207176	457326	80763.1	470411	521193	410300	244701
Com_7861_neg	4-(Heptyloxy)benzoic acid	C14 H20 O3	236.141	2514.79	2208.32	3679.04	1230.26	1379.45	3671.32	3725.14	3493.37	4234.37	2289.5	2186.94	4500.73	1717.42	2167.98	3430.27	1003.26	1565.54	2255.92	1560.73	2713.16	3010.86	3470.91	1991.15	960.268	1519.6	1323.3	2004.91	1697.75	2086.97	1717.29	1885.14	1263.77	1370.64	2621.26	12887.3	1229.79	1645.93
Com_2414_neg	1-(2,4-Dihydroxyphenyl)-3-{2-[(2E)-3,7-dimethyl-2,6-octadien-1-yl]-3,4-dihydroxyphenyl}-1-propanone	C25 H30 O5	410.209	40659.9	48744.5	39850.7	32217.5	25545	25064.5	30516.8	26901.6	46994.7	15782.1	22177.2	23689	37586.7	36595.2	10420.1	34075.4	31208.6	33151.9	27858.2	29968.2	30277.3	21470.9	28257	28289.4	26485.2	25266.8	21634.6	15146.8	24755.3	26857	48043.5	34290.2	216382	27675.7	34541.9	25863.9	35111.4
Com_3700_neg	3,22-Dihydroxy-28-oxoolean-12-en-16-yl acetate	C32 H50 O5	514.366	59974	59087.4	92351.4	50306.3	56877	61157.2	78138.8	96815.3	13636.6	22267.8	26867.8	20486.2	6504.58	17376.2	15933.1	20739.9	19800.7	18406.9	25184.2	27406.8	19939.8	24242.5	42211.8	23436.4	31574.5	78385.5	42960.6	87478.4	43368	19468.5	10938.5	7827.65	13373	23062.2	12046.9	9582.58	13537.2
Com_5352_neg	2,3-dinor-8-epi-prostaglandin F2alpha	C18 H30 O5	326.209	24227.4	33933.2	18869.3	22903	23006.7	18464.9	30167.7	17152.2	23394.9	13014	21376.4	31546.5	25108.1	28997.5	13259.2	29070.2	23027	22442.5	26683.5	23075.5	26133.1	17006.3	11780.3	41045.9	23220.3	22219.8	21576.1	21571.3	18380.2	16402.7	13651.6	22812	33448.5	30443.3	14434.5	23797.8	29414.7
Com_5890_neg	Dehydrocholic acid	C24 H34 O5	402.241	14283	7070.95	4929.87	6203.35	5375.71	6534.4	9261.09	14097.3	9339.23	14727.1	11214.8	8308.44	12151.1	4390.55	14490.2	38450.5	6617.12	6318.79	7708.14	6271.21	6332.57	6071.44	3027.34	7765.15	3440.92	8025.09	14805.7	3299.93	5453.54	5036.65	7237.18	5281.25	6181.17	7188.27	9180.75	6194.78	9092.3
Com_2872_neg	Butyl (9E)-18-(sulfooxy)-9-octadecenoate	C22 H42 O6 S	434.27	11312.8	58585.7	85885.7	24618.7	55470.8	24346.8	22136.4	25931.4	10391.5	35486.8	36966.1	5143.6	18580	45642.9	31195.3	44727.4	42404.3	32263	31262.2	26089	30083.8	40502.3	22849	12984.4	19977.6	47258	34728.4	140099	31979.9	127790	69954.4	8596.22	44602.2	66733	22019.2	3019.52	22492.3
Com_4747_neg	Saccharin	C7 H5 N O3 S	182.999	34603.4	44291	63153.7	48652.6	63737.6	18297.4	67929	50879.2	20425.4	28822.9	7598.31	26133.9	2710.41	9260.69	11077.5	9391.52	18249.2	17953	23005.7	10881.2	13177.3	8426.2	10774.6	14113.2	7582.55	15157	5254.39	18302.1	6396.83	2976.8	3615.33	7271.16	6330.13	4979.4	4207.89	5630.08	10468.7
Com_7856_neg	IY9RJD7JGI	C18 H20 Cl2 N2 O3	382.084	783.07	604.269	1042.95	519.136	589.92	728.659	654.476	588.467	364.911	1010.77	721.64	742.576	769.863	735.204	1206.77	624.597	827.795	859.159	557.502	1137.91	547.355	1096.57	949.841	613.821	862.612	850.492	914.055	1074.45	1000.92	491.631	494.576	475.561	632.343	620.635	522.405	458.631	783.515
Com_3125_neg	Eldecalcitol	C30 H50 O5	490.366	30632.6	44852.8	44485.3	52925.8	43869.5	35351.5	61900.7	42817.9	39410.4	50997.3	80400.3	69075.7	24963.6	40705.7	46442.5	54669	56677.7	42886.3	45766.1	53884.6	45010.1	35852.1	48411.3	50008.9	24464.1	37844.4	57987	66894.2	30956.9	78419.5	58995.1	43221.3	53662.5	47351.3	65831.9	92695.2	48103.1
Com_5379_neg	5-[(14E)-14-Nonadecen-1-yl]-1,3-benzenediol	C25 H42 O2	374.319	40809.6	22124.6	20383	26729.4	17618.9	19184.7	27900.9	26960.5	19121.9	58507.6	19115.2	14078.8	23274.2	29971.5	30159.9	22789	19169.8	26039.8	22874.8	18800.1	19597	18809.9	21670.3	17880	20207.8	21182.4	19221.2	23050.3	17337.8	37448.1	25651.9	14938.4	25468.4	27640.2	21576.8	18749.4	24486.9
Com_1247_neg	3-Phenylpropanoic acid	C9 H10 O2	150.068	351244	174619	320867	187028	186453	324568	285294	206552	333923	218310	580463	290983	259894	334979	489816	273644	297222	273492	267985	268837	239673	199244	280969	211659	257276	271055	392653	471082	237364	457845	314197	186705	286505	297083	507108	266409	303689
Com_4715_neg	Pyrogallol	C6 H6 O3	126.032	66411.2	41873	57481.4	47310.4	47346.4	49497.4	59557.1	45343.7	26768.1	103641	58633.3	42646.9	44888.3	37960.9	79221.9	54943.2	39161.6	50107.2	44740.4	39754.9	40786.5	82604.1	54096.8	37068.3	44518.8	62170.7	71343.7	96106.8	72907.6	38494.1	37301.1	38025.9	48951.1	54230.5	46993.9	30868.9	40349.7
Com_7827_neg	Methyl Jasmonate	C13 H20 O3	224.141	12301.9	8848.83	12639.7	12053.1	6395.81	6617.19	9937.6	10660.9	3196.93	6613.71	12764	4429.94	3569.09	7113.35	5863.99	5420.2	7353.7	6583.14	5893.27	6649.7	7443.74	10252.5	13520.1	5525.56	4973.58	8137.75	5661.59	19384.3	8375.98	9360.98	5073.3	3359.2	7998.98	10115.7	4789.88	2478.4	6727.5
Com_1726_neg	Succinimide	C4 H5 N O2	99.0319	300421	213855	270744	199473	283765	329969	307781	182908	169952	319664	338006	219662	314084	220582	520731	261672	246602	267347	153650	250356	239169	529830	491137	334980	361295	283495	340494	436894	343783	261305	145319	105317	332397	184164	156241	207931	287101
Com_1873_neg	4-[4-(4-Chlorophenyl)-4-hydroxy-1-oxido-1-piperidinyl]-N,N-dimethyl-2,2-diphenylbutanamide	C29 H33 Cl N2 O3	492.218	1861.66	18487	3120.97	1454.54	5503.21	2581.88	2573.68	1559.76	2279.07	4178.79	5450.62	30705.2	3414.53	1749.55	2615.9	3311.28	5681.11	7735.69	9737.45	12258.3	7719.8	2412.4	2530.44	3085.19	2311.39	2825.52	2331.97	2503.94	2436.25	3569.64	1339.4	14766.7	1797.99	1547.14	1863.05	216421	2267.01
Com_3737_neg	Undecanedioic acid	C11 H20 O4	216.136	10898.2	22691.9	46448.6	32536.9	23441.6	22588.6	46963.3	15894.9	7321.33	59114.6	22028	8645.58	6597.12	12065.3	12357.4	34431.3	22860.5	22531.2	23999	22562.7	21115.4	15334.1	48226.2	13244.8	11747.8	18763.5	28554.2	66676.5	20323.6	18437.7	13330.9	5118.2	27114.3	33457	15732.5	5188.61	33489.7
Com_4269_neg	gamma-Glutamylleucine	C11 H20 N2 O5	260.137	61153.6	38598.3	64979.7	61355.3	30690.3	66859	47175.6	35512.3	22365.3	60753.7	46056.8	34582.1	42161.2	37884.8	108037	60453.2	44509.9	53653.5	41640.4	43515	33106.3	49370.9	69390.1	51246.1	36864.8	40205.4	36022.7	67731.2	36058.3	41737.3	41633.2	37628.3	49800.3	29799.7	30754.5	10519.1	47069.6
Com_3023_neg	Octadecane	C18 H38	254.298	75923.7	94573.4	97244.6	51301.2	12679.3	97170.1	94677.1	61082.1	44730.8	28349.5	70863.7	42973.7	81627.6	99648.1	86703.9	89853.6	43726.3	82180.5	66307.9	45467.2	71168.8	59507.8	107031	45472.9	28209.9	95760.5	40686.7	109531	96871.4	26284.1	96232.5	43366.3	54701.7	37378.4	64254.6	27826.4	104785
Com_4809_neg	Urothion	C11 H11 N5 O3 S2	325.03	2755.46	50840.7	45799.7	7413.28	49062.2	40966.7	56811.5	22891.7	10770.8	12189.9	43469	8034.35	17377.1	34767.7	95147.2	34787.3	34309.4	26145.7	26565.2	19747.7	22599.4	23704.1	41384.5	13904.4	13173.1	30795.1	32807.3	21759.4	15054.7	48709.9	34935.8	5025.5	15221.5	8713.07	38801.9	19517.3	32224.4
Com_5432_neg	Nandrolone	C18 H26 O2	274.193	21169.7	17722.6	15699.5	5996.48	42568.9	35100	48033.9	29101.7	9501.04	6251.04	21051.5	8516.45	9471.93	14600.1	9236.21	18139.4	19060.9	16513	17696.5	16838.2	11105.8	17337	17239.6	5708.18	24692.3	12881	34647.3	25370.6	11694.7	35316.3	12809	6093.02	3752	16550.8	9712.61	5271.93	13543.7
Com_8281_neg	Zizyphine A	C33 H49 N5 O6	611.369	5560.33	9075.88	4546.58	2170.83	11075.2	1888.84	3553.71	4091.37	1717.02	7469.23	5347.44	2870.95	2969.67	1737.25	2791.98	1857.03	3667.59	5060.52	2997.8	3034.56	2501.52	2379.54	4729.66	4388.16	14500	4347.08	6463.38	2127.56	3291.15	2951.87	2373.85	4017.11	2893.4	2721.44	3250.08	3764.18	7146.14
Com_1484_neg	Homaline	C30 H42 N4 O2	490.329	87044.1	148176	279652	151134	407145	199425	334660	444026	51663.9	737327	98911.1	173810	65495.1	105202	144008	77120.5	83734.4	115261	139439	136088	126556	139207	234331	263170	117565	208537	56271.2	165525	67712.1	180218	129563	45314.3	82923.8	339050	334211	146754	362339
Com_128_neg	all-cis-4,7,10,13,16-Docosapentaenoic acid	C22 H34 O2	330.256	2.87416e+06	4.90095e+06	3.97754e+06	2.37495e+06	2.46179e+06	7.71202e+06	6.80107e+06	3.09711e+06	1.94267e+06	5.83435e+06	3.93615e+06	4.52101e+06	6.74074e+06	1.76561e+07	1.74919e+07	1.38148e+06	5.97758e+06	5.33627e+06	4.77497e+06	5.40869e+06	4.52982e+06	7.93689e+06	9.73405e+06	4.9984e+06	5.29058e+06	1.34741e+07	3.39666e+06	4.01179e+06	7.02788e+06	4.55658e+06	5.63778e+06	1.27424e+07	5.1253e+06	4.78497e+06	7.75738e+06	3.88564e+06	6.57211e+06
Com_4561_neg	Roxane	C19 H28 N2 O4	348.207	13434.2	67284.8	13424.9	13172.8	20492.9	16689.3	26718.1	5701.18	12945.5	63292.6	9354.91	5684.51	20208.3	27000	53803	31090.2	18128.7	17658.7	15540.9	15766.1	16360.8	10693.1	6737.79	6112.57	30111.6	13578.7	81840.6	42952.5	13605.9	4781.12	11911.3	4880.23	16769.6	27912.9	4533.92	4639.09	38278.2
Com_5093_neg	Stigmatellin Y	C29 H40 O6	484.282	21170.9	34878.3	35644.2	38587.2	48224	46990	28460.2	45438.4	7663.92	91411.2	30678.6	18229.2	16373.3	20698.5	36405.5	23256	21672	21549.6	20414.1	20105.8	21236.7	20977.9	29069.6	29493.9	21199.2	51946.7	14079.1	22635.3	15589.9	24113.6	15119	6149.84	8581.15	31618.1	30355.8	21185.1	21025.9
Com_1571_neg	DIETHAMINE	C11 H13 F3 N4 O4	322.087	177023	326073	202624	94038.5	374601	128187	208793	100479	77361.9	247674	289827	76984.6	177415	169307	386203	349002	175146	203264	194219	197962	176114	350820	260495	155258	258058	177562	401013	139035	269848	138789	219053	140338	438889	220267	158505	175707	234765
Com_8537_neg	(.+/-.)-Usnic acid	C18 H16 O7	344.09	4008.67	3471.89	6601.98	5099.13	2689.66	3198.05	4215.03	5164.41	1748.06	10863.8	7877.93	3129.96	2129.12	1794.16	4506.79	3860.19	3167.05	3719.71	2905.22	3072.78	2375.84	2896.26	2657.81	2042.4	3717.9	4270.44	4126.47	4265.52	1964.08	3460.35	2416.44	845.497	2263.64	4493.32	2388.06	1701.13	4237.33
Com_1477_neg	Methylglutaric acid	C6 H10 O4	146.058	509740	267482	260965	278614	274475	320711	313770	291468	181915	478708	222437	311733	227411	222454	712054	186209	207688	268287	261648	249579	242026	389445	300110	161484	223129	210740	262808	295680	362018	213714	217779	208603	217119	325595	218650	183056	253882
Com_7996_neg	BILA 2185BS	C35 H46 N4 O4 S	618.322	5805.84	4980.98	4640.47	8187.35	4731.02	3697.47	15244.2	8765.63	8041.03	2507.22	3443.67	3447.51	4709.67	5397.3	2774.45	4138.26	5147.49	4662.44	4052.99	5478.62	4098.23	3688.83	6564.82	4260.95	3334.95	9932.2	3194.03	4847.41	8385.15	5104.66	6482.29	3470.37	4472.69	6987.24	5602.75	3461.11	5179.28
Com_278_neg	Traumatin	C12 H20 O3	212.141	2.29354e+06	3.55798e+06	3.75438e+06	1.90043e+06	2.23172e+06	1.22906e+06	1.60731e+06	1.30754e+06	596212	3.18681e+06	5.54741e+06	259944	917421	1.70411e+06	997618	2.4083e+06	2.3572e+06	2.19198e+06	2.03555e+06	2.09254e+06	1.98796e+06	5.04318e+06	3.95149e+06	2.0414e+06	2.52268e+06	2.32596e+06	3.72148e+06	4.22712e+06	4.38364e+06	2.58263e+06	1.44977e+06	680732	2.21651e+06	2.51962e+06	950986	1.02986e+06	3.48357e+06
Com_2655_neg	N-acetyl-L-2-aminoadipic acid	C8 H13 N O5	203.079	77639.9	71973.7	78787.1	87471.3	96452	99159.7	111789	68632.3	29886.9	118874	161327	44891.1	41137.3	59048.9	90431.2	88644.5	89389.4	71650.5	76544	63708	65607.9	63599.3	105331	74262.1	68060.5	126381	70935.7	126674	87416.4	77245.2	57258.4	34423.3	68175	65132.8	53315.2	29251.5	85920.2
Com_100_neg	Hypoxanthine	C5 H4 N4 O	136.038	1.71661e+07	1.45629e+07	2.17852e+07	1.66238e+07	1.19937e+07	1.98018e+07	1.69127e+07	1.35059e+07	1.05639e+07	2.67585e+07	2.68207e+07	1.1337e+07	1.61321e+07	1.38676e+07	3.53272e+07	2.36971e+07	1.57736e+07	1.58864e+07	1.46943e+07	1.5159e+07	1.43657e+07	2.32342e+07	2.101e+07	1.03648e+07	1.188e+07	1.80348e+07	1.82142e+07	3.36556e+07	1.40688e+07	1.18982e+07	1.41323e+07	1.06109e+07	1.60429e+07	1.36352e+07	1.58072e+07	5.41998e+06	2.02452e+07
Com_1457_neg	N-Acetyl-DL-norvaline	C7 H13 N O3	159.089	133574	158158	121859	90673.8	216744	134443	97955.3	131628	51905.7	229845	190639	97352.4	103633	279667	243836	149124	192649	200785	160859	167132	175384	108702	111563	128637	87320.5	57653.5	123038	139851	197412	336265	204559	108429	259268	140620	93003.2	67206.1	120505
Com_5222_neg	hexadecandioic acid	C16 H30 O4	286.214	28285.7	26288.1	37708.6	22252.2	31407.2	21604.2	29484.6	12505	14277.3	56588.3	21520.2	33363.6	15997.4	16038.3	36084.1	25363.6	22607.4	19023.4	20044.1	18924.5	17879.7	30159.1	32329.5	20136.1	18880.9	20482.9	20022	42457.2	16450.8	10157.3	14061.3	11998	18375.3	18752	24547.3	15003.7	47671
Com_5400_neg	Compactin	C23 H34 O5	390.24	11328	23041.3	13999.6	14625.1	18282.2	11254.1	14461.7	15294.4	27676.9	14580.4	10759.7	28440.7	14793.5	19083.6	2868.1	19124.5	16055.1	12263.1	14398.9	17451.1	14035.2	9148.77	5588.17	16793.8	11537.9	11546.8	14352.2	2693.03	9174.75	15825	20110.4	19490	16084.3	16226.6	14902.4	27782.4	9278.91
Com_7220_neg	(-)-alpha-Santonin	C15 H18 O3	246.125	7334.4	6913.18	8249.23	3502.71	4455.63	5100.33	8971.15	5183.98	4456.28	36262.2	13401.1	4422.02	7392.29	5677.98	25546.6	11932.3	8188.12	8783.77	6851.04	7347.92	7130.44	5173.75	5669.14	6414.27	7875.24	3867.08	5956.84	8689.75	8254.21	6130.05	7060.59	3985.18	5979.04	8943.85	7961.62	7380	19956
Com_8378_neg	Dibutyl phthalate	C16 H22 O4	278.152	3823.1	4585.89	6047.66	5267.8	4340.95	5240.67	6423.69	5498.27	5199.79	4345.99	3754.31	5293.56	2877.57	7028.75	3790.29	5095.06	4975.24	4257.69	3632.63	6501.76	5821.01	6639.25	3527.12	3886.13	5502.64	6217.09	3956.45	2530.57	6439.68	5882.32	4843.72	3385.98	4534.85	5771.37	8344.47	4847.7	4772.46
Com_6618_neg	Olean-12-ene-3,16,21,22,23,28-hexol	C30 H50 O6	506.36	18181.1	16454.1	22326.6	11668.4	13293.3	15244.1	17727.4	20633	15965.7	24358.9	19055.1	18221.8	18585.3	13851.3	27266.4	21511.2	17062.3	14631.5	13463.8	11063.2	12533.5	17262.5	9682.9	14422.2	18251.1	15114.5	11582.1	17255.7	9195.64	17737.6	11480.9	12054.4	17086	16251.6	18376.8	17990.8	19389.8
Com_8416_neg	frescolat ML	C13 H24 O3	228.172	3181.57	2961.95	2117.06	2238.96	1869.48	4965.45	3242.76	2716.03	5480.36	4486.61	3619.72	3483.28	2079.51	2455.36	5286.45	1833.02	1799.31	2510.69	2648.24	2507.3	2314.43	3623.29	2530.32	2076.17	3476.83	2704.41	2224.38	3592.57	2937.84	2467.17	1936.78	1637.1	2463.87	2923.81	5746.41	1124.15	2745.22
Com_265_neg	2-Hydroxycaproic acid	C6 H12 O3	132.079	541777	324963	3.27937e+06	2.47553e+06	236686	1.43633e+06	523522	656808	456509	1.86108e+06	5.86989e+06	460776	416987	475497	1.35455e+06	651999	875521	1.06268e+06	1.05693e+06	1.05867e+06	1.00063e+06	1.10176e+06	3.19105e+06	274608	663995	1.2652e+06	910652	6.28753e+06	707257	675043	337165	340468	369427	525637	821928	307241	1.4615e+06
Com_5249_neg	13-Hydroxykaur-16-en-18-oic acid	C20 H30 O3	318.219	16973.4	23212.5	19140.5	14618.1	22862.7	16738.1	23829.7	17440.7	15080.4	18508.3	32585	18074.9	12349	23219.8	52033.7	23088.3	16477.6	19070.6	22797.4	19169.6	20972.6	9225.21	12058.9	9365.43	11567	9629.97	14100.2	14694.2	12692.4	28131.2	17082.7	11499.3	19763.8	19095.2	29091.9	20922.7	25686
Com_6882_neg	4-(9H-beta-Carbolin-1-yl)-1,2,4-butanetriol	C15 H16 N2 O3	272.116	10877.8	13839.5	15459.4	9503.91	8476.11	4325.25	6194.59	5248.33	6572.02	19485.3	27751.4	5405.99	5252.84	14172.6	4935.63	17584.2	9934.47	11909.5	9853.91	10773.5	11062.3	11087.8	14774.5	8551.53	9352.28	8549.4	14013.2	30727.1	6796.07	10534.8	8524.07	5500.75	14323.9	16634.6	7991.86	5874.52	19421
Com_7525_neg	1'-Acetoxychavicol acetate	C13 H14 O4	234.089	1221.55	7135.45	8546.19	1000.01	4470.56	1844.55	2308.53	3459.47	439.202	2140.78	3306.33	978.349	1242.91	6381.47	1639.73	7251.57	5286.51	4827.61	3631.81	4718.14	3797.5	2487.31	5448.55	2697.14	2352.54	4822.57	3877.64	3729.55	3739.39	14391	1314.04	1705.21	3758.91	2429.74	1945.12	1885.41	971.299
Com_474_neg	(3alpha,5beta,7alpha,8xi)-3,7-Dihydroxycholestan-26-oic acid	C27 H46 O4	434.34	794237	551504	145873	196838	261163	125111	268158	150756	1.46905e+06	136724	296252	125585	595520	336996	245907	776781	503555	455098	468695	429447	418221	413161	90093.6	676785	174147	116532	962533	387384	176027	368391	608252	437032	274937	290692	823413	394315	127225
Com_2144_neg	oxypertine	C23 H29 N3 O2	379.226	285474	155585	281914	203041	183142	210240	204583	170367	103799	304046	232785	111455	171176	218568	296072	180772	182546	169283	168598	167263	132217	357509	328977	182882	321707	197251	299285	311132	262573	145149	149418	189029	216776	181730	150707	134104	285018
Com_4321_neg	Makisterone A	C28 H46 O7	494.324	13231	25433.3	21517.9	18959.2	17008.8	19666.2	20318.7	17013.8	22733.1	15172.3	18302.1	19083.1	16137.6	22285.4	16325.6	15975.2	17673.3	20000.6	24526.8	16935.9	15274.3	17298.6	10384.5	24055.9	10698.8	13608.7	10875.5	13288.2	11081.1	17485.1	20960.7	28305.6	12149.2	14861.9	19068.7	11504.4	12924.1
Com_8318_neg	5-[8,10-Dihydroxy-11-(hydroxymethyl)-4,7-dimethyltridecyl]-6-ethyl-4-hydroxy-4,5-dimethyl-2-cyclohexen-1-one	C26 H48 O5	440.35	1687.99	1108.74	1717.89	1240.98	1091.77	1356.14	1126.81	1275.07	1910.02	1757.99	1177.44	1229.74	1065.11	1390.01	4131.85	1056.12	1070.67	1229.11	1279.15	1194.65	923.416	2895.78	1520.47	1258.25	1255.46	3448.76	1530.42	2304.09	1475.2	2003.87	1091.88	870.768	1003.81	992.582	5545.54	6905.19	3665.75
Com_4597_neg	Epsilon-rhodomycinone	C22 H20 O9	428.111	1863.81	42265.9	1821.4	886.31	978.909	1285.41	2586.69	2404.58	760.633	1782.48	1978.1	806.724	1251.24	4756.28	2158.95	3207.33	4314.56	5818.17	6518	7236.39	4907.77	2423.72	4547.42	1216.17	1479.81	24932.6	2579.28	1841.38	7010.51	3680.25	883.307	828.399	1227.74	1191.95	1066.86	720.391	1544.04
Com_6868_neg	Dehydrorabelomycin	C19 H12 O5	320.067	2404.46	10078.6	2443.25	2305.99	5580.28	2128.47	5078.78	2454.95	820.572	14505.7	1724.92	1215.64	1084.74	29421.4	13143	782.282	4303.27	3298.4	3455.95	3064.36	2510.08	4205.78	3597.69	984.844	3711.22	1152.55	1797.03	4036.49	2210.4	620.263	3654.31	4572.61	2509.34	2921.47	757.642	540.553	4031.34
Com_7546_neg	N-Nitrosoproline	C5 H8 N2 O3	144.053	13181.3	8821.05	10000.1	6948.87	13247	12033.9	10058.6	9967.33	5277.37	13857	8882.64	9423.69	11235.8	12941.1	16727.9	13080.9	10020.9	10133.4	10108.9	8714.17	9637.92	30449.5	11276.9	11348.1	15166	8336.09	14923.2	25565.5	12649.8	5579.77	8926.43	13607	16633.6	9431.08	5103.24	5849.41	10819.8
Com_3309_neg	saccharopine	C11 H20 N2 O6	276.132	84040.7	24003.9	71327.8	54078.9	43270.5	113293	56056.8	53025.6	28246.3	216786	77628.3	62603.4	43134	45521.6	101515	98438.2	51432	53651.9	50450.8	43778.3	43759	61230.8	20209.3	45837.2	38003.7	35980.7	48301	43470.1	36022.5	56126.4	97061.2	28701.7	78610.7	37970.5	53255.4	27133.8	41759.9
Com_589_neg	3,5-Dihydroxybenzoic acid	C7 H6 O4	154.027	733995	897573	1.34579e+06	867820	919448	390211	559953	474449	215433	948474	2.00887e+06	175565	266489	712366	205719	967101	759377	670095	700147	661730	659081	954419	926316	365724	429349	666651	911864	1.66152e+06	805850	1.08427e+06	407140	256230	788577	73395.3	282027	177670	821090
Com_7690_neg	Etilevodopa	C11 H15 N O4	225.1	5171.41	3969.28	4807.49	4763.1	2830.63	2004.85	4288.24	3395.83	3347.03	9990.12	18669.2	5564.59	4340.26	7279.61	8077.32	7748.86	5369.52	4860.73	3947.71	4626.01	3929.79	3002.09	3757.35	1254.41	2048.78	1865.04	2446.91	5111.35	4688.3	9192.96	4603.44	3532.31	8336.97	11748.3	3949.98	1871.3	7545.88
Com_3193_neg	4-carboxy-4'-sulfoazobenzene	C13 H10 N2 O5 S	306.03	19946.3	28500.1	22263.6	20575.7	55881.7	11302.1	44594.9	13687.3	22884.8	20194.9	19996.5	10994.2	38682.9	38899.9	52303.7	14580.3	23156.5	16812.1	15315.4	12640.3	16911.3	23957.7	15390	12961.8	16587.7	27187.9	23973	114225	23626.4	7367.88	29775.7	56609.4	26812.2	17963.9	115481	7672.93	10049.5
Com_1959_neg	2-Deoxyhexopyranose	C6 H12 O5	164.068	183483	215666	220355	144394	161620	165369	147778	120378	79967.9	270530	256532	83259	110127	116349	244399	158462	156998	133062	154716	147078	118102	243884	463966	147189	207071	131978	379959	322964	199060	116408	117457	65326.1	128109	139730	98897.2	83734.1	193712
Com_624_neg	Pipecolic acid	C6 H11 N O2	129.079	494279	397767	1.43896e+06	287779	298400	512206	484894	561863	412030	2.89726e+06	377019	149001	333014	708934	356945	356696	396139	439071	425477	430652	367236	590962	317928	199333	206211	254377	862941	1.07746e+06	350432	682651	558094	106903	228185	277291	400962	147813	463462
Com_2297_neg	(3E,5S,6S,7S,9R,11E,13E,15R,16R)-16-Ethyl-15-(hydroxymethyl)-5,7,9-trimethyl-2,10-dioxooxacyclohexadeca-3,11,13-trien-6-yl 3,4,6-trideoxy-3-(dimethylamino)-beta-D-xylo-hexopyranoside	C29 H47 N O7	521.335	35429.1	86322.3	74887.9	86303.2	60759.5	79228.1	38288.6	47010.7	59274.1	50253.8	81775.5	153159	51570.8	109932	14492.8	185714	83327.6	84792.2	78006.2	88261.5	65370.6	32343.8	39226.4	107094	63144.6	101502	35555	32041.3	143080	114795	68349.2	52525	78936	45983.8	76665.3	57918	62114.8
Com_7882_neg	4-Amino-3-[(1-carboxyvinyl)oxy]-1,5-cyclohexadiene-1-carboxylic acid	C10 H11 N O5	225.064	11180.3	6664.41	8583.93	6038.18	7607.77	6955.95	7194.58	14154.7	7523.61	10860	11827.2	5555.32	6279.48	7309.75	12704.1	5463.79	8384.44	5651.35	5654.96	5483.26	5542.65	13484.7	9412.14	9087.88	7935.58	7734.63	8796.42	17822.5	9885.76	8394.18	4540.6	4782.78	6117.06	7598.43	5304.36	3673.97	7808.74
Com_3097_neg	Decylplastoquinone	C18 H28 O2	276.209	28177.2	109134	136744	112019	73620.9	31075.4	73535.9	75036.4	8557.37	41796.4	81868.9	23682.1	14432.2	58402.7	23552	63512.7	56544.3	48946.8	46168.1	52140.7	50258.4	19347.1	95672.2	55274.6	67790	120256	109523	68323.3	70713.7	69853.6	28803.9	20608.8	50234.4	53807.3	17267.6	15930.4	79605.5
Com_5609_neg	2-(4'-methylthio)butylmalic acid	C9 H16 O5 S	236.072	21273.1	13643.4	19453.6	33506.7	9128.94	12888.4	21779.1	12927.6	7366.06	10766.2	19311.5	5864.19	7357.62	8431.97	6900.82	10730.9	13216	11030.3	10930.3	9096.93	10481.4	16638	12016.7	10152.2	8031.03	10733.9	18561.5	30332.9	16096.7	10304.9	7676.41	2129.68	11601.7	10498	9152.24	3986.17	10268.1
Com_7466_neg	Metasilicic acid	H2 O3 Si	77.9773	21147.8	12062.6	19583.8	12885	15970.5	19585	18176.7	16569.2	8774.7	23595.6	12238.7	8651.12	11995.8	17661.1	28377.5	14304.1	9853.85	14790.4	11798	12836.2	11277.8	17457.5	15781.4	10451.8	13955.8	12524.9	18176.8	20356.7	19084.4	11852.3	9150.7	9213.1	12455.6	12045.2	10111.2	12362.8	16194.7
Com_7632_neg	1-Methyl-N-(9-methyl-9-azabicyclo[3.3.1]non-3-yl)-1H-indazole-3-carboxamide	C18 H24 N4 O	312.194	5861	7819.67	14347.4	7203	7466.61	6065.41	6891.46	6353.6	2028.53	15797.4	8490.72	11316.4	2658.09	3954.28	4448.16	5491.49	7528.24	6875.81	4580.03	5799.96	5427.83	11423.5	10657.8	6416.48	6062.23	6392.61	9537	12847.1	6307.93	3967.26	5015	3556.4	4943.49	4963.82	3227.1	2753.13	6832.9
Com_3328_neg	Iprovalicarb	C18 H28 N2 O3	320.21	16901.3	17138.1	13610.8	28209.6	35943.6	17704.5	24414.6	18055.8	15487.1	34538.7	36580.7	13128.6	11476.4	33858.9	7685.46	28758.7	26692	21936.2	22925.2	21050.7	14532.8	8429.55	30540.5	20286.8	12044.6	13051.6	14004.1	30425.8	8141.71	99350	22336	7724.78	31030.7	17210.2	26407.6	7176.5	10874
Com_4969_neg	(2S)-1-Hydroxy-3-(pentadecanoyloxy)-2-propanyl (6Z,9Z,12Z,15Z)-6,9,12,15-octadecatetraenoate	C36 H62 O5	574.46	14566.5	20560	39265.1	10249.5	11039.1	23476.8	13437	18752.4	21732.3	33710.3	41546	37407.5	46743.4	33756.9	43192.5	20488	22185.1	13452.5	17541.3	16738.1	14942.4	36618.9	36023.1	32323.8	32637.4	19266.3	36984.8	63011.1	25529.1	29933.2	12898.4	27709.3	24443.7	19371.2	16374.8	12464.6	21070.9
Com_3716_neg	Cholest-5-en-3-yl beta-D-glucopyranosiduronic acid	C33 H54 O7	562.387	45668.3	98934.8	84257.4	51349.3	37694.1	13039.9	25616.1	6370.62	34845.1	9687.93	20036.3	14078	17165.2	20690.1	6980.57	19682.1	24126.4	26092.7	22999.5	26461.1	14637.2	25406.6	32064.8	19579.2	39133.1	31931.1	83639.5	52683.6	32599.1	22154.7	30850.7	17592.4	24173.6	27281.3	17896.4	12935.2	13243.8
Com_1260_neg	Ne-Acetyllysine	C8 H16 N2 O3	188.116	224669	334975	582361	407844	207721	515067	355187	554252	90827.7	503635	493046	102194	154234	209724	292710	290751	278077	267114	257790	254994	252263	366663	472698	204828	298901	280323	356600	680231	340331	209461	208491	141397	226935	254016	358278	65647.6	335424
Com_1738_neg	3-dehydroteasterone	C28 H46 O4	446.34	86897.3	164299	87632.9	38240.5	159139	70360	100930	95324.6	140526	30117.3	132223	55518.6	167464	148136	35745.4	199659	118927	106231	109334	108660	99342.7	62945	21549.8	19564.8	65884.4	48029.1	97237.7	46132.7	48293.4	202575	292907	192590	123553	177170	259031	111585	88807
Com_5302_neg	5-Hexyl-2-oxotetrahydro-3-furancarboxylic acid	C11 H18 O4	214.121	23072.3	26767	25325.2	24980.5	18260.7	43905.1	46021.9	39620.4	24954.7	41224.5	33225.3	24335	18322.6	16198.5	37665.4	15967.3	21377.5	11418.9	24230.5	24312.4	20983.3	22536.1	12801.8	10662.9	15154.4	8760.94	16098.8	26397.3	16893.1	10633.7	21232.7	15584.4	19664.4	38656.3	32917.4	15210.5	38237.5
Com_2317_neg	2-Acetamido-2-deoxy-D-glucono-1,5-lactone	C8 H13 N O6	219.074	208242	183940	258229	138190	93202.3	155729	250172	156417	70928.5	209080	232493	126417	89721.1	150798	175676	141344	138796	174045	151115	134366	140131	207186	190700	151426	117710	234377	118245	286813	220544	128811	107513	87519.2	115201	142389	88695.1	62366.5	109689
Com_42_neg	Hydrocinnamic acid	C9 H10 O2	150.068	1.95193e+07	3.3381e+07	3.30437e+07	2.56767e+07	2.60351e+07	2.59605e+07	2.86806e+07	1.27679e+07	2.14206e+07	7.97538e+07	7.67235e+07	9.28009e+06	2.11984e+07	3.22277e+07	5.19471e+07	3.33636e+07	3.1793e+07	3.17586e+07	3.14926e+07	3.00748e+07	2.94401e+07	5.44378e+07	3.85928e+07	3.11761e+07	2.91692e+07	2.65682e+07	2.51686e+07	5.73183e+07	6.73883e+07	4.4318e+07	2.20404e+07	1.84561e+07	5.25498e+07	3.73297e+07	3.53993e+07	1.06931e+07	3.58036e+07
Com_3312_neg	3a,7a-Dihydroxycholanoic acid	C24 H40 O4	392.293	50157.1	28391.2	82044.2	25887.1	37584.3	54911.3	30829.8	29695.4	26107.1	160451	30212.3	17386.6	96142	49778.6	101701	16227.1	50785.5	66555	50132.2	43225.7	32656.8	78590	36796.1	16950.5	61078.2	26752.7	42476	37870.3	17264.4	12306.7	39457.5	46716.4	73261.9	43366	42844	41197.4	162871
Com_3585_neg	2-Hydroxy-3-[(9Z,12Z)-9,12-nonadecadienoyloxy]propyl (4Z,7Z,10Z,13Z,16Z,19Z)-4,7,10,13,16,19-docosahexaenoate	C44 H70 O5	678.525	8361.09	33232.8	14255	3009.98	11982.8	26908.3	10507.5	9615.71	32213.8	185399	13321.1	43228.6	16552.1	46574.1	25972.2	8385.98	32557.7	25138	26750.2	19182.3	27289.7	16746.4	10467.6	37467.3	58415.2	36684.3	14360	13669.2	30982.1	67673.1	56029.1	47635.3	26676	13989.5	37612.8	37791.2	34911.4
Com_4849_neg	bis(2-methyl-4,5-dihydro-3-furyl) disulfide	C10 H14 O2 S2	230.043	75080.8	43704.2	44664	46986.9	41458.3	38304.8	49095.1	48195	11955.4	53847	41155.9	23295.7	23621.8	27470.7	21412.4	30054.4	19988.2	32471.7	23546.1	22910.6	24982.9	44496.7	31026.6	25720.2	23570.2	40041.7	21471.8	57680	41573.3	32159.7	24178.6	16601	33491	37322.7	22010.6	13876.5	26603.4
Com_4010_neg	Cholesterol Linoleate	C45 H76 O2	648.582	40117.2	31869.3	43724	1818.08	5742.77	108905	3055.57	16942.6	37789.8	57563.4	1714.21	22035	26247.8	9059.84	32164.3	12866.8	24275.4	17031.2	14520.3	13732.6	10862.3	3448.43	5317.09	2263.07	11184.5	1707.33	67909.5	7568.93	6148.95	5548.94	20422.6	21335.1	6808.9	14579.8	1965.27	4569.74	3287.28
Com_3157_neg	(25S)-5beta-spirostan-3beta-yl beta-D-glucoside	C33 H54 O8	578.382	43271.4	134219	51434.1	13167	28499.8	23417.6	24932.2	31648.6	13127.7	121726	32026.9	16445.7	52633.9	29140.7	276424	26662.7	38591.4	30247.9	44714.8	37978.5	29911.3	18189.9	29347.5	31238.5	29158.9	42933.1	32900.9	25637.6	48725	33106.7	26861.2	51396.4	39571.9	22720.6	61474.2	68687.1	68275.8
Com_2353_neg	DIGITOGENIN	C27 H44 O5	448.319	73334.1	112742	73151.5	82381.9	69677.6	74037.8	107184	113451	131344	62115.4	64830	137586	117260	103527	97065.3	129760	80093.1	94016.5	82261.9	78213.1	68385	76469.8	36300.8	70877.1	49872.3	50408.9	45371.6	46211.6	33367.2	86715.5	98709.9	103861	66270.6	101148	93982.9	88792.5	58951.7
Com_900_neg	1,3-Dihydroxy-2-propanyl (13Z)-13-docosenoate	C25 H48 O4	412.355	168091	25467.7	130824	13840	166391	43137.2	18170.6	11546.1	64972	108840	223822	74356.2	54240.2	52338	174195	67960.3	31726.5	86122.1	82278.5	96136.2	78285.1	990005	352825	82097.1	450181	57730.4	223757	488753	359969	23685.5	91578.3	42973.9	44990.6	26549.3	124631	143310	137096
Com_284_neg	5b-Cholestane-3a,7a,12a,26-tetrol	C27 H48 O4	436.355	1.11218e+06	707056	1.42646e+06	1.22396e+06	634117	943593	2.34124e+06	1.12637e+06	988923	1.0996e+06	913577	951033	1.4568e+06	543285	1.29146e+06	1.86822e+06	1.501e+06	1.41809e+06	1.2339e+06	1.29976e+06	1.24308e+06	2.57137e+06	718378	4.40141e+06	616310	1.6362e+06	1.02236e+06	663774	1.74113e+06	1.77162e+06	976225	691982	1.48191e+06	2.10722e+06	4.08925e+06	1.22289e+06	2.1444e+06
Com_8390_neg	(2R)-3-({[(2S)-2,3-Dihydroxypropoxy](hydroxy)phosphoryl}oxy)-2-(palmitoyloxy)propyl palmitate	C38 H75 O10 P	722.511	1630.25	2336.22	3216.63	927.134	1887.37	1576.09	1368.09	1145.91	1094.94	16283.9	3034.98	1324.46	1340.82	1403.95	2494.32	1186.07	2557.31	2838.64	1884.2	1739.28	1805.4	4088.05	1959.6	2000.14	8052.42	1850.86	3235.92	2095.66	3924.03	1829.17	2919.31	1734.53	1620.09	1178.06	1844.5	2578.99	2533.13
Com_6288_neg	1-(4-Amino-4-carboxybutanoyl)-2-piperidinecarboxylic acid	C11 H18 N2 O5	258.122	22084.3	13562.5	23599.1	14727.9	14729.7	15691.3	26435	18941.3	4734.6	19255.8	14348.8	8526.45	9240.38	10818.5	14887	12369.6	16300.4	14239.7	14292.5	15270.8	11389.3	21247.1	19470.5	14509.3	12185.1	14443.3	14744.4	31297	17253.7	11686	8597.34	6723.99	13566.2	12162	10751.2	6918.17	12550.2
Com_7796_neg	PROPAPHOS	C13 H21 O4 P S	304.091	8334.63	5223.48	10552.9	7218.2	6392.58	7293.91	10680.2	6521.99	4779.09	10568.7	9674.29	9022.56	4862.34	7670.28	10367.2	8901.17	6157.01	8032.12	6242.73	4934.18	5680.79	12102.4	10918.4	5440.25	7013.98	8947.04	8266.35	10868.5	7768.54	5616.05	4384.38	4871.62	5255.1	7029.71	8023.47	4452.26	6820.78
Com_5304_neg	Ascorbyl stearate	C24 H42 O7	442.292	36768.4	29032.4	26690.7	5126.73	33253.4	24956	35358.2	28034.1	23218.3	29011.9	21940.4	21878.5	20036.1	28017.7	28422.9	26714.1	18952.1	25878.6	22625.2	21762.7	20691	19049.3	14028.3	17593.3	20892.5	21668.3	19149.3	20826.2	17000.7	37624.2	24929.6	21239.9	14842.1	27740.6	25903.7	23695	22724.4
Com_1116_neg	L-(-)-Serine	C3 H7 N O3	105.043	729159	435396	614335	289973	442350	590954	377435	341233	217830	1.2235e+06	408956	235564	399910	455738	888608	545848	419983	383497	411109	381399	351035	600347	560745	305180	339588	380364	522901	622947	456115	341800	459183	349713	479001	400131	303558	127626	522644
Com_368_neg	N,N-Dimethylguanosine	C12 H17 N5 O5	311.121	985519	1.15945e+06	1.85815e+06	1.52668e+06	1.11453e+06	1.57213e+06	1.74035e+06	1.15497e+06	419753	1.68591e+06	2.13403e+06	340089	640510	848429	1.23087e+06	1.39155e+06	1.57904e+06	1.25548e+06	1.22213e+06	1.02535e+06	955670	1.56283e+06	2.4659e+06	1.30652e+06	890836	1.67605e+06	1.08823e+06	2.9872e+06	1.37532e+06	1.39664e+06	941958	579399	1.21734e+06	1.07798e+06	1.1052e+06	250292	1.43461e+06
Com_2649_neg	(1Z,2S)-N-[(2S,3R,4E,8E)-1,3-Dihydroxy-4,8-octadecadien-2-yl]-2-hydroxyoctadecanimidic acid	C36 H69 N O4	579.523	10890.5	15808.1	24684.7	6952.77	11905.6	17509.5	22339.1	10391.3	10126.5	22230.1	17138.6	6586.48	12410.4	24175.6	17722	12749.2	29840.3	26820.4	28276.9	27847.2	19721.2	17803.6	17841.4	24736.6	27818.9	33099.5	16751.2	34571.6	40160.5	27509.8	27829	20113	11923	9397.14	32239.2	9022.14	34958.8
Com_7393_neg	EPINEPHRINE 4-SULFATE	C9 H13 N O6 S	263.046	12715.6	16495.5	19040.7	15012.1	10007.2	8214.21	21308	15561.6	5454.1	13575.3	16555	9309.7	8066.77	10798.4	8839.8	9157.87	11116.5	13493.1	10066.5	9415.33	10934.9	22405.2	15031.4	9864.54	7920.74	18250.2	9572.65	23676.2	14986.4	12311.4	8626.65	5297.87	7687.66	14931.2	11383	5942.77	9942.67
Com_8529_neg	Toxiferine I	C40 H46 N4 O2	614.36	1597.29	1319.35	1890.3	1026.75	1355.05	1679.25	1442.6	1314.29	942.015	2370.56	1558.14	1033.87	1448.67	1835.91	2926.8	1283.04	2258.41	1241.32	1250.67	1261.15	1272.68	3299.26	2135.32	1235.82	2432.28	2879.69	1784.57	12276.2	4698.81	1187.96	1209.87	1117.62	1251.91	1255.28	1283.99	936.288	1696.92
Com_2405_neg	2-[(11Z,14Z)-icosadienoyl]-sn-glycero-3-phosphoethanolamine	C25 H48 N O7 P	505.317	15713.9	60617.4	37096.8	19774.6	217218	23416.9	33754.7	21204.9	16904.7	98708.3	35679.1	9956.98	34285.1	30810.4	43346.9	25371.6	48728.8	28777.6	32941.7	27465	30116.1	17105.5	56899.7	25263.1	95601.2	44750.1	122988	35832.6	23005.6	41821	23389.1	9118.83	82825.9	17494.6	12260.4	21010.3	62200
Com_6788_neg	6-Decylubiquinone	C19 H30 O4	322.214	10688.8	10407.5	16034.8	10714.5	7294.7	9988.41	14361.9	10412.8	7346.41	20471.7	21172.3	7936.41	8680.97	7791.88	16823.7	8306.3	8762.53	10158.2	8720.2	11059.8	9223.72	14488.9	9348.05	4694.45	9149.17	8306.73	10163.6	12912.7	8444.9	12169.5	12151.4	4752.69	6666.95	10833.9	12613	8753.34	21711.8
Com_3568_neg	dilauroyl peroxide	C24 H46 O4	398.34	40071.9	9443.3	36016.7	9286.86	32102.3	12008.6	9174.97	5534.38	7991.07	49081.5	52792.8	15303.7	12944.7	9112.23	32014	10144.1	7806.53	18480.2	19564.6	21794.9	19662	102330	32782	12974.7	51303.7	9361.38	44880.5	97211.9	67526.1	6855.22	12652.9	12478.6	8241.89	8245.23	15726.8	33705.1	62059.3
Com_6330_neg	3-[(3-Hydroxypentadecanoyl)oxy]-4-(trimethylammonio)butanoate	C22 H43 N O5	401.314	25742.6	13292.6	16905.2	9022.65	10750.7	11505.2	14517.7	19639.1	14619.3	42589.6	11330.8	11485.1	11655.3	18229.9	15420.9	11922.4	13129.6	13313.7	13400.7	18112.2	11030.8	8739.88	12002.7	9714.07	18759.2	15786.3	11150.3	17405.4	17574.7	7410.61	24864.8	6406.99	9506.77	12912.6	12269.5	9077.64	18976.4
Com_4070_neg	13-KODE	C18 H30 O3	294.22	13063.6	21287.8	26100.6	32374.2	13518.5	15330.4	54131.8	34591	21285.4	12918.6	46203.6	18854.6	12408.9	24646.2	30512.3	14246	25764.6	20994.4	22697.4	22804.8	20061.2	19282.5	28015.4	23004.3	14023.1	26834	11124.3	16164.9	20995.4	35422.6	13744.9	14038.2	16775.9	26082.2	72932.1	33751.4	30776.5
Com_6234_neg	jamaicamide C	C27 H39 Cl N2 O4	490.26	5341.75	5247.67	5656.73	4384.12	4148.96	3223.68	4996.87	4626.82	3436.5	2927.96	4126.37	3741.4	5285.04	4433.26	1716.81	3849.42	4831.72	4613.81	5132.3	4439.83	4191.7	3451.26	4489.02	4165.46	3580.72	3479.11	2940.68	2822.67	3491.71	3522.81	4848.22	3884.41	4231.54	32607.3	4270.21	11983.4	4789.92
Com_5904_neg	Naphth(2,3-b)oxirene-2,7-diol, 1a,2,7,7a-tetrahydro-1a-methyl-7a-(3,7,11,15-tetramethyl-2-hexadecenyl)-	C31 H50 O3	470.376	17912.9	31617.9	27507	20105.2	19058.3	19435.7	27908.9	25012.2	7502.34	10777	13150.7	9697.95	4904.88	7009.17	9031.34	6823.4	12708.2	14565.1	15101.5	13537.4	12214.4	32323.2	28858.9	18542.8	20797.5	40496.4	19990.4	49112.4	25828.2	9936.81	4708.83	5139.61	7924.36	8026.75	7512.18	2983.75	8105.89
Com_1362_neg	1-[(3-Carboxypropyl)amino]-1-deoxy-beta-D-fructofuranose	C10 H19 N O7	265.116	135349	53037.1	155426	97631.5	64675	237797	71371.9	66024.7	54862.4	903972	270270	83582.7	93898.8	87562.9	299928	160575	203845	145172	140144	131500	130451	265316	158664	54144.5	187997	152376	234521	316557	120978	86806.6	112019	46640.8	87362	87372.3	111721	56642.5	180491
Com_2120_neg	L-(+)-Alanine	C3 H7 N O2	89.0476	121357	81113.1	188159	138170	53948.8	179106	109547	110643	59506.8	179381	174857	127726	105217	115913	535239	138093	109968	105171	82794.4	103047	104381	129479	100916	79414.3	81021	104259	87791.3	168495	89956.2	78106.4	95203.7	90991.1	94179.3	107409	120520	48237.2	127414
Com_5563_neg	WIN I(S)	C21 H28 N2 O3	356.209	14651.6	12309.6	31011.5	11576.9	12617.2	22184.8	23482	9491.74	3451.72	25172	16766.1	9654.48	7926.13	11142.3	15461.5	7449.2	17849.5	18565	18843.3	15621.5	18763.2	16447.5	31175.8	17301.9	28954.1	23680.9	17781.4	41890.7	19381.6	12444.4	12777.4	11403.4	9410.39	11895.8	16996.8	2866.23	26331.1
Com_7594_neg	quazolast	C12 H7 Cl N2 O3	262.015	11012.1	9828.12	10194.3	10643.1	10846.5	10092.7	9079.67	10933.2	2707.89	14017.7	13813.7	10605.6	5640.53	4611.86	10617.2	7681.28	7588.58	5832.79	9858.65	6205.69	6903.4	16595.5	11440.4	8203.46	6169.3	10082.8	10525.6	12587.5	11954.5	9577.2	7094.39	5049.35	6278.35	9346.72	6498.57	6440.47	7912.43
Com_3165_neg	Ethyl Mesilate	C3 H8 O3 S	124.019	175705	128965	158857	107635	128702	161176	121566	119608	77499.2	217606	127219	78988.6	98814.5	132105	230672	123467	57033.9	109515	103041	107571	104234	136707	127837	88944.2	130763	108837	151025	151510	190045	96724.6	83802.3	73709	118390	87433.4	82445.7	77115.8	159414
Com_5265_neg	Caffeic acid phenethyl ester	C17 H16 O4	284.105	26184.7	24835.6	33159.2	23358.8	20084.9	24930.5	16952.9	27199	11974.3	62258.5	33304.9	9955.49	17310.1	15718.8	18116.5	28537.3	28028.9	25644.5	22643.6	20850.5	18415.5	48923.1	30286.1	18080.2	20267.2	22733.2	27761.4	46918.5	27807.9	25059.4	23230.4	9624.04	24226.5	31322.9	25554.1	4898.05	25223.6
Com_362_neg	D-a-Hydroxyglutaric acid	C5 H8 O5	148.037	930403	548826	2.72078e+06	1.13348e+06	397958	1.6557e+06	570598	683844	288896	1.62123e+06	3.83263e+06	395390	557307	433208	1.14988e+06	730791	1.31794e+06	1.20967e+06	1.12732e+06	1.41699e+06	1.15854e+06	1.10468e+06	2.26208e+06	518793	553628	1.12656e+06	485479	4.65577e+06	1.20008e+06	858446	708862	359506	493735	775529	946667	520850	732636
Com_3227_neg	5-oxopent-3-ene-1,2,5-tricarboxylic acid	C8 H8 O7	216.027	85129.4	68171.9	58290.1	85240.6	97161.5	89149.1	98691.7	100948	46887	82437.6	70625.1	50133.1	54083.4	48114.7	64853.8	69783.4	62179.9	59262.3	52787.6	51228.8	48570.6	163916	62868.9	48520.5	21625.1	72704.7	120334	106698	55869.6	105527	42072.3	29353.2	93028	62318.4	17797.4	12165.3	15323.7
Com_7798_neg	gibberellin A1	C19 H24 O6	348.157	10043.6	10410.1	10810.9	12261.1	7663.02	4613.42	8671.93	11614.5	1638.39	6116.97	5260.91	2765.05	1461.71	3739.67	3594.72	3680.3	4836.08	4190.33	4856.37	4073.31	4166.56	6493.28	8393.86	4390.43	3285.85	6890.32	6435.12	15417.3	6320.61	3990.85	2472	1166.73	2455.37	4333.82	2908.83	1441.5	4026.08
Com_2410_neg	Medrogestone	C23 H32 O2	340.24	5577.92	5596.56	6318.99	3952.36	5378.33	6364	6479.1	4460.65	4965.08	11876.2	6027	4792.95	6821.03	15225.9	84070.5	6088.15	9346.17	11764.3	5985.22	5625.22	9014.72	7131.78	9658.95	6214.32	6671.36	6480.21	6414.16	6818.3	359557	6032.5	5326.36	5431.9	5427.98	8519.93	5594.52	4102.57	7119.58
Com_5516_neg	levofuraltadone	C13 H16 N4 O6	324.106	19988.2	22132.6	19365.6	17285.5	24235.9	9279.78	17778.2	11874.9	5643.86	33950.4	23297.6	7744.36	14493.6	10438.5	25140.2	16482.3	22683.8	13279.8	21351.1	18396.4	13570	44183.3	29568.1	20929.7	39342.7	19313	26028.6	23638.9	26921.7	8951.86	17947.2	10848.9	18836.5	16401.5	6675.81	9997.88	52451.9
Com_414_neg	(9Z,12Z)-6,8-Dihydroxy-9,12-octadecadienoic acid	C18 H32 O4	312.23	404505	489226	522266	847790	277754	414430	1.5937e+06	822112	626758	202334	1.23321e+06	703143	451487	779466	971817	374830	557907	488701	624840	499563	737121	360223	581885	706290	298742	498100	239981	317346	464565	755597	495883	402211	546660	915255	2.4336e+06	1.14644e+06	1.08798e+06
Com_7764_neg	Paliperidone	C23 H27 F N4 O3	426.208	3801.11	4261.01	2505.35	1751.17	6746.83	2401.07	7482.74	6300.48	1588.73	8278.43	9427.12	4744.58	4921.16	5677.08	21866.5	2291.87	4847.3	5252.35	5206.38	5476.14	5623.56	2214.23	2336.98	3665.28	3930.79	1610.56	4590.64	2300.92	2293.34	5350.57	1387.73	3481.2	16136.4	2040.51	4828.06	8552.74	5552.31
Com_3911_neg	Tisocalcitate	C31 H48 O5	500.35	101891	28871.4	101712	56596.8	41935.8	65722.4	70671.9	64641.3	4282.02	21541.3	20569.9	7465.83	8624.35	5063.02	13906.8	7978.3	22104.4	23928.2	21758.5	26663.9	20777.9	61750.6	55250.8	20350.7	65313.7	99354.7	51152.8	110122	50578.9	9907.77	6516.9	8042.12	6203.42	12377.9	12861.1	7876.29	18373.2
Com_4058_neg	PP-242	C16 H16 N6 O	308.137	8789.55	24079.5	7857.68	22226	24251.9	8830.69	45848.7	14851.9	5291.52	9290.01	17888.9	6713.08	12420.8	29974.4	40212.3	8529.29	16561.3	16286.9	19493	21680.2	13057.6	4515.64	13283.3	10144.7	5561.94	16830.7	15310.5	6313.32	13126.1	15669.3	5348.14	14871.8	18350.5	4907.95	10236.5	6960.82	11851.1
Com_3121_neg	SKF-97,541	C4 H12 N O2 P	137.06	19431.5	15947.1	88819.6	44738.9	40362.4	26474.3	35985.1	20699.5	5867.99	80428.6	158532	6072.04	10795	10315.3	36454.4	61520.1	49006.8	36933.2	42533.3	31587	35725.6	106328	194704	22575.4	17051.8	48366.3	13549.5	132830	54013.2	68898.5	26015.7	10226	31607.7	45657.7	27057.4	10316.3	53440.1
Com_990_neg	Arachidic acid	C20 H40 O2	312.303	294910	257548	379441	120542	205164	270015	186299	173606	225448	731956	190013	122363	310518	372275	746076	284702	357202	301075	349692	302718	317219	414050	865952	342824	618002	280335	386414	558130	394684	293597	216351	268662	322493	266832	205529	206271	292699
Com_5330_neg	Leu-Leu	C12 H24 N2 O3	244.179	20704.9	25138.1	37117.4	29081.1	43972.9	32755	44859.7	23235	10754.2	26599.6	27781.8	16120.3	20954.2	19806.4	23668.1	26319.8	21642.7	22039.3	21328.3	19853.3	18823.8	22213.1	16302.6	10395.1	7991.72	16723.6	10490	8646.32	6761.58	17942.6	19311.1	30179.2	48662.9	38544.2	14372.9	8890.15	19418.3
Com_1119_neg	Ethyl acetate	C4 H8 O2	88.0524	126300	541386	472525	85721.8	91646.1	82433.7	295467	390356	62564.8	128691	801069	55287.3	123719	246853	156027	314025	237306	234821	204011	235954	208209	356694	271112	166531	113659	381918	102066	148598	505561	370810	74620	84494.7	227157	106681	127395	115872	288631
Com_7925_neg	dimethylthiambutene	C14 H17 N S2	263.079	5231.69	8374.98	7661.75	6028.33	4417.9	4303.44	4081.58	4798.82	2437.48	7400.39	11101.9	2416.23	3270.86	3616.19	3059.08	6092.35	5253.93	5629.68	5531.84	4998.26	4767.6	9528.53	7152.18	6657.48	4418.65	7434.7	9258.14	15710	5404.34	5511.56	4432.1	1676.61	6707.62	5684.27	3534.53	1353.13	6349.83
Com_3078_neg	PG(16:0/20:3(5Z,8Z,11Z))	C42 H77 O10 P	772.529	6261.79	13568.5	18545.2	2481.32	2342.98	19247.7	3730.49	3759.5	3783.69	17849.6	4204.94	8895.65	30938.9	66102.4	35500.7	2811.22	7700.57	14057.6	12526	13515.1	10490	6042.06	4522.41	2342.06	31414.6	24500.7	6592.28	12129.9	15401.1	10216.3	12838.3	109231	27996.4	17067.6	8319.68	2579.07	10764.8
Com_5138_neg	Desoxymycin	C21 H41 N7 O11	567.285	4334.85	6505.37	3671.27	5158.07	3572.99	4419.74	4722.13	4192.85	4419.6	3399.13	3565.99	7769.92	3573.25	5516.13	4809.45	3927.75	5465.3	4159	4014.35	4087.96	5082.62	5411.17	3501.39	4627.78	4000.12	5183.31	4258.24	3548.62	4192.77	4258.93	4764.13	4981.08	3715.38	4562.89	4613.7	1939.66	3842.87
Com_5090_neg	Tegaserod	C16 H23 N5 O	301.189	38397.6	3344.04	28897.7	41830.7	13206.5	18329.2	17166.2	20331.3	7485.79	23022	29689	10592	8663.77	2478.67	9891.35	3371.22	12300.2	12364.4	13072.4	11667.6	10056	35502.9	9828.74	10056.6	16861.9	11965.6	15533.6	68686.7	13336	8311.09	10898.3	4992.93	11103	20859.9	7450.48	4251.3	18401.2
Com_730_neg	Indole-3-acetic acid	C10 H9 N O2	175.063	176769	127854	172379	125006	71345.8	112900	195540	136115	207153	252799	207276	358789	354350	130503	2.45234e+06	173495	324036	315838	307400	268817	287895	314729	325824	240661	29398.5	385394	97387.1	150963	623474	41377.5	90293.2	235650	474268	85091.9	282452	171356	90803.3
Com_3371_neg	fenoxaprop-ethyl	C18 H16 Cl N O5	361.073	57941.5	18879	29667.3	21493.6	15764.3	84265	20000.7	25794.2	45577.9	86707.5	49148.9	80555.2	59595	26456.4	163653	50147.8	19120.2	27733	30764.7	47193.4	41389.5	99416.9	26599.7	17960.5	38720.8	7469.42	36279.7	36829	32354.8	19218.2	47685.5	47412.7	36373.3	28209.4	65811.7	27654	24495.6
Com_787_neg	5-aminoimidazole-4-carboxylic acid	C4 H5 N3 O2	127.038	682425	586993	1.14368e+06	654199	494639	810349	874916	722096	378204	1.01901e+06	1.11621e+06	388825	696362	524822	1.46195e+06	551130	695782	733960	626518	583321	457131	1.1189e+06	990143	505513	551376	667964	759293	1.13501e+06	756204	436337	724083	486634	575307	584902	595575	250609	731386
Com_5574_neg	(9Z,11E,13S,15Z)-13-Hydroperoxy-9,11,15-octadecatrienoic acid	C18 H30 O4	310.215	9358.8	27651.2	20731.9	17870.6	13796.2	17796.4	23378.1	18269.8	6013.42	16165.9	13117.7	28751.2	11295.5	18936.8	18710.3	13535.8	15630.5	12372.2	14729.5	13237.1	10851.1	20244.5	13468.3	15597.9	6491.77	12743.8	10248.6	19986.9	18143.6	15086.3	10665.9	11335.3	14226	11593	16419.7	4498.56	14877.8
Com_7711_neg	Desthiobiotin	C10 H18 N2 O3	214.132	2027.1	2033.41	1947.76	2277.27	1732.52	2023.89	2409.68	1848.47	1226.87	2659.76	2248.75	1541.97	1224.64	2322.17	2311.65	2822.58	3077.04	3128.68	3201.43	2241.06	2047.88	3488.18	2288.79	1869.75	1934.76	2122.75	1810.27	3342.62	2691.9	3896.65	1373.39	977.354	2460	2211.82	1693.67	1370.12	2503.13
Com_1336_neg	2'-Deoxycytidine	C9 H13 N3 O4	227.09	176765	100360	246421	246489	108200	251646	316976	278386	41191.1	128512	277932	50641.7	153563	91736.1	252788	243625	202678	169114	168175	134384	135540	145748	132301	154483	69280.5	214213	76355.1	203084	176484	275942	170313	94074.7	167283	157770	200275	31396.6	190757
Com_2141_neg	6-Decylubiquinol	C19 H32 O4	324.23	15330.1	21255	11694.5	10527.8	18497.4	25160.5	89596.1	38296.4	72213.5	11831.4	17150.5	109892	11749.6	12371.8	94840.5	6369.59	18232.5	22304.6	24141.2	30283.4	22847.1	16839.7	7346.73	6613.05	8709.36	5635.55	10534.9	10524.9	9905.63	13554.5	13322.6	22734.7	14528.6	13228.1	223216	22650.7	8855.11
Com_343_neg	(6R,10S)-13-[(2S)-6-Hydroxy-2,5,7,8-tetramethyl-3,4-dihydro-2H-chromen-2-yl]-2,6,10-trimethyltridecanoic acid	C29 H48 O4	460.355	2.28527e+06	1.86333e+06	2.53637e+06	2.83501e+06	1.74363e+06	1.74926e+06	2.70205e+06	3.50692e+06	419847	494209	1.05209e+06	306164	377291	400263	387557	606293	1.13099e+06	1.09389e+06	1.17024e+06	1.03436e+06	950133	1.76775e+06	1.91096e+06	1.1694e+06	1.58352e+06	2.97258e+06	2.01694e+06	3.15362e+06	2.14555e+06	768973	537706	258150	470253	582546	419569	222894	676341
Com_2210_neg	Phloionolic acid	C18 H36 O5	332.256	62813.3	124287	121935	81570	80153.4	65237.4	131933	59187.2	58414	211161	147845	76424	131237	98250.8	175989	190549	120346	122674	106964	122438	104689	272023	167202	129182	131158	110847	224626	196625	132826	72739.2	114781	84771.4	122633	106511	103128	105031	192419
Com_2834_neg	(3beta,5xi,9xi,22beta)-3,24-Dihydroxy-22,29-epoxyoleana-11,13(18)-dien-29-one	C30 H44 O4	468.325	64306.2	132083	71037.8	71375	111751	96369.3	116712	117065	89995.3	27806.9	101124	81854	105541	86209.4	33770.3	124312	53905.6	99101.6	80667	78910.9	94850.8	53678.1	51742.2	72328.5	83150.1	60549.9	117160	17767.8	88171.3	59773.4	95556.7	88706.2	109514	87736.4	89220	108411	80008.3
Com_1929_neg	5-(3,4-Dihydroxyphenyl)-4-hydroxypentanoic acid	C11 H14 O5	226.084	38216.8	40885.7	220992	124977	51671.8	104788	77463.1	90415.8	9467.51	59718.4	171370	12589.9	12875.7	20993.3	77165.3	108018	93367.7	89669.7	84973.8	82439.9	80238.6	99987.5	384897	43416.1	20862.9	217905	22412.5	327753	119838	183565	31281	21328.5	63302.6	69979.2	46079.9	17786.4	110216
Com_6286_neg	1-(2,4-Dihydroxyphenyl)-1-butanone	C10 H12 O3	180.079	11601	15045.6	23395.6	11089.4	12994.2	11290.9	13083.3	12398.9	5413.1	12460	17201.9	5630.3	7248.77	13595.1	10562.6	14004.7	11181.3	10247.6	9661.24	9217.94	6128.09	24343.3	13601.7	15174.5	9954.31	13825.1	17259.5	25158.5	12490.1	25471	8766.08	5553.58	9746.16	11389.3	9069.77	4514.44	8940.58
Com_7167_neg	N-benzyl-9-(alpha-D-glucosyl)adenine	C18 H21 N5 O5	387.155	15059.9	12637.4	10557.6	12025	13693.5	11488.3	16391.5	10308	7194.54	37163.2	7359.5	13719.1	9049.62	6303.46	12614.6	7317.79	9598.34	11494.4	11102.2	10678.2	9657.58	25849.6	8166.97	9097.92	6457.14	9578.58	8000.71	22606.5	6255.24	14243	8103.01	4353.09	6533.82	15721.1	15418.5	14057.2	17405.7
Com_8209_neg	(-)-Brucine	C23 H26 N2 O4	394.19	1774.18	1488.66	2650.36	1368.83	1458.68	1761.84	1807.01	1594.17	885.747	8020.02	1900.84	1164.57	1395.39	1646.42	2619.58	1477.22	1894.13	1665.17	2068.44	1355.43	1654.54	2273.9	1993.94	1752.72	15980.9	1545.53	2721.68	2318.31	2154.32	2247.02	3642.79	1046.29	2256.53	1425.97	1428.25	1017.82	2235.47
Com_1365_neg	Emivirine	C17 H22 N2 O3	302.163	195351	137153	104093	157591	137016	166354	509915	91084.8	145605	207859	264986	72350.4	77399.9	170966	243273	91786.4	221552	207568	187371	176189	174669	350706	194542	133890	70030.6	288942	114345	361189	358786	121067	115695	129154	315516	144223	262091	79458.6	276062
Com_4522_neg	2,3-Dihydroxypropyl 3,4,5-trihydroxybenzoate	C10 H12 O7	244.058	38821.7	24453	27977	25903.8	21042.1	25704	26991.5	31802.7	8580.89	19668.6	26957.5	46275.5	39175.3	11721.3	45175.6	14294.8	16843.2	15176.4	17856.4	15515.4	21316	20107.4	17366.2	19938.7	13872.1	26330.1	16307.7	28608.9	24331.3	10038.3	18371.2	25427.3	17962.4	26532.7	10823.7	10651.2	10239.8
Com_2759_neg	Trihexanoin	C21 H38 O6	386.267	96819.1	150905	99646.6	76742.8	172599	51673	105236	101351	23918.9	63641.6	114045	24846	80243.7	85280.1	21196.9	101498	83847	132606	104320	81227.8	87148.7	179524	135060	109780	92990.4	69789.2	159705	77206.2	187927	49909.5	66770.2	29178.7	145407	62928.7	27754.8	39351.7	104925
Com_1103_neg	(2E)-3-(4-Hydroxyphenyl)-N-[2-(1H-indol-3-yl)ethyl]acrylamide	C19 H18 N2 O2	306.137	2309.43	6016.15	41880.1	7626.24	23843.7	3159.4	4131.35	4813.68	1759.12	1.24655e+06	190328	3586.93	3314.05	3414.23	3172.66	4447.62	29456.4	28221.8	26754.8	29599.7	25517.9	2666.6	11088.2	3224.29	36839.8	11723.3	17060	5285.47	3255.25	6290.94	5496.44	1197.35	6529.15	2877.89	3932.02	5215.88	11960.9
Com_2433_neg	3-Hydroxycholesta-8,24-diene-4-carboxylic acid	C28 H44 O3	428.329	250920	88207.9	116949	57329.2	65672.2	152868	75619.1	173992	124921	127479	67973.2	102114	95182.3	113299	221121	81750.6	85027	75421.5	54286	99070.4	59172	104264	52108.9	76104.2	76003.2	138069	110279	107833	119034	94211.2	72425.1	92680.1	72475.4	132962	69621.4	23496.3	59061.4
Com_6692_neg	Nebramycin IV	C19 H38 N6 O11	526.26	4682.44	4067.62	3860.47	3368.88	6715.36	4025.04	9577.72	7797.57	3047.72	6230.02	8685.95	6803.99	3580.07	13208.9	7323.38	6775.27	7487.96	7513.88	4971.3	5476.48	5453.97	4112.49	3949.71	2514.27	2743.13	4964.25	3694.58	3786.5	3751.53	9517.79	6181.05	5232.09	7040.36	4502.89	6293.56	5140.65	4775.69
Com_6415_neg	3-[3-(4-Chlorophenoxy)phenyl]-1,1-dimethylurea	C15 H15 Cl N2 O2	290.082	16131.3	19780.3	17639.1	23559.9	11591.2	8200.53	18358.2	16751.9	2587.54	6269.47	8931.93	4256.38	2688.76	3493.01	2963.3	5695.39	8697.32	7195.44	7415.54	7492.07	6801.24	16745.4	14207.5	8595.55	6757.34	14696.6	9942.31	38000.6	13595.5	6874.81	3811.56	1892.1	3986.69	6140.83	2208.44	1338.53	4593.28
Com_6437_neg	(2E)-2-Octenal	C8 H14 O	126.104	5932.87	8341.12	12556.5	9503.04	7954.14	7869.68	13116.1	6216.01	3327.74	19609.4	9235.99	3495.19	4022.45	7541.74	8071.35	9882.98	8256.59	7959.58	9323.94	8030.32	7451.69	9183.42	12384.6	7735.26	9619.28	8753.74	10589.6	19604	8717.69	6376.01	4339.92	3187.07	6183.83	8921.16	4657.24	3130.92	10712.6
Com_8080_neg	N-Acetylleucylleucylleucyltyrosinamide	C29 H47 N5 O6	561.352	2427.8	3078.29	11213.3	2610.75	2231.87	3294.81	3528.12	8873.91	1150.91	2096.81	1856.02	2538.26	1465.4	1564.42	2474.21	1530.09	3055.83	1882.59	2632.63	1801.6	1639.64	10093.9	3169.05	1709.55	1991.68	4760.92	3711.1	4565.25	2202.73	1491.48	1177.32	1719.37	1569.09	1400.1	1258.13	8618.8	1962.07
Com_2453_neg	Thalsimine	C38 H40 N2 O7	636.281	151702	142259	135075	163320	90852	87691.1	139967	148538	12385.8	37554.2	57438	24060.3	8426.04	20723.6	20996.3	25316.8	58709.3	47852.2	52824.6	47497.2	45219.9	80545.1	95648.9	59582.1	53225.3	88937.5	67429.8	289955	69990.4	47318.9	15985.1	7378.82	19066	36764.4	11174	8961.88	26558.4
Com_8027_neg	Betamethasone butyrate propionate (JAN)	C29 H39 F O7	518.27	7215.61	2656.87	5347.72	1351.7	2638.57	7897.25	3653.65	1927.71	7188.76	4666.42	3920.64	1824.3	2418.64	8214.76	3351.16	2644	4667.42	4817.87	3237.34	2901.62	2719.08	2407.28	6559.51	5736.89	6611.73	8591.2	10481.2	8676.04	2501.52	10843.5	9912.56	4974.84	5679.61	5836.85	7993.39	4343.74	4138.63
Com_6668_neg	2-Methoxy-3-methylpyrazine	C6 H8 N2 O	124.064	13926.4	16335.7	16709.8	10219.4	17031.4	20830.5	15267	16301.8	7983.63	18290	13380.4	17816.1	13520.5	19625.7	20300.2	14268.9	17519.8	18896.8	12160.5	10070.3	12946.4	19485.5	20476.6	12164.5	12846	13825	16711	22149.8	23298.5	11882.6	9162.02	8912.91	14032.6	16048.2	10209.7	9143.19	14153.1
Com_6_neg	Oleic acid	C18 H34 O2	282.255	3.52673e+08	3.20957e+08	3.33429e+08	1.33702e+08	2.51483e+08	3.52358e+08	3.11536e+08	2.45018e+08	2.30667e+08	4.6912e+08	3.47059e+08	2.12323e+08	4.00755e+08	5.34555e+08	6.89948e+08	2.3705e+08	2.94526e+08	3.75207e+08	3.58095e+08	3.11671e+08	2.97016e+08	3.64424e+08	4.40989e+08	1.99451e+08	5.9242e+08	4.92594e+08	3.96319e+08	4.66018e+08	3.74501e+08	3.13174e+08	2.77457e+08	3.29085e+08	3.55337e+08	3.72282e+08	3.3762e+08	2.03052e+08	3.45032e+08
Com_1458_neg	4-Nitrophenol	C6 H5 N O3	139.027	198841	467683	247710	91690.4	264039	171480	239368	110427	72922.3	352699	190759	60350	99875	174813	208946	185279	150490	168486	161344	147055	143384	252522	207689	161717	304630	157075	464683	384768	225104	56545.7	121337	95347.3	169911	173341	84807.9	65381.6	229892
Com_8097_neg	1,1'-Ethylidenebis(tryptophan)	C24 H26 N4 O4	434.197	1952.7	4742.39	2171.27	1146.87	2273.28	2031.83	3582.38	1750.57	692.89	1918.09	1384.25	2366.78	963.173	1375.52	1631.03	1518.64	1405.71	1893.92	1631.46	1116.96	1736.5	1870.35	1455.87	2686.73	1149.92	1237.2	1869.57	1958.93	2074.18	1686.63	850.228	899.135	1169.5	1438.72	1163.65	735.188	1236.5
Com_5382_neg	2(3H)-Furanone, dihydro-3,4-divanillyl-	C20 H22 O6	358.142	4251.22	18818.4	24256.5	11178	25792.8	10181.7	14081.7	13214.5	1290.35	17527.4	11152.1	1485.73	1831.88	14725.2	3590.31	14626.9	14240.6	12028.1	13014.1	12042.6	9617.43	7923.27	23686.2	4295.37	4543.03	11999.5	11573	15481.3	17195.1	16176.5	11796.1	1979.08	19552	10559.7	2843.58	1291.45	7305.33
Com_8205_neg	(3S,5R,10R,12S,14S,15R,16R)-3,5,10,14,15-Pentahydroxy-12,16-dimethyl-2-icosanone	C22 H44 O6	404.314	7063.58	1909.5	6945.79	4363.36	3281.11	6045.85	9968.03	4362.87	2172.69	12144.7	3451.86	3510.62	2283.71	3950.61	4085.94	3891.57	5397.47	5948.34	3962.37	4207.51	3231.25	3724.53	6381.94	1945.74	4542.49	5976.96	4155.27	8618.37	3896.19	4075.61	4080.47	2367.92	2090.31	2180.38	9978.55	2959.95	5939.01
Com_2345_neg	5-(3,4-Dihydroxybenzyl)dihydro-2(3H)-furanone	C11 H12 O4	208.073	7901.58	31281.4	57036.6	25384.5	28459.7	15219.2	48519.3	41502	6710.99	382205	206216	16084.3	14012.2	30183.5	28244.5	32981.5	40272.3	31607.5	33465.6	36954.5	34965	26221.1	53932	14873.6	22772.2	33710	28987.8	23602.6	14707	27942.6	17130.1	5825.42	28321.3	14676.4	20184.4	7954.07	39432.6
Com_1043_neg	(3S,7R,11R)-3,7,11,15-Tetramethyl-2-oxohexadecanoic acid	C20 H38 O3	326.282	146777	342649	336270	167166	282616	216709	187935	155052	358940	211858	339060	144670	135282	134768	316530	145042	237589	228362	275598	217097	214427	281607	383453	223923	412778	266966	319719	416256	374360	225851	229488	109167	111643	159964	670903	192534	317659
Com_1652_neg	4-(Palmitoylamino)butanoic acid	C20 H39 N O3	341.293	401442	213556	219407	178747	228452	215095	259636	185367	187024	443342	202837	100748	273423	474808	311245	178410	289315	239838	247909	266959	256049	202310	433733	339233	518342	265967	364944	397882	432959	169275	171071	208795	315732	236278	229521	181414	335037
Com_3257_neg	Daminozide	C6 H12 N2 O3	160.085	36884.9	16412.7	32444.2	21765.3	56343.1	60497.4	66411.5	49088	19500	54726.5	27600.6	54065.9	28549.7	38955.5	72620.5	38934.1	43053.2	37903.6	33993.4	40281.2	34614	54322	49749.8	27259.3	31672.5	29794	25045.8	42199.4	40568.6	25869.2	24289.6	23776.6	41369.8	48798.2	80938.7	86530.4	34311.9
Com_5441_neg	3-(1H-Indol-3-yl)-N-methylpropanamide	C12 H14 N2 O	202.111	56285.1	17952	60238.3	15308.8	18375.9	13708.4	10604.8	12876.5	5180.37	29773.4	15362.9	7574.71	5243.34	20491.7	17597.2	30259.8	13653.3	17067.8	16448.9	13671	14440	12309.9	10997.7	3333.38	17227.3	7701.86	14952.1	37647.8	5807.46	23584.5	19018.5	5206.37	7375.91	14790.1	11602.9	4782.3	35160.8
Com_7234_neg	2,4,6-Trihydroxy-5-[1-(4-hydroxy-1,1,4,7-tetramethyldecahydro-1H-cyclopropa[e]azulen-7-yl)-3-methylbutyl]isophthalaldehyde	C28 H40 O6	472.282	6327.78	5882.92	12620.3	6141.89	17211.9	11020.6	12364.5	14558.9	2886.26	26570.3	5291.98	6651.84	4541.23	3714.6	14112.6	5159.72	7784.69	7367.8	6909.06	7448.57	7429.97	9434.33	10974.7	8789.78	10064.8	6959.52	6517.41	10591	3374.48	6628.45	5934.05	2537.91	2326.54	14307.1	18018.1	7857.5	9877
Com_8084_neg	2,4,6-Trihydroxy-5-[3-methyl-1-(1,1,7-trimethyl-4-methylenedecahydro-1H-cyclopropa[e]azulen-7-yl)butyl]isophthalaldehyde	C28 H38 O5	454.272	3938.42	5237.4	4109.73	4292.47	13108.5	7633.16	9227.45	8533.45	2216.94	18368.6	2883.63	4391.97	6902.65	4393.4	25765.2	7084.98	5932.49	5617.86	4361.74	6083.62	4113.92	2400.03	5839.03	3306.66	6169.32	6976.03	3170.42	4613.04	7148.86	4679.43	1094.18	1761.22	3176.62	9283.45	6449.7	5499.44	4764.19
Com_2221_neg	(2R)-3-{[(2-Aminoethoxy)(hydroxy)phosphoryl]oxy}-2-hydroxypropyl (9Z)-9-hexadecenoate	C21 H42 N O7 P	451.27	134832	68871.7	111860	34619.1	71111.5	251471	82305.3	89298.2	76939.6	237741	83280.3	46885.4	88198.3	88293.9	370338	248768	116832	69061.4	89271.2	106758	108739	154152	220696	62603.2	111479	50917.6	110876	235091	98919.7	49474	149122	43845.1	79303	63074.2	64362.5	20895.5	56200.5
Com_2742_neg	beta-D-Ethyl glucuronide	C8 H14 O7	222.074	57213.5	128498	77242.1	64253.8	79843.3	45135.3	57810.9	57290.1	27295.6	110590	66101.9	29314.9	42878.5	55514.8	102318	75194.9	72121.8	74224	68644.9	58293.9	56632.2	124815	84380.8	62868.4	62238	70935.6	88564.3	97019.9	108191	28212.1	64453.8	36912.8	119886	68258.3	46237.2	29249.8	104550
Com_6947_neg	N-Heptadecanoylglycine	C19 H37 N O3	327.277	15104.3	13291.5	25596.5	11565.3	7453.77	18496.7	12606.7	11209.8	12988.3	31190.8	11735	11414.5	10512.5	14598.8	39432.8	6933.42	12254.5	13053.6	9689.82	8732.8	8795.85	4504.6	12327.8	7639.09	9768.55	10687.9	13885.2	11064.1	13924.2	11651.7	13790.9	12421.6	6020.83	8789.26	13395.8	6226.77	13875.4
Com_1228_neg	Isoxicam	C14 H13 N3 O5 S	335.057	463408	225127	493880	341843	174521	532526	334927	325002	233999	507283	556309	401403	361910	317893	1.21446e+06	434026	284371	332206	336876	316450	352987	505606	306624	267049	228233	283404	270984	543469	391378	291483	363691	342143	296587	359620	503121	226610	350883
Com_7956_neg	ilomastat	C20 H28 N4 O4	388.21	10925.8	10358	6561.15	6935.5	6779.11	12643.3	11875.5	10330.5	7285.55	9271.41	8792.52	8207.93	7731.11	3376.74	14091.1	6928.43	3156.55	8349.32	6920.7	8353.79	7841.26	6553.78	7731.64	4997.75	4734.85	5185.05	7097.39	9895.48	8923.64	6989.68	6517.41	3513.51	7239.21	7282.74	8426.08	1547.35	6993.1
Com_267_neg	Succinaldehyde	C4 H6 O2	86.0367	1.15838e+06	3.70356e+06	4.22103e+06	566362	887433	681055	2.35497e+06	2.95389e+06	110734	1.17527e+06	5.84912e+06	428263	672299	2.14555e+06	731942	2.20161e+06	1.99721e+06	1.88904e+06	1.75921e+06	1.5914e+06	1.9689e+06	3.68023e+06	2.10154e+06	1.36813e+06	875851	2.70821e+06	504568	1.25329e+06	3.27244e+06	3.10364e+06	340862	884285	1.91297e+06	988277	1.17055e+06	929452	1.97236e+06
Com_2155_neg	Carbofuran	C12 H15 N O3	221.105	33822.4	24081.8	157175	201378	16094.8	84415.1	36323.8	34614.7	15916.3	37185.1	151361	29192.9	21052.6	24160.1	65031.5	52960.7	56768	56424.2	53475.7	54524.4	49968.9	61016.3	124329	22198.2	15734.9	37386	15576.8	100591	26903.3	78225.8	28684.4	74756.4	17828	32467.8	211995	10871.4	29044.5
Com_8515_neg	Ethinylestradiol	C20 H24 O2	296.177	5871.36	2218.47	2939.05	1365.38	989.873	4140.52	1455.05	2868.55	3731.1	5619.35	2433.6	3012.58	7690.88	2425.07	11620.7	1612.5	1135.27	2373.94	2883.92	2608.13	2884.42	2922.12	2655.9	3537.38	4512.07	4024.69	5229.06	4430.41	5014.37	1839.29	2761.54	2319.87	2030.89	1684.67	4918.26	1355.66	4069.44
Com_8301_neg	Tetrazepam	C16 H17 Cl N2 O	288.103	6187.26	5959.5	8326.28	8393.85	5699.28	4164.11	10335.2	5485.62	1834.85	3922.28	4683.1	4330.75	1386.8	2510.36	2050.41	2860.38	3129.97	3623.47	2844.53	3863.77	4479.76	6334.78	5740.99	6513.28	2283.74	5421.65	5947.18	8224.05	5347.4	3254.74	2352.65	1140.35	3250.91	2157.17	2199.84	1823.43	3822.19
Com_5269_neg	4,4'-(3E)-hex-3-ene-3,4-diyldibenzene-1,2-diol	C18 H20 O4	300.136	3256.54	14470.8	4040.1	7618.18	5918.4	4509.26	7417.65	2078.42	5803.01	37812.6	55763.3	796.099	3580.99	26555.2	13076.2	8759.19	9036.8	10519	9950.55	5073.01	6298.19	17381	6699.46	13283.3	5795.12	6142.42	4468.63	16935.5	23339.6	25493.2	4191.44	6487.01	31167.7	10627.8	11773.5	1299.7	6996.32
Com_5907_neg	Cholic acid glucuronide	C30 H48 O11	584.321	6975.59	13315.4	32443.7	16739.1	24203.8	28540.3	22598.8	28710.4	6857.75	15962.5	19846.7	7830.15	13053.4	14939.6	8761.81	20070.3	9070.55	12248.4	12910.4	11474.8	12753.4	16311.1	24490.8	14565.2	17773.8	9367	9206.27	14642.6	9938.71	7463.91	21523.5	7821.32	8429.96	9397.15	32054.5	5330.3	9762.53
Com_4284_neg	(2S,3S)-2,3-dihydro-3-hydroxyanthranilic acid zwitterion	C7 H9 N O3	155.058	31112.7	13585.4	28313.3	32471.3	12991.4	19972.8	23979.7	26504.5	15560.1	33319.5	20807.5	25703.7	14885	91697	22862.9	20387.6	13896.9	20402	19235.8	21113.9	21548.1	20314.3	14644.8	19279.2	10208.9	24255.5	16279.8	28289.2	18622.9	38473.5	27614.4	8413.99	18580.3	27753.9	26683.3	12189.3	34149.2
Com_703_neg	Benzylpenicillin	C16 H18 N2 O4 S	334.097	570225	560557	1.27555e+06	1.07129e+06	523420	542111	928621	464361	300747	1.00622e+06	1.57773e+06	501581	247738	222508	474144	661592	463052	404090	360854	418156	523479	263042	424864	159186	380519	442919	412113	873963	254263	509116	320150	93149.1	438363	556633	337808	173764	775407
Com_2925_neg	IN00260	C20 H20 O8	388.116	203325	18601.5	24624.1	98601.4	20086.1	33915.7	20392.6	8046.9	53916.3	26527.1	95988.5	17300.5	15716.4	7971.55	41242.6	5128.03	27583.8	27798.4	28023.8	28091.7	25987.8	102848	10763.3	15947.2	92514.2	31625.2	21415.8	74880.8	13398.2	16983.6	93160.7	28228.2	13802.2	6502.48	10447.1	5397.99	19951.9
Com_754_neg	7-Hydroxy-5-propyl-3,3a,5,11b-tetrahydro-2H-benzo[g]furo[3,2-c]isochromene-2,6,11-trione	C18 H16 O6	328.095	796332	781005	1.04676e+06	756688	678226	668977	791232	732222	448771	2.16938e+06	1.33566e+06	650657	880466	591767	815323	890301	955277	794290	780513	685380	715308	1.45738e+06	847348	389685	580570	747282	812107	1.39077e+06	648266	955707	720434	344633	810723	1.03174e+06	802809	180604	831326
Com_3811_neg	4-{(Z)-[(5E,8Z,11Z,14Z)-1-Hydroxy-5,8,11,14-icosatetraen-1-ylidene]amino}butanoic acid	C24 H39 N O3	389.293	34759.5	14634.2	49568.2	40447.7	6816.32	51219.9	22568.5	41476.8	36425.9	41547	31017.6	64151	47599.8	43275.3	75772.2	11476.3	34467.7	34400.9	27472.8	25157.8	24476.1	25733.3	25710	9666	12232.8	28318.4	11070.5	21749.6	12497.3	33960.2	32818.8	32827.4	14277.5	28092.6	50222.3	19896.2	26569.8
Com_5019_neg	4-Hydroxybenzylalcohol	C7 H8 O2	124.052	46412.5	36787.2	50014.1	32566.3	17203.8	65277.8	50082.1	45644	32766	78423	32788.4	24589.5	32345.5	56890	84671.5	46252.5	37279.4	36241.6	39801.4	33015.1	31957	50465.3	26959.9	16653.2	28205.7	28970.8	25245.6	45224.2	25870.2	28610.1	33902.7	30260.8	27537.4	38084.3	44927.4	27923.2	42766.8
Com_8212_neg	Gly-Ser	C5 H10 N2 O4	162.064	11013.7	5679.06	9447.89	4820.61	8530.08	7412.74	9863.13	7138.11	2226.58	14275.7	6260.11	4635.19	9181.04	6786.59	12346.3	11251.4	7225.14	5086.28	6672.55	8909.48	5551.2	13515.2	7775.9	4518.72	6862.89	8986.07	8020.7	13121	14860.6	2974.9	5759.78	8816.2	9632.11	8014.1	3759.71	3494.41	10130.8
Com_6267_neg	3-Hydroxy-5-methoxy-6-methyl-2,3-dihydro-4H-pyran-4-one	C7 H10 O4	158.058	26816.8	17825.7	22987.2	13314.8	8713.51	16119.5	24574.6	23975.2	10205.4	30356.8	24483.7	21355.9	10586.1	16026.4	20510.5	11091.7	12395.8	13110.9	16734.2	12350.9	12981.1	15727	18083.8	12627.1	10515.8	17281.8	20696.4	20339.2	14731.9	11373.7	11863.2	10219.9	16676	22538.6	14191.1	14638.3	20529.7
Com_7885_neg	(2alpha,3alpha,5alpha,14xi,22R,23R,24S)-2,3,22,23,26-Pentahydroxyergostan-6-one	C28 H48 O6	480.343	3747.06	1436.08	5466.27	882.005	3583.77	2656.29	1720.34	1314.04	2509.22	3278.62	4560.48	2786.95	3552.75	1989.73	5756.28	3011.85	1827.76	2502.73	2176.42	2310.12	3043.32	25576.9	8582.48	3811.19	15424.8	2683.01	6238.07	6512.79	9554.33	2782.49	4184.21	3368.81	4595.89	1923.43	5118.01	7044.83	3316.52
Com_1948_neg	DL-4-Hydroxyphenyllactic acid	C9 H10 O4	182.058	38007.6	23668.8	68284.2	141770	23138.6	105318	80098.7	59893	15335	58033.4	240276	30391.3	39971.6	31168.5	63538.7	33409.6	66284.4	53397	24994.2	53294.2	61475.6	54807	133338	25556.1	36066.1	75552	46262.8	110104	64667.7	72801.2	41047.6	22334.1	33419.4	40058.5	59132.9	19384.8	67663.5
Com_2850_neg	cyclo(dehydrophenylalanyl-L-leucyl)	C15 H18 N2 O2	258.137	28040.4	74566.6	108518	50326.9	41065.6	50885.5	66060.5	55483.4	34617.8	109358	76271.6	107687	35519.5	63012.9	53233.9	41988.3	60632.8	44962.5	52985.3	63214	49541	44899.8	82064.8	69854.1	43349	84804.1	32655.7	62180.8	80005.4	88661	36225.4	35637.2	59542.6	31300.9	72344.6	59454.7	78211.5
Com_3284_neg	Methyl 4-{[6-deoxy-2,4-di-O-methyl-alpha-L-galactopyranosyl-(1->3)-6-deoxy-alpha-L-mannopyranosyl-(1->3)-6-deoxy-2-O-methyl-alpha-L-mannopyranosyl]oxy}benzoate	C29 H44 O15	632.269	3312.8	27670.8	4635.97	9796.95	22205.2	10062.4	37300.5	14195.5	1940.85	5376.55	8007.08	7068.09	5101.07	16108.8	26081.2	3162.69	21947.8	13640.4	14130.5	13638.9	11794.2	5761.04	6402.66	11067.1	4409.08	14971.2	3997.64	4328.68	17830.9	7600.1	2635.04	11338.6	13137.7	2967.02	7201.42	4161.68	2859.86
Com_1782_neg	D-Urobilin	C33 H40 N4 O6	588.295	20429.4	9270.73	12809.1	6884.18	5293.06	21350.6	180465	13515.1	33900.9	9397.67	7547.34	25591.7	8032.13	5928	713283	9540.87	70691.1	48092.9	44396.2	35559	31564.7	4044.72	5324.39	9181.7	3341.57	19665.5	10996.5	15823.3	113855	16970.3	10413.9	66977.5	39875.1	8901.4	275678	92632	13608.4
Com_8457_neg	Chaparrin	C20 H28 O7	380.184	6320.53	4678.5	5375.2	6778.56	3485.56	2776.58	4822.64	5205.57	953.9	3537.54	2801.25	1676.33	979.636	1465.68	2151.65	2283.49	3083.98	2974.86	3715.52	2315.4	2226.35	5529.49	3610.72	2307.59	2570.76	4678.56	2153.36	10302.6	3630.51	2070.09	2034.82	667.076	1504.62	2303.61	1574.72	1373.14	1594.68
Com_5483_neg	3,16-Dihydroxy-13,28-epoxyoleanan-22-yl acetate	C32 H52 O5	516.381	9943.54	25154.2	59270.2	27893	13451.9	17293.4	18774.1	19386.4	4597.48	5409.97	15916.4	5152.46	4450.84	6974.4	5730.57	5344.92	9151.96	10377.8	6535.58	7348.85	8515.56	17052.9	44469.2	9232.1	14433.5	24043.2	22911.6	30946	24360.7	3981.79	5023.25	4186.54	4097.49	5021.43	5620.31	3401.89	9258.1
Com_5996_neg	(1S,4R,5'S,6'R,9S,10E,12E,14S,15S,16E,19R,21S)-9,15-Dihydroxy-6'-isopropyl-5',6,10,14,16-pentamethyl-5',6'-dihydro-3H,7H-spiro[2,20-dioxatricyclo[17.3.1.0~4,9~]tricosa-5,10,12,16-tetraene-21,2'-pyran]-3,7-dione	C33 H46 O7	554.327	7927.32	18761.6	7826.07	8693.64	19707.7	4016.21	15368.3	7305.62	4901.09	7603.95	4504.12	24005	5470.76	7519.63	7576.04	6248.2	7728.7	11681.4	7699.93	8055.1	7991.39	4266.05	4228.25	21305	3747.28	8232.84	5451.45	3330.59	3500.41	11663.2	3040.51	5481.83	11008.7	5335.79	6306.38	8716.33	6969.82
Com_358_neg	Glycocholic acid	C26 H43 N O6	465.309	892979	1.20234e+06	712937	465656	1.28408e+06	366319	1.36535e+06	403434	675045	2.38838e+06	897658	2.153e+06	943346	458571	349906	533062	783887	705490	666828	685762	635169	96840.4	504878	823276	1.03507e+06	514067	814591	134504	121489	451971	551708	532177	503820	300820	486368	2.29836e+06	579688
Com_1508_neg	2-[Amino(carboxy)methyl]cyclopropanecarboxylic acid	C6 H9 N O4	159.053	298529	240956	352838	282382	227068	366701	320733	210729	94349	419568	446739	121947	188258	215025	432066	317622	264128	220852	210114	210776	188702	236947	320940	214614	223048	248504	237634	377110	258083	225267	194801	114544	226084	190707	215385	100628	291124
Com_8275_neg	4-Methylumbelliferyl beta-D-cellobioside	C22 H28 O13	500.155	922.458	3992.18	952.179	708.052	724.461	842.705	12155.8	692.696	546.325	1823.43	1551.77	3590.11	3433.24	10067.1	5097.22	796.541	2549.83	3198.51	1766.95	2689	3387.61	1338.99	1139.23	2159.5	1271.36	2189.08	1073.88	1245.18	9565.11	679.092	692.921	2021.17	2290.51	1007.54	1223.08	2079.93	937.64
Com_3759_neg	4-Methoxy-1H,1'H-2,2'-bipyrrole-5-carbaldehyde	C10 H10 N2 O2	190.074	47993.9	9255.81	15830.4	77828.7	41021.2	33662.5	29644.8	37546.3	10435.7	34877.6	21583.3	23040.4	12098.7	11676.9	20224.3	8030.76	21628.3	18425.9	18779.6	19614.6	20728.8	20154.8	13969.1	14961.8	29301.2	18613.6	26243.5	26271.7	26946.7	18518.7	25159.1	9944.69	24665.4	42679.9	8773.08	13779.3	43976.1
Com_2379_neg	zygadenine	C27 H43 N O7	493.304	117129	131980	152199	162070	145406	84905.4	128147	91161.2	52885	114311	204405	52226.6	32520.2	85394	29517.5	102391	66745.9	98700.4	98016	100089	47336.1	136443	134656	81395.3	73580.5	123924	101616	162402	107423	174129	75436.1	34107.2	111034	71260.7	55270	27850.5	105534
Com_5460_neg	(E)-3,4,5-Trimethoxycinnamic acid	C12 H14 O5	238.084	2636.81	5388.29	8707.05	3463.76	3098.5	2084.21	3036.96	2332.68	1219.87	78288	27355.2	3267.75	2065.25	2915.01	3312.03	2573.05	3951.87	3735.04	3693.34	4461.46	4450.52	5996.1	3260	2043.57	3490.53	2680.42	2740.93	4925.65	2674.84	3239.65	1880.35	1028.26	2919.47	1994.03	3101.92	2056.49	3560.23
Com_4622_neg	3-(acetamidomethylidene)-2-(hydroxymethyl)succinic acid	C8 H11 N O6	217.058	67907	38869.8	39266.8	50161	67519.2	32684.8	44418.2	57233.4	14602.6	55108.3	36380.1	33209.8	32229.8	26784.8	48610	21197.4	33317.1	32199.9	37190	37103.7	39340	65153.8	38315.1	45549.5	31539.6	51425.6	30433.8	112480	47457	26516.8	19716.7	19428.8	26085	40063.6	20803.2	18447.4	29821.9
Com_5490_neg	N-(2-Cyanoethyl)-L-glutamine	C8 H13 N3 O3	199.096	30154.8	9809.91	24517.7	35391.2	7592.54	20353.1	17039.9	17224.8	7604.1	28392.2	18560.2	15432.3	9298.28	7684.74	9484.64	8567	12551.8	9148.04	8258.92	11492.1	11273	19323.5	8086.5	12810.9	11658.1	9161.61	12254.2	40714.5	10434.4	7587.7	10392	9707.4	11771.3	13732.8	7510.06	6424.94	11272.1
Com_1868_neg	Methyl laurate	C13 H26 O2	214.193	22589.7	20178.7	27734.3	11989.6	22758.3	105736	18926.6	18607.8	28109.6	43254.6	67941.8	30477.8	54367.6	100332	65145.6	27179.9	64446.4	48121	52568.5	46874.5	44999	96924.4	125131	94890.3	44201.6	332340	78018.2	84533.3	43928.6	28978.6	17352.8	62084.5	112961	38725.1	41163	21675.3	32485.3
Com_4735_neg	N,N-Dimethyladenosine	C12 H17 N5 O4	295.127	49370	32280.4	50500.2	35166.6	22689.1	38643.4	40473.4	28862.5	18185.2	109220	51564.5	18507.6	20271.1	18581.5	65471.3	45025.2	24896.5	27210.2	34299.5	28909.4	26448	37783.5	27553.9	16246.7	36505.6	25444.1	48086.3	54064.8	30956.5	17343.4	25926.9	9324.1	26937	28060.2	28734.7	12658	51029.6
Com_3268_neg	5-Methoxy-L-tryptophan	C12 H14 N2 O3	234.1	2979.16	108197	141957	5820.67	44392.2	14850.6	80961.1	59510	6225.26	10702.4	104047	3387.97	9128.02	50969.1	13615.1	60700.4	45852.2	44343.6	42670.4	39907.1	34078.7	43905.8	98883.4	42681.9	22347.2	101272	45857.6	178118	36992.5	77597	7134.7	6339.12	22357.3	10165.2	23349.9	5223.59	5461.73
Com_7133_neg	Hexadecanedioic acid mono-L-carnitine ester	C23 H43 N O6	429.309	13919.1	8173.13	25147.3	12184.4	9023.96	22878.1	11746.8	17654.1	7139.22	11942.1	24746.2	6882.09	9632.69	12779.2	16600.3	11183.2	13136.7	11991.3	13763.2	11946.4	11182.5	11574.7	29852.3	6896.92	12752.2	11251.5	7362.02	17221.4	15725.7	14632.1	10263.5	12830.3	7680.79	10173.6	18577.7	6422.68	9962.43
Com_6891_neg	dapdiamide A	C12 H20 N4 O5	300.143	12840.2	23878.8	15629.3	9675.51	17451.5	26509	20621	8963.78	4870.74	25319.5	17725.5	7614.74	12353	12566.6	15802.4	13522.9	10122.5	11959.9	12687.6	11447.1	9443.67	21128.2	12604.9	9174.84	11734.7	15932.9	12699.8	18519.6	17677.7	9623.65	8594.29	8334.47	19041.8	16596.4	6895.57	4925.31	12313.4
Com_5508_neg	(1S,4R,4aS,8aS)-1,2-Bis(hydroxymethyl)-5,5,8a-trimethyl-1,4,4a,5,6,7,8,8a-octahydro-1,4-naphthalenediol	C15 H26 O4	270.183	34283.7	26255.1	32662.7	35016.3	17961.3	20021.5	28035.1	30510.7	14033	37519.6	46490.3	14621.8	14859.5	14000.6	20758	30243.4	25935	20140	21789.9	20498.3	14874.5	27279	19865.4	13322.6	14620.4	15569.3	17921	45667.1	20218.9	29575.3	16933.6	11730.8	20662.5	36534.7	16393.4	7129.8	32074.8
Com_7892_neg	3-Hydroxy-1-phenyl-1-icosanone	C26 H44 O2	388.334	1631.6	1180.52	1393.93	817.941	1132.79	2033.72	1529.87	1763.28	4675.16	4437.79	1223.14	4966.21	4840.58	4378.96	11927.1	1017.63	2091.83	3752.73	3263.18	2560.47	3416.8	6249.66	4158.82	1993.6	7777.52	5298.89	3905.85	2951.87	5416.62	4731.64	5072.38	8746.17	2426.29	1639.86	3941.99	2790.31	2821.65
Com_5333_neg	2,6-di-tert-butylhydroquinone	C14 H22 O2	222.162	13498.1	13151.3	44385.7	15832.8	10747.7	45384.2	23283.6	26863.7	10279.6	21765.5	21325.2	9541.8	12531	16263.7	17705.2	13719.6	20238.5	15975.3	15718.9	11602.7	15798.5	15363.7	6494.21	12215.7	9814.08	31958	17181.7	35736.9	9660.67	18127	8755.06	8072.67	17923	16179.1	25519.8	14896.7	12056.2
Com_8208_neg	Hostmaniane	C13 H18 O5	254.115	2818.83	2732.6	5113.61	3174.76	3937.3	3502.51	5828.15	4487.09	2019.35	17875	3361.6	7722.3	3289.44	3153.28	5719.28	2760.56	3993.86	3051.65	3716.96	3312.38	4285.11	4767.26	5325.89	3498.49	2469.75	2828.35	2881.43	3642.34	3657.96	4253.73	2788.03	2236.15	2986.27	5580.79	6560.43	5875.49	7314.28
Com_8099_neg	beta-D-Fructofuranosyl 4-O-dodecanoyl-alpha-D-glucopyranoside	C24 H44 O12	524.281	7138.7	8043.07	13990.1	5315.32	5970.28	15900.1	4896.74	9893.04	1390.27	7521.9	2774.99	4156.36	1485.02	1655.86	2710.67	1977.41	4583.18	4755.27	4286.69	2895.69	3528.3	3337.13	4423.76	4784.06	8764.69	6740.95	10066.4	13710	2229.33	2226.14	1834.38	1337.85	2203.28	3036.81	4141.9	2949.06	2694.51
Com_7654_neg	Mapracorat	C25 H26 F4 N2 O2	462.193	7673.18	9136.82	3329.11	4755.12	5636.15	3604.14	10975.9	4880.91	1485.45	6935.58	7561.52	4097.29	2317.33	5604.1	11908.9	8735.1	5362.98	4255.97	6828.09	4794.29	4636.71	2184.71	3984.5	3281.55	1703.9	7419.11	1833.9	2187.27	2086.13	8400.89	6546.96	2292.96	1989.36	4974.4	7287.83	2867.19	4763.88
Com_3861_neg	4,6-Henicosanedione	C21 H40 O2	324.303	38970.7	15124.3	21262.6	6472.73	18130.8	29792.5	12889.3	13811.9	30772.8	42748.3	11169.3	62454.1	33989.9	61649.3	91137.8	14964.2	25699.6	27022.3	25666.4	22572.2	19525.7	25809.6	24157.5	19690.3	51707	30612.6	30849.6	40538.2	25883.2	38492	39990.6	55260.2	35015	44932.1	22702.8	21380.2	23508.7
Com_5471_neg	Dinaciclib	C21 H28 N6 O2	396.226	8543.28	10931.3	17659.1	8864.99	10900.7	13457.1	15524.8	10476.7	7765.23	10614.2	14398.5	12691.6	10206.9	9087.37	17550.2	9324.93	8808.37	8875.97	6867.82	9369.67	8205.8	17434	15783.8	7122.89	8635.02	6205.91	7215.48	11547.5	9167.85	6511.99	13110.6	7768.46	8364.35	6132.11	13087.2	4197.38	6372.54
Com_4128_neg	(+)-sesamin monocatechol	C19 H18 O6	342.11	18962.7	57450	3991.87	1476.46	47436.4	3939.88	15588.6	1731.22	12005.2	140350	4664.81	6472.77	18784.2	18938.4	21739.5	27402.5	29365.8	23280.9	24611.9	23654.8	20236	29725.6	2493.04	16369.9	80718.3	9655.08	90961.5	30244.9	42717.6	2482.77	21795	7526.5	52148.2	36451.6	3835.58	11200.6	58130
Com_7371_neg	(-)-Aspidospermine	C22 H30 N2 O2	354.23	11404.6	7687.56	6416.59	3024.34	2597.51	15924.9	4230.93	7470.45	11553	11015.8	7139.06	10086.9	9141.4	9615.92	18565.1	4257.53	5307.61	8082.44	7610.8	6601.92	5707.41	9113.94	8382.14	14549.9	18790.7	14801.2	10750.3	23125.6	16617.2	4594.24	5722.09	6344.93	7072.4	7447.48	8482.43	4864.05	12125.6
Com_4216_neg	tabersonine	C21 H24 N2 O2	336.183	30681.4	41853.7	73885	47048.8	49909.3	25555.4	37528.5	38671.8	11648.5	46974.8	74244.4	11765.6	23324.1	49951.7	36138.7	28178.2	56607.6	39884.8	27714.1	48641.7	39463.3	17737.1	57913.2	54433.8	62206.2	86819.2	80574.5	74747.1	58734.7	30554.6	29933	15819.6	42353.9	33378.4	13715.2	9098.21	68176.9
Com_7806_neg	Withaferin A	C28 H38 O6	470.265	10784.6	4073.2	1815.55	3246.9	2783.16	2748.2	2542.8	4154.01	7120.86	7214.03	3148.48	10320.1	9929.38	2316.09	3007.95	7938.8	6041.49	4623.04	3958.87	3612.36	2403.82	7136.63	1591.54	10465.6	4416.29	4212.95	14211.3	1828.62	4162.92	1703.87	3418.91	8731	4978.21	5861.03	3412.77	6001.66	2448.98
Com_5571_neg	Dimethyl (2E)-3-methoxy-4-oxo-5-[(8E,11E)-8,11,14-pentadecatrien-1-yl]-2-hexenedioate	C24 H36 O6	420.252	16412.1	20162.4	23573.3	16104	17214.6	27316.3	19850.2	16690.1	15948.5	59292.3	24948.6	28773.6	19974	21359.3	37558.8	15921.2	20445.5	19356	15182.2	18060	16386.5	25362.1	13129.2	17811.8	13017.8	24151.8	12764.3	25850.4	17414.8	17744.2	14027.8	12645.7	18485.8	25649.8	27176.9	19546.8	26871.3
Com_857_neg	D-Mannose 6-phosphate	C6 H13 O9 P	260.029	16466	196258	55353.6	20066.6	325925	29961.1	67889.5	39429.2	11262	122672	98125.4	8321.85	55252.9	47151.5	43588.8	57584.3	131226	130434	108307	116810	109409	1.81295e+06	179262	232955	515036	141201	476618	362869	349917	114531	39771.5	50967.9	545819	113201	9808.43	9790.87	67864.9
Com_4234_neg	16-ketoestrone	C18 H20 O3	284.141	14363.3	38901.7	46357.9	49239.3	38456.8	17740.4	39620.6	24472.1	10745.7	51563.4	89740.6	16620.7	10798.5	30182.5	18477.9	39167.3	26931.1	28672.3	23795.2	28724.3	22426.8	18521.5	43024.1	16743.3	34653.2	23428.6	39931.9	48574.7	37078	42021.3	25136.6	10656.7	30640.1	42853.1	22250.7	11298.9	37516.4
Com_507_neg	9,10,13-Trihydroxyoctadecanoic acid	C18 H36 O5	332.256	67687.9	2.17229e+06	1.7732e+06	158612	990758	138768	806393	349707	104369	123906	1.03005e+06	52362.1	119489	949157	74622.8	1.12526e+06	837531	912070	862780	945793	753900	467516	1.92505e+06	1.98137e+06	1.14674e+06	1.28164e+06	1.50343e+06	1.93057e+06	2.33781e+06	907683	134286	305346	858571	218403	76848.3	60761.2	148569
Com_8365_neg	Cortisol, 9-fluoro-16.alpha.-hydroxy-	C21 H29 F O6	396.194	955.735	1298.26	1015.9	667.403	1090.76	1118.77	1071.06	2296.88	463.815	1312.15	994.612	6545.43	714.352	876.514	1449.07	941.508	1125.15	1306.44	896.318	1005.47	689.235	1355.44	1179.35	711.449	1016.7	847.459	1138.1	1335.65	1404.09	694.94	626.729	569.815	752.957	755.611	1017.55	459.808	1013.98
Com_1253_neg	PETROMYZONOL SULFATE	C24 H42 O7 S	474.265	49513.8	59691.4	33445.2	70495.7	18545.3	53379.3	166627	143452	349411	18028.9	30717.8	21564	40577.3	50467.5	5538.92	126849	79972.5	68154.9	58533.4	54781.5	34804.9	28892.5	35536.1	41586.7	54412.8	46927.4	30442.1	15447.2	21540.5	16375.2	109274	82045.5	20419.4	63034	127645	204219	30191.2
Com_7855_neg	Tetrahydrocurcumin	C21 H24 O6	372.157	5198.92	11307.3	9358.68	3344.07	6720.39	4725.29	8855.18	4760.11	1585.04	9342.05	6357.29	917.838	2050.16	4964.68	2436.81	4603.4	5919.26	5323.9	5293.48	4470.72	3742.96	10876.6	13940.3	4564.75	4125.21	5331.81	5985.28	26070.2	14329.9	3871.81	2624.45	1541.23	5400.75	3496.11	2564.16	837.795	3148.62
Com_6099_neg	Sialic acid Neu5Ac	C11 H19 N O9	309.105	26252.1	19046.3	25419.9	14525.2	16350.5	26670.4	28901.8	22745.7	6635.65	33764.2	27426.8	10231.9	11174.6	21064.6	18360.3	33473.9	23139.2	24947.1	21436.8	22086.4	19532.4	19131.5	21824.3	21731.7	15496.7	16993	23665.2	30809	25969.8	18162.2	21143.6	7617.18	25155.1	18563.5	18125.2	9330.59	17208
Com_1795_neg	Prostaglandin B1	C20 H32 O4	336.23	209289	60348.5	208553	155045	153649	231127	170375	333941	62503.7	279701	279463	156802	101379	20668.5	174536	95665.6	112420	98150.2	110877	107628	96407.4	121746	76413	37082.5	182795	71738.7	99149.9	145400	15435.7	34340.5	130248	69984.7	37684.7	134462	182075	91470.5	180087
Com_7317_neg	4,4'-Dinitrostilbene	C14 H10 N2 O4	270.064	4523.85	5628.07	9077.69	4244.18	4413.21	5420.03	5886.53	7544.91	3250.46	13746.7	8824.67	13303.8	4804.31	6835.01	8060.93	7142.28	6063.03	5356.56	5622.26	4374.18	4456.17	6770	5913.39	2348.09	3846.11	2728	2845	9206.68	3018.75	6693.65	5150.57	2973	3131.85	4645.07	4786.24	2642.35	7169.91
Com_5836_neg	Indole-3-pyrubate	C11 H9 N O3	203.058	9476.34	5144.95	11502.8	7183.16	4313.06	11957.2	8994.99	8417.81	4689.49	13535.6	8625.62	25473.7	13459.1	9733.39	41074.1	9801.54	11055.4	8575.16	8923.6	8856.8	7555.15	15639.3	6711.01	4402.11	12322.3	7057.18	6914.31	9393.4	8578.19	4759.74	4413.21	7177.34	5251.63	7643.8	8969.97	4360.44	7629.64
Com_5688_neg	PIVOPRIL	C16 H27 N O4 S	329.166	3789.4	3806.99	1791.64	3770.12	4526.1	13538.1	18884.1	11997.5	14419.7	9646.92	3944.95	27363.2	2472.4	3871.16	15352.7	1164.47	7259.37	5425.54	6091.22	6796.35	5561.85	6129.05	2026.23	1875.86	1672.19	2150.74	1622.72	2200.16	2612.32	3624.43	4392.39	3683.81	2092.72	6728.61	23879.2	1830.07	1563.03
Com_4519_neg	Gnoscopine	C22 H23 N O7	413.147	1735.02	1469.41	1795.42	1151.38	1507.51	1740.04	1739.26	1400.34	923.488	119862	6658.24	1090.75	1399.92	1643.62	2684.11	1407.32	2535.88	1970.08	3616.9	3417.33	2755.38	2279.72	2096.51	1498.4	1880.1	1549.46	1949.98	2289.85	2215.2	1190.6	1518.29	1078.64	1404.72	1448.32	1389.44	978.828	1782.49
Com_3845_neg	Buspirone	C21 H31 N5 O2	385.249	14702.2	6600.21	6955.22	2356.36	4949.94	5354.09	6192.42	2796.41	19925.4	42495.5	5634.66	4567.51	17798.8	28300.9	53842.8	12373.9	8051.73	18475.9	12653.9	15100.1	14603	4392.74	30833.7	27237	28074.5	17871.4	14554.5	11275.3	15939.5	12459.7	18625	20747.6	20767.8	14207.6	15869.2	8182.7	11548.5
Com_1498_neg	2-(Stearoyloxy)propanoic acid	C21 H40 O4	356.293	131484	68174.2	182558	37313	189549	164329	203387	51904	66545.9	564148	264885	135160	85459.9	77025.9	281610	136578	181657	153580	125328	124495	117074	467754	291184	61298.8	250913	112568	107590	225667	285474	74506.6	129454	92572.7	70359.5	75705	259372	187270	318069
Com_5634_neg	(1S,5R)-5-Isopropenyl-2-methyl-2-cyclohexen-1-yl beta-D-glucopyranoside	C16 H26 O6	314.173	4540.31	3541.66	3338.57	3049.6	4550.94	5474.71	13018.3	9258.22	14162.1	7238.69	4848.7	28027.1	2755.19	3131.77	14371.2	2534.69	6727.87	6227.11	6299.59	5055.21	6073.73	4187.09	3344.11	3301.44	3090.56	4307.8	3511.52	5419.47	4181.07	4954.74	4849.63	2727.65	3040.5	3459.71	35542.2	1855.12	5886.45
Com_3037_neg	(2R)-2-Acetoxy-3-[(9Z)-9-octadecen-1-yloxy]propyl 2-(trimethylammonio)ethyl phosphate	C28 H56 N O7 P	549.377	16356.7	33425.4	51990.3	50270.8	36753	52674	17587.8	58952.4	27770.8	15117.6	39224.2	97694.4	38737.1	55779.2	10015.7	70322.9	40862.4	46429.1	35614.9	43171.5	39892.4	21105.7	10885.7	48924.6	17110.2	14836	12434.6	7734.06	47610.8	61667.7	44442.5	52637.3	26449.6	38515.2	45183	25783	13592.6
Com_8010_neg	Itopride	C20 H26 N2 O4	358.189	4768.56	3678.19	5650.9	4698.8	4022.32	3629.02	5632.84	5705.11	3504.15	10822.9	12600.7	4658.85	5202.89	5657.23	5917.98	8473.31	6912.54	6849.41	5187.17	5267.47	5978.09	6707.56	6498.92	3213.94	3340.21	4771.82	5471.48	10065.8	3519.65	8736.46	5163.74	2594.64	7476.04	10739.6	4803.59	2470.6	8737.65
Com_1460_neg	3-Acetoxyurs-12-en-28-oic acid	C32 H50 O4	498.371	447176	253828	377563	171459	210622	393190	223946	248968	79119.9	129915	150224	125096	95126.6	110795	132530	66871.4	196453	184265	157151	179034	140935	493231	483068	285777	316746	451584	482890	824408	548460	112990	90696.4	82910.9	117293	134654	112678	48104.4	89135.6
Com_8244_neg	5,6-Dihydroxy-7-isopropyl-1,1-dimethyl-2,3,9,10-tetrahydro-4(1H)-phenanthrenone	C19 H24 O3	300.172	2906	3165.7	8339.38	4997.51	4049.03	6551.26	10507	6029.99	2426.31	6096.19	7917.47	5539.2	5182.89	4945.25	12266.5	7611.63	2233.63	3184.62	2830.54	4770.41	4051.93	2428.27	4360.15	2424.93	2747.16	1740.22	1997.17	3450.13	3398.74	3404.15	4738.42	2143.74	3143.64	4104.95	6189.58	2822.38	2588.6
Com_2150_neg	Methyl 4-{[6-deoxy-2-O-methyl-alpha-L-galactopyranosyl-(1->3)-6-deoxy-alpha-L-mannopyranosyl-(1->3)-6-deoxy-2-O-methyl-alpha-L-mannopyranosyl]oxy}benzoate	C28 H42 O15	618.253	49960.9	84930.4	16589.1	36927.3	98060.7	26341.5	284134	35557.7	12141.8	56182.6	44396	92125.1	36064.9	75512.6	111024	20409.4	57504.1	56855	49593.3	49579.1	52347.1	17478.2	45444.6	50238.7	30014.4	58037.5	29496.6	12782.5	48213	50639.4	19535	57088.3	31514.7	20063	37889.4	28728.4	14977
Com_3747_neg	(4-carboxyphenyl)mercury	C7 H5 Hg O2	322.999	65857.9	34373.7	28142.4	16608.4	26501	40813	35779.7	34288.2	50543.5	77315.9	38877.2	35588.2	57424.4	36122.6	114115	36945.1	37700.6	43597.7	30852.3	29695	37155.7	172097	54183.5	45299.3	51109.6	25807.6	71459.5	40778.5	89762.1	17676.9	30328.2	43702.5	61562.5	43029.2	44599.8	62596.7	32047.1
Com_3701_neg	3-Acetamido-8-hydroxy-2,3,4,4a,9,9a-hexahydro-1H-carbazole-6-carboxamide	C15 H19 N3 O3	289.143	46679.7	15534.2	108099	80021	59509.3	30383	40415.6	74844.5	7234.93	42060.7	83234.2	10834	8018.81	14479.8	11843	14265.8	32671.9	24936.9	27229.9	28014	23630.1	10384.7	30604.1	15945.3	23701.8	32248.7	19713.2	108531	21409	58157.5	25637.5	14185.2	32098.4	61366.2	10118	5858.39	31507.5
Com_626_neg	3-Hydroxybutyric acid	C4 H8 O3	104.047	720390	547406	1.00674e+06	606653	588516	1.07407e+06	682814	535927	195330	1.27674e+06	1.19658e+06	356480	575379	568644	2.4282e+06	987425	670242	744626	668381	621244	670483	824660	1.19105e+06	481875	661133	591654	1.02641e+06	1.20068e+06	723780	511780	669683	339500	673014	691811	612932	300726	889470
Com_5945_neg	4-Fluorocyclohexadiene-cis,cis-1,2-diol-1-carboxylate	C7 H7 F O4	174.033	29607.6	26124	37787	27943.2	7698.18	30933.5	22247.8	19527.2	8455.04	39374.7	39395.1	8160.65	14466.7	12395.6	43372.1	16026.6	13657.1	15114.5	13356.8	21803	15968.1	46008.9	44002.7	16612.7	33758.2	20518.4	43542.6	33946.8	38113.8	10839.1	9106.72	8786.83	9275.04	16277.5	26411.2	11519.4	27785.7
Com_1447_neg	2-Amino-4-sulfinobutanoic acid	C4 H9 N O4 S	167.025	46459.9	90388.8	46018.3	24597.6	18285.6	32191.4	45154.6	43036.9	30834.7	38205.8	53832	111911	47673.8	17197.5	104154	24504.9	73759.5	51979.6	49711	44525	38030.9	54928.2	28832.2	85870.7	27222.3	31834.5	23623.8	39766.1	45835.3	14094.3	17935.1	62136.4	80672	26383.5	40156.8	89722.3	41028
Com_1240_neg	2-Hydroxy-3-[(9Z,12Z)-9,12-nonadecadienoyloxy]propyl (5Z,8Z,11Z,14Z,17Z)-5,8,11,14,17-icosapentaenoate	C42 H68 O5	652.508	74828.1	96537.3	85632.1	44201.3	84290.3	70775.5	72001.8	90397.7	100223	133394	60846.1	304078	53176.8	262181	96901.5	31055.9	90981.2	123103	129262	121484	104139	106807	169013	378811	147276	136358	75703.5	80117.6	161696	222346	162944	185211	136266	49624.5	120764	37841.8	99522.2
Com_7906_neg	(2beta,3alpha,5alpha,16beta,17beta)-3,17-Diacetoxy-2,16-bis(4,4-dimethylpiperazin-4-ium-1-yl)androstane	C35 H62 N4 O4	602.477	5562.2	7567.67	10563.1	10920.2	2575.9	7398.23	8680.93	8698.86	5685.72	11271	10167.9	3129.45	6510.1	5116.03	7631.56	6018.69	8068.07	5792.46	4134.61	6598.62	5631.43	3856.75	3347.36	6549.2	7833.55	10523.4	5710.09	11535	3692.68	8935.58	7031.86	6678.57	3975.13	8343.06	8424.96	9782.06	12307.9
Com_6124_neg	Ro-20-1724	C15 H22 N2 O3	278.163	1677.18	7255.23	6751.61	3509.63	3602.69	2643.36	9134.25	5958.63	1413.44	2607.08	5219.42	1895.33	1437.51	4935.55	1684.02	2432.25	4564.34	5028.92	7265.61	5710.2	6066.69	2888.5	6949.42	5468.33	2133.68	3580.83	2690.99	5179.6	4082.93	7121.47	1992.8	1561.34	9277.88	2698.41	2786.76	708.922	4368.41
Com_2107_neg	Etiprednol dicloacetate	C24 H30 Cl2 O6	484.14	24798.1	135776	30817.6	24273.6	69131.6	11901.9	31313.7	21817.9	9073.7	37589.7	43667.7	5531.63	25132	18811.1	37235.9	32737.6	37641.1	44246.7	45099.8	64490.4	40146.4	97911.6	33982.5	26649.5	28154.7	46169.4	46106.7	49625.7	86444.8	34733.2	16024.6	24531	134851	67292.4	15756.9	28910	118239
Com_6678_neg	Azapropazone	C16 H20 N4 O2	300.157	12564.2	11253.8	12923.1	17017.7	7660.67	9565.81	11894.5	8641.41	5302.6	17926.1	19489.1	9266.53	5179.19	6953.6	5997.41	8640.2	9949.84	10723.7	7606.18	7894.11	7889.79	10264.9	8300.2	6094.6	3711.68	7667.13	6373.22	17971.9	6087.1	14133.8	7549.7	2747.8	9774.44	9263.29	6309.64	2582.9	10283.6
Com_6004_neg	13,26-Dimethyl-2,15-dioxa-12,25-diazatricyclo[22.2.2.2~11,14~]triacont-12-ene-3,16-dione	C28 H48 N2 O4	476.361	8439.63	11267.1	47399.8	4640.89	9593.75	12976.6	7994.19	5985.06	6590.38	16720.4	19764	6652.16	13409.5	20537	20571.1	5965.62	16840.2	12501.9	8625.98	9724.48	10386.8	13250.6	23501.6	11875	20781.8	19183.6	15040.1	19461.4	14696.3	11879.2	13449.1	12502.4	11293.2	9790.99	12223.6	7268	15199.6
Com_2747_neg	PD-128042	C23 H39 N O4	393.287	44884	25780.7	12537.9	55625.3	26052.6	29967.4	35410	21195.9	77082.4	25414.6	13580.3	114727	20713.3	35514.1	14265.8	29019.8	36094.9	37099.6	30426.4	32892	34042.1	26604.7	3338.18	23845.3	25563.3	45678.1	29553.4	12509.2	20736.2	28588.2	37848.8	50460.2	27748.1	44338.1	34700.4	93888	22241.2
Com_4909_neg	Juvenile hormone III	C16 H26 O3	266.188	14919.6	5169.51	11287.3	7259.72	7570.85	5507.29	7192.62	2905.04	3139.82	5741.82	65640.8	3235.66	3930.51	14614.4	11978.7	12171	8041.02	5848.74	6146.39	5596.74	6487.99	7052.35	11436.2	5596.67	3811.51	4195.38	5330.3	11338.8	10143.6	4708.96	5271.96	2021.04	5146.31	3670.4	7782.58	21668.9	4652.31
Com_137_neg	Glycoursodeoxycholic acid	C26 H43 N O5	449.314	988364	3.1484e+06	2.21451e+06	1.98772e+06	3.48885e+06	2.09687e+06	2.91772e+06	1.54255e+06	3.28928e+06	4.08807e+06	1.96818e+06	9.41616e+06	2.32236e+06	1.75556e+06	1.21935e+06	2.19854e+06	2.48466e+06	2.21381e+06	2.08524e+06	2.154e+06	1.95112e+06	469919	1.29671e+06	1.74049e+06	2.42354e+06	1.5357e+06	1.82381e+06	238607	632060	1.56073e+06	1.50895e+06	1.96062e+06	2.09137e+06	1.48393e+06	2.49682e+06	6.50102e+06	1.36984e+06
Com_2357_neg	Guvacine	C6 H9 N O2	127.063	167059	135148	188450	168298	94800.3	146650	170126	168836	71880.8	173214	161910	110916	78630.3	121002	150819	117911	113284	110823	115682	102659	109759	185415	148927	118700	120875	129687	138155	252220	158785	128828	83430.1	76270.6	122821	119759	81603.6	65477.3	134868
Com_6410_neg	MYRISTOYLLEVOCARNITINE	C21 H41 N O4	371.304	3487.38	3782.82	29598.4	17305	3487.22	14034.5	9098.41	7214.21	1876.75	5085.48	33911.5	2005.81	5754.11	9932.7	13471.6	12596	9484.31	7211.28	9548.24	8113.03	6840.54	11501.9	28656.4	8850.7	4396.57	8138.91	3728.83	11474.2	15102	14883.6	8082.35	21906	4729.94	4934.85	21177.2	1797.03	6936.03
Com_2219_neg	METHYL PALMOXIRATE	C18 H34 O3	298.251	218076	87501.1	243149	163716	144348	205286	126618	110478	85891.2	116809	118057	162051	114266	96891.6	333816	88609.1	134008	134256	146807	111926	141779	265645	117998	214520	218370	135832	253532	209553	222857	81437.5	157078	119838	124712	142905	99973.2	69160.4	118180
Com_1503_neg	2-arachidonyl glyceryl ether	C23 H40 O3	364.298	218208	101407	185896	213142	97367.9	118496	248614	202797	166234	51137.5	521685	117594	180399	241627	215877	172866	194137	205551	160433	157128	130775	134557	127854	103596	175402	173920	234221	238635	122468	294335	260083	98007.6	139213	173077	334112	74716.5	249426
Com_4995_neg	1-Methyl-3,5,6-indolinetriol	C9 H11 N O3	181.074	11047.1	19434.3	18699.1	10634.7	12699.8	8861.42	16975.4	7291.81	2551.6	20084	35571.8	3251.17	5090.27	12608.2	6999.59	13719.5	12135.4	14971.5	13695.2	15505.8	13604.8	18988.8	30050.4	13368.3	21743.6	18074.2	15965.3	58311.9	26041.4	30803.3	9502.19	5409.32	13838.7	14202.7	6247.08	3411.73	21618.3
Com_6774_neg	Rhodojaponin IV	C24 H38 O8	454.258	26772.4	14988.4	10000.1	12257.1	13140.3	14665.7	17321.3	17105.3	10065.2	25832.3	9050.16	17089.8	10203.6	7922.56	17097.1	9339.62	13092.2	14335.9	9326.99	9486.72	7906.47	27016.2	10465.7	9131.71	7548.53	12818.1	10129.4	16949.8	6411.47	19296.4	13018.7	5173.5	13912.3	16530.3	8527.56	4341.97	12279
Com_1972_neg	3-(1-carboxyvinyloxy)anthranilic acid	C10 H9 N O5	223.048	22071.8	113378	165542	137100	83797.9	71752	135538	121940	69000	118495	224023	21664.3	63020.3	106875	101285	159275	131933	113265	119390	104001	87910.9	151017	141982	60004.7	88058.6	125291	124033	210293	128334	165821	66347.5	39215.6	63364.9	120344	70927.8	33550.9	117065
Com_3090_neg	(2S)-3-Methyl-2-({[(3S,4S,5R)-2,3,4-trihydroxy-5-(hydroxymethyl)tetrahydro-2-furanyl]methyl}amino)butanoic acid (non-preferred name)	C11 H21 N O7	279.132	91033.5	32938.4	95191.2	58213.8	38971.5	103341	55093.3	62667.8	26965.6	245945	84888.7	40815.9	49158.9	66958.2	152682	71933.3	47066.7	56063.5	60339.9	55622.4	55388	75886.4	37004.3	33248.4	74299.2	41779.6	67499.4	105610	44791.7	52840.5	76612.2	25117	44704.4	57532.8	56723.1	35729	58307
Com_6140_neg	Rimexolone	C24 H34 O3	370.251	18174.3	7684.44	7519.16	8076.88	3833.06	13985.1	24811.9	18917.1	20163.7	10795.6	15326.9	13025.9	24443.3	6629.27	42836.5	29906.6	20275.6	13517.4	12505.9	11072.3	15478.6	7622.28	6552.49	14110.4	7432.08	9252.05	16684.2	6841.67	5886.12	15962.7	13147.3	6628.81	11859.9	14771	20113.8	15665.5	11348.5
Com_7282_neg	Nicardipine	C26 H29 N3 O6	479.206	11303.7	9692.6	7088.62	4109.97	4645.39	12963.5	8179.67	7433.9	12096.1	11816	7425.37	7997.17	8356.19	5859.32	23289.2	10176.2	12620.7	6794.28	8393.48	7431.83	5888.95	8750.12	4344.41	7693.74	11214.6	5763.78	12224	10118.7	5411.32	6208.76	6487.82	5558.12	6833.05	6467.45	12464.1	8866.46	11068.8
Com_1262_neg	5-[(Z)-2-Carboxyvinyl]-2-(4-hydroxy-3-methoxyphenyl)-7-methoxy-2,3-dihydro-1-benzofuran-3-carboxylic acid	C20 H18 O8	386.1	9896.38	47606.9	126551	457220	100344	221630	275269	63896.2	95709.8	29809.6	611268	76074.7	74859	33495.8	123954	50493.8	130413	131614	117928	120155	114514	725580	94858.5	54988.7	192076	131210	140741	420319	154295	22241	58325.3	32663.7	128513	103125	100338	75016.6	173590
Com_4376_neg	Heptylbenzene	C13 H20	176.156	16711.8	9414.32	34441	18469.8	10597.3	34222.3	7133.43	14702.8	7687.41	28635.9	83982	3711.51	27423.2	5918.37	13411.2	18834.3	14942.8	12374.9	15716.6	10841.8	13071.9	20743.6	17442.4	6402.04	12412.4	13345.3	28775	44128.7	13760.8	8546.19	5942.6	2658.29	11040.7	17121.6	42899.9	7672.1	33874
Com_6627_neg	3-{[(2,3-Dihydroxypropoxy)(hydroxy)phosphoryl]oxy}-2-hydroxypropyl stearate	C24 H49 O9 P	512.314	4907.94	6358.45	5329.76	2937.45	4770.03	8894.3	7524.4	6504.63	8753.31	6745.01	4618.33	11906.2	4373.67	5796.07	10336	4517.52	6469.23	5844.8	5121.52	3893.97	3784.67	4911.3	6923.5	3315.96	4276.24	5543.54	5346.71	6001.37	6053.23	6853.31	3907.81	4015.21	4081.68	3800.81	14921	3110.13	4964.9
Com_5254_neg	Rhizocticin D	C17 H33 N6 O7 P	464.216	8384.91	18278.8	26685.1	17433.4	50118.9	28329.5	27062.1	27527.9	10494.7	17345	51942.6	4346.1	12529.6	23629.4	14933.9	21853.2	15490.8	16305.4	19929.2	13850.8	22286.8	6194.07	34073.6	14252	19033.6	12283.7	14491.8	15830.4	14909.6	12336.2	25458.9	9888.75	19949	15011	25774.6	7221.43	16173.2
Com_110_neg	4-Indolecarbaldehyde	C9 H7 N O	145.053	147904	1.04862e+07	1.18928e+07	1.28802e+07	604975	1.89858e+06	1.28211e+07	1.2324e+07	2.50498e+06	2.49357e+06	2.60587e+07	114238	2.26446e+06	164708	3.85686e+06	7.9282e+06	7.00586e+06	6.48335e+06	6.73341e+06	6.35438e+06	6.27824e+06	8.6237e+06	1.60908e+07	409575	3.55172e+06	1.19614e+07	1.27046e+07	1.00943e+07	1.23409e+07	329627	4.61226e+06	2.56421e+06	6.92416e+06	5.58318e+06	6.65974e+06	1.61682e+06	1.25048e+07
Com_5283_neg	3-Hydroxydecanoic acid	C10 H20 O3	188.141	30204.1	39624.1	26556.1	28357.3	47577.5	26370	39449.5	19193.4	12607.5	35780	37266.2	15900.3	19605.3	18606.6	52412.8	17240.1	27269.1	26772.1	26877.5	24923.9	23495.4	50502	58377.8	20683.1	43550.2	18485.3	34633.8	84958.1	40438.8	15993.2	20363	11269.6	28770.2	24637.2	24230.2	26734	41161.4
Com_4756_neg	PD123177	C29 H28 N4 O3	480.217	10287.3	18358.6	37700.4	22333.8	27438.7	22067.4	18863	17672.1	21227	43386.7	39312.9	11039.1	32718	31109.7	49751.8	24184.1	30433	25571.8	13558.9	33992.5	30087.7	53233.1	47092.9	28058.5	29829.9	25195.3	49019.2	30441	105680	24278.7	19720.2	27533	30851.4	28839.1	24561.9	25295	33899.2
Com_3860_neg	FB1	C34 H59 N O15	721.389	5412.98	6024.47	3882.58	3131.68	12188.7	5833.47	13426.6	8061.78	2325.28	9191.1	9051.16	7171.98	4696.92	9399.16	7502.53	11530.9	11787.8	10317.6	12267.8	11366.9	12969.1	8215.71	6983.02	7052.41	4067.38	7915.6	7377.28	15437.9	6784.07	26856.5	6295.97	11513.7	24289.4	10025.4	9328.05	2498.26	4146.01
Com_4859_neg	Aspirin	C9 H8 O4	180.042	47345.1	11583.7	19575.5	13921.1	9898.99	28049.4	20537.1	14956.6	14047.9	20513.1	16051.1	19354.3	23518.1	15977.8	28968.4	14513.4	17799.8	17347.3	15896.1	20566.4	18093.3	49045.8	15978.3	17853.8	14884.6	15086	16287.8	27312.2	19371.4	8622.64	12601.1	16972.9	11079.3	23368.1	29474	8414.89	21528.2
Com_4924_neg	fenethazine	C16 H18 N2 S	270.119	19200.2	22211.4	33333.2	23936.6	5750.93	37866.5	19376.6	36681	15187.7	46911	41654.7	18903.1	22583.6	20000.7	54086.1	26311.1	16462.8	19992.3	19234.4	19669.9	21143.4	38705.1	20261.1	10303.4	23998.1	6645.05	23224.4	37208.6	21579.5	10118.3	21989.1	17787.8	15609.5	15399	38341.2	9467.56	15015.9
Com_242_neg	N-Acetyl-DL-glutamic acid	C7 H11 N O5	189.064	3.76825e+06	5.63588e+06	5.80611e+06	3.62704e+06	2.9877e+06	6.83939e+06	2.20935e+06	1.99822e+06	1.69781e+06	5.9929e+06	5.25038e+06	2.28503e+06	2.36793e+06	2.16207e+06	6.61654e+06	2.7363e+06	2.80808e+06	3.20184e+06	3.07298e+06	2.93449e+06	2.9411e+06	3.6439e+06	3.6941e+06	1.35844e+06	4.48684e+06	3.08443e+06	4.10279e+06	6.34784e+06	5.82712e+06	1.16441e+06	2.12414e+06	1.99493e+06	2.03048e+06	3.06158e+06	2.25292e+06	1.464e+06	4.33304e+06
Com_119_neg	Roxatidine	C17 H26 N2 O3	306.194	4.74213e+06	5.7702e+06	7.39889e+06	8.85602e+06	8.35411e+06	6.81326e+06	6.04705e+06	7.71956e+06	3.22022e+06	7.9081e+06	1.23773e+07	2.45823e+06	2.54955e+06	5.5695e+06	2.79781e+06	7.08008e+06	6.53038e+06	6.34062e+06	5.42463e+06	5.01084e+06	4.45536e+06	1.43077e+06	7.61029e+06	4.5383e+06	3.50555e+06	3.46196e+06	3.5351e+06	7.09958e+06	2.77446e+06	1.57481e+07	4.81813e+06	1.70653e+06	5.38111e+06	6.01276e+06	6.11322e+06	2.32121e+06	1.85931e+06
Com_3962_neg	Prostaglandin G2	C20 H32 O6	368.22	36330.6	87504.9	112988	46415.3	52289.4	39788.9	64224.3	81375.4	16945.6	31944.3	50201	13127.8	9591.46	27344.2	17701.8	21927.3	38211.6	29780.1	33260	29294	33185.8	17898.7	62385.2	42638.8	31532.8	61356.1	30675.8	134817	46702.8	38103.4	18673.5	9200.66	20386.9	22268.4	18110.1	8514.71	23481.2
Com_3884_neg	indoxyl	C8 H7 N O	133.053	16699.4	39271.9	122463	54287.9	16720.9	22006.1	28471.8	37119.5	6919.31	41131.7	95955.1	7335.77	7876.94	64418.7	20957.5	29157.9	33037.2	29665	24674.1	26321.8	23626.9	13187.4	26377.1	11865.7	9553.63	15986.5	9229.87	33761	9937.71	40077.6	17501.9	15820.1	15779	28435.6	43412.9	13884.6	33681.4
Com_5606_neg	L-gamma-Glutamyl-L-aspartic acid	C9 H14 N2 O7	262.08	42496	25724.4	29389.9	16800.4	18361.5	38686.8	41057.4	29626	12402	35250.5	19835.5	21418.7	35241.6	12200.5	85681.2	18570.9	21921.5	15255	19128.3	15028.7	18853.7	41013.4	23932.2	12057.9	17376.6	22641.4	17655.7	34585.8	21020.4	12339.7	16146	16855.9	24800.5	30372.1	5071.67	10632.3	19705.3
Com_983_neg	GLYCERYL 1-MONOPROPIONATE	C6 H12 O4	148.074	609832	337832	589245	345777	315054	567964	526505	380750	232458	712063	535799	261186	358531	391767	1.24161e+06	780475	399874	409991	405795	409193	388094	395287	496750	324809	256560	302588	527201	529672	347720	302921	521514	244625	386196	429024	122570	204555	482757
Com_5649_neg	5-Indolol	C8 H7 N O	133.053	10373.3	4781.01	4454.43	12076.1	6540.88	9889.78	29548	10161.2	2419.25	16019.7	5078.97	5978.03	3859.19	3510.8	21792.9	2814.53	8314.81	7909.8	9762.11	7178.47	7566.61	21549	3747.89	2895.62	3684.78	13770.1	2287.08	8045.44	4480.03	7022.25	4104.37	5056.24	5839.34	10870	31195.6	3361.07	8604.88
Com_742_neg	13-hydroxy-alpha-tocopherol	C29 H50 O3	446.376	547400	182573	347446	259496	168891	487946	447804	304249	773644	307623	740883	563942	341230	408400	826752	282943	504669	398041	364896	386715	326357	221326	365927	355619	307723	311007	507327	563198	279915	722430	370051	284647	438303	492172	696415	497221	436444
Com_4602_neg	(2S,4S)-4-Amino-2-hydroxy-2-methylpentanedioic acid	C6 H11 N O5	177.064	53746.8	28588.8	38338.8	39253.9	14010.8	24361.2	48106.8	36924.1	17654.6	48010.4	30735.2	44639.6	20428.9	25294.9	39431.8	25775.7	24526	24698.6	28607.4	31141.9	27356.4	37675.4	22226.1	25533.7	22552.3	46639.9	26448.6	45552	41243.3	16845.2	19806.8	14891.8	24056.7	37123.6	21031.1	18525.7	44337.5
Com_7598_neg	5-Nitro-o-toluidine	C7 H8 N2 O2	152.059	10293.5	8936.4	13216.3	10746.1	10669.3	7559.07	11207.6	12392.2	6559.14	22433.4	9630.3	6492.38	6719.49	10496.7	12801.6	12629.2	9725.83	9112.58	11075.4	10301.3	6680.77	17623.5	10790.4	7087.22	5948.69	14207.6	14566.4	16068.8	10681.2	4627.77	8412.57	6956.09	9511.6	5757.8	7229.97	5731.42	8819.26
Com_5227_neg	Oxolinic acid	C13 H11 N O5	261.064	2969.33	6667.55	4831.56	1587.94	6127.36	2625.41	3849.23	2287.69	1074.79	3866.11	9067.69	1135.44	1442.83	3361.2	2217.84	3290.3	5392.05	5492.99	5948.1	5587.73	5143.13	4091.1	7411.03	8542.52	3904.6	12282.9	8696.69	9722.97	8632.84	4539.06	1685.65	1136.77	5846.73	2880.61	1307.5	1297.29	4559.86
Com_7558_neg	6-Methoxy-17-methyl-6,7,8,14-tetradehydro-4,5-epoxymorphinan-3-ol	C18 H19 N O3	297.137	3297.5	2788.4	12229.7	13702.6	2676.01	6147.76	3991.26	2700.04	3096.54	9198.82	19192.2	2214.37	2132.34	5981.57	5508.74	6300.78	6764.82	6502.36	4417.69	5219.44	5100.27	5192.66	7477.41	4466.9	3458.99	5624.94	2075.7	9779.11	4418.45	14133.4	4859.72	7224.64	5766.78	5546.43	12273.1	1732.62	4811.02
Com_2869_neg	12-Hydroxy-10-(hydroxymethyl)-6-methyl-2-(4-methyl-3-penten-1-yl)-2,6,10-dodecatrienoic acid	C20 H32 O4	336.23	57714.3	56310	64756.8	48705.1	51686.2	53658.9	79165.2	45708.6	48130	124792	126767	58969.3	47961	71122.1	154454	79062.8	67257.8	67691.2	63182.5	54675.1	53746.8	40171.2	35730.1	28215.2	35729.4	34728.1	42500.6	65276.6	36538.5	128108	69777.5	36986	53557.4	75109.6	96743.2	45357	141178
Com_6329_neg	Fumarylacetoacetic acid	C8 H8 O6	200.032	22077.4	18110.7	15073.2	19476.3	14585.7	8848.58	26822.4	25349.1	5930.49	22855.6	13863.4	18971.8	10562.7	13457.5	15723.3	13239.9	10500.7	12511.9	13316.2	13384.6	10610.5	18616.3	15618.5	15020	13228.2	15217.5	11532.5	54139.3	10995	12554	7153.23	8023.27	17638	15616	10004.2	9293.49	12298.7
Com_6021_neg	Trenbolone Acetate	C20 H24 O3	312.173	2388.88	2130.57	2625.04	1634	2540.86	2442.87	2631.76	1961.18	1393.36	2415.22	2277.18	23755.2	1855.07	2113.18	3547.22	1871.91	2846.68	3917.81	1841.29	1768.82	2712.98	4046.59	3383.38	2242.93	2819.3	2519.7	2993.5	3337.69	3113.99	2044.52	1617.31	1968.33	1906.81	1907.03	1898.03	1484.52	2393.64
Com_7064_neg	Oleanolic acid	C30 H48 O3	456.36	12702.3	13193.2	15035.7	5179.77	8398.5	11749.3	11831.2	6825.53	6531.31	17186.5	10502.1	7946.21	10891.7	8188.61	17621.9	8727.83	15705.7	13999.2	10230.2	9831.85	6764.44	7485.25	12065.4	11667.1	31203.7	15013.2	20787.2	8569.33	6072.93	11259.5	9033.27	4916.72	8663.89	7499.26	12601.6	10405.5	18955.1
Com_517_neg	DL-Tryptophan	C11 H12 N2 O2	204.09	735912	471725	1.19435e+06	735819	427668	1.58802e+06	1.19334e+06	1.23609e+06	458607	2.59781e+06	1.63282e+06	967791	668834	780635	3.06004e+06	1.11737e+06	913540	894571	861434	864570	878178	590001	463178	311077	270991	722518	428545	137353	603693	1.01069e+06	359885	620224	810040	839082	779072	520519	376078
Com_910_neg	oxoguanine	C6 H6 N4 O2	166.049	101882	68856	139121	116530	50584.5	125229	115727	93404.1	56608.6	97784.9	213605	55568.1	88235.3	76410.5	559447	167582	125339	137317	148907	143008	130829	133473	171190	55926.1	41260.6	135463	49423.3	176572	92475.1	81905.4	82688.9	101693	235409	73286.1	121310	23337.2	106971
[truncated: 939 more rows]

## Sheet: meta_intensity_pos
Table S3. All metabolites detected for barrows and gilts fed low and high protein diets(meta_intensity_pos)
[truncated: 3,845 more rows]
