# Supplementary material for: Low Crude Protein Diet Affects the Intestinal Microbiome and Metabolome Differently in Barrows and Gilts
Source: Front Microbiol. 2021 Aug 20;12:717727. doi: 10.3389/fmicb.2021.717727 (PMC8417834; doi:10.3389/fmicb.2021.717727)
Supplement: Supplementary Table 4 — Differentially abundant metabolites between GHP and GLP. [file Table_4.xlsx]

## Sheet: BHP VS SHP LC-MS(ESI-)
ID	Name_des	Formula	Molecular Weight	RT [min]	Mean_BHP	Mean_SHP	VIP	Pvalue	BHP/SHP
Com_1227_neg	Loperamide	C29 H33 Cl N2 O2	476.223	13.581	435466	2.39923e+06	3.687	7.47028e-07	up
Com_4747_neg	Saccharin	C7 H5 N O3 S	182.999	4.636	86006.9	391544	3.33853	6.33049e-06	up
Com_1725_neg	(4R,8S)-11-[(2R)-6-Hydroxy-2,5,7,8-tetramethyl-3,4-dihydro-2H-chromen-2-yl]-4,8-dimethylundecanoic acid	C26 H42 O4	418.308	13.192	636070	1.69941e+06	2.14482	5.2264e-05	up
Com_5436_neg	Diphenolic acid	C17 H18 O4	286.12	5.911	66400	199891	2.55117	6.24439e-05	up
Com_805_neg	p-Cresylsulfate	C7 H8 O4 S	188.014	7.48	1.27766e+06	3.22554e+06	2.07333	8.95488e-05	up
Com_5330_neg	Leu-Leu	C12 H24 N2 O3	244.179	8.53	99524	256864	2.17219	0.000113621	up
Com_1584_neg	1-stearoyl-lysophosphatidylcholine	C26 H54 N O7 P	523.366	13.637	132389	484951	2.7007	0.000127667	up
Com_8406_neg	Mercaptoacetyl-Phe-Leu	C17 H24 N2 O4 S	352.146	1.299	27622.9	58124.3	1.66961	0.000193923	up
Com_7327_neg	Pristimerin	C30 H40 O4	464.292	13.636	21578	59223.7	2.1693	0.000204604	up
Com_39_neg	(3alpha)-3-Hydroxycholan-24-oic acid	C24 H40 O3	376.299	13.585	2.04438e+07	9.31877e+07	3.55322	0.000221449	up
Com_1431_neg	(2E)-4-Hydroxy-4-{4-hydroxy-2-[(1E)-6-hydroxy-1-hepten-1-yl]cyclopentyl}-2-butenoic acid	C16 H26 O5	298.178	9.137	165346	352343	1.63247	0.000555608	up
Com_12_neg	(-)-CP 55,940	C24 H40 O3	376.298	13.184	2.89146e+08	6.07519e+08	1.62815	0.000654377	up
Com_1983_neg	(2S)-2,3-Dihydroxypropyl (6Z,9Z,12Z,15Z)-6,9,12,15-octadecatetraenoate	C21 H34 O4	350.246	12.897	211731	492165	1.70882	0.000679029	up
Com_3728_neg	1-(sn-glycero-3-phospho)-1D-myo-inositol	C9 H19 O11 P	334.066	1.109	137156	388481	2.23101	0.000775744	up
Com_5797_neg	{4-Ethyl-6-[(3E)-2-ethyl-3-hexen-1-yl]-6-methyl-1,2-dioxan-3-yl}acetic acid	C17 H30 O4	298.214	11.077	32145.1	66764	1.62122	0.00114598	up
Com_3083_neg	Juvenile hormone III bisepoxide	C16 H26 O4	282.183	9.499	46435.7	121456	1.95123	0.00118607	up
Com_4000_neg	Sildenafil	C22 H30 N6 O4 S	474.207	13.502	71389.7	153567	1.7603	0.00154306	up
Com_5396_neg	3-Carboxy-1-(beta-D-glucopyranosyl)pyridinium	C12 H16 N O7	286.093	5.475	66455.5	149040	1.80312	0.00173634	up
Com_6761_neg	DIISOPENTYL THIOMALATE	C14 H26 O4 S	290.155	10.489	70132.4	151643	1.88062	0.00182561	up
Com_1641_neg	Undecanoic acid	C11 H22 O2	186.162	12.75	657984	1.46434e+06	1.69644	0.0018638	up
Com_2391_neg	Magnoflorine	C20 H24 N O4	342.171	9.815	69628.5	182740	2.06704	0.00200486	up
Com_8303_neg	Bialaphos	C11 H22 N3 O6 P	323.123	5.743	17841.5	45583.5	2.06287	0.00204504	up
Com_2299_neg	Tryptophol	C10 H11 N O	161.084	9.915	237418	552602	1.96537	0.00217155	up
Com_1985_neg	methitural	C12 H20 N2 O2 S2	288.096	1.705	944462	1.93993e+06	1.79655	0.00219086	up
Com_7575_neg	Pefloxacin	C17 H20 F N3 O3	333.148	10.405	15434.6	45141.6	2.08892	0.00258371	up
Com_1754_neg	6-O-Sulfo-alpha-D-galactopyranose	C6 H12 O9 S	260.02	1.11	491309	1.49218e+06	2.2725	0.00297773	up
Com_5849_neg	Yangonin	C15 H14 O4	258.089	8.532	76635.8	166103	1.99226	0.00307888	up
Com_2027_neg	N-palmitoylserinol	C19 H39 N O3	329.293	14.444	288893	776190	1.95254	0.00337762	up
Com_8545_neg	(3alpha,5beta,6alpha)-3,24-Dihydroxy-24-oxocholan-6-yl beta-D-glucopyranosiduronic acid	C30 H48 O10	568.323	11.582	11478.8	28458.6	2.22001	0.00350837	up
Com_5841_neg	Platelet-activating factor	C26 H54 N O7 P	523.366	13.283	45033.2	90910.2	1.45462	0.00391707	up
Com_276_neg	Uridine	C9 H12 N2 O6	244.069	1.42	2.65532e+06	1.339e+07	3.19329	0.00401109	up
Com_8244_neg	5,6-Dihydroxy-7-isopropyl-1,1-dimethyl-2,3,9,10-tetrahydro-4(1H)-phenanthrenone	C19 H24 O3	300.172	8.588	22546.8	46545.9	1.49786	0.00422082	up
Com_1268_neg	1-(2-Deoxy-5-O-phosphono-beta-D-erythro-pentofuranosyl)-1,2-dihydropyrimidine	C9 H15 N2 O6 P	278.067	4.515	1.27996e+06	2.91613e+06	1.98758	0.00483262	up
Com_3708_neg	Docosatetraenoylethanolamide	C24 H41 N O2	375.313	11.884	61802.2	135038	1.65151	0.0049938	up
Com_1024_neg	(3E)-4-(2,3,4-Trihydroxy-2,5,5,8a-tetramethyldecahydro-1-naphthalenyl)-3-buten-2-one	C18 H30 O4	310.214	12.049	290934	622790	1.61423	0.00502885	up
Com_7654_neg	Mapracorat	C25 H26 F4 N2 O2	462.193	7.642	24681.1	49991.3	1.63875	0.00627766	up
Com_847_neg	Thymidine	C10 H14 N2 O5	242.09	4.515	2.53625e+06	5.23797e+06	1.78733	0.00663897	up
Com_5202_neg	thioproperazine	C22 H30 N4 O2 S2	446.179	11.929	58601.9	150519	2.06817	0.00665616	up
Com_7431_neg	2-Amino-1-methyl-6-phenylimidazo(4,5-b)pyridine	C13 H12 N4	224.107	9.682	33349.5	68122.8	1.47413	0.00728943	up
Com_2141_neg	6-Decylubiquinol	C19 H32 O4	324.23	12.278	76109.8	230358	1.99577	0.00758363	up
Com_7593_neg	1-stearoyl-2-arachidonoyl-sn-glycero-3-phosphoethanolamine	C43 H78 N O8 P	767.549	11.93	4769.01	26029.6	2.89985	0.00774019	up
Com_6314_neg	Aplindore	C18 H18 N2 O3	310.132	9.175	22603.6	88426.9	2.47202	0.00789542	up
Com_517_neg	DL-Tryptophan	C11 H12 N2 O2	204.09	5.47	3.52736e+06	7.58293e+06	1.70368	0.00877406	up
Com_1906_neg	10beta-Hydroxy-6beta-isobutyrylfuranoeremophilane	C19 H28 O4	320.199	11.674	439381	919919	1.49207	0.00897396	up
Com_169_neg	L-Tyrosine	C9 H11 N O3	181.074	1.419	2.60036e+07	5.30349e+07	1.84537	0.00978762	up
Com_1140_neg	Canthiumine	C33 H36 N4 O4	552.275	11.262	1.10145e+06	2.69713e+06	2.38015	0.0103552	up
Com_2830_neg	1-oleoyl-2-arachidonoyl-sn-glycerol-3-phosphoethanolamine	C43 H76 N O8 P	765.533	11.929	289663	690226	2.29878	0.0104722	up
Com_6085_neg	(E)-isoeugenyl benzyl ether	C17 H18 O2	254.131	11.052	24946.6	95093	2.66524	0.0105927	up
Com_4789_neg	Ethylene brassylate	C15 H26 O4	270.183	12.216	88201.6	188067	1.49161	0.0110891	up
Com_3884_neg	indoxyl	C8 H7 N O	133.053	9.061	129899	337041	1.85409	0.0126369	up
Com_3178_neg	Dibenzo-18-crown-6	C20 H24 O6	360.157	1.864	218883	510144	1.8362	0.0127984	up
Com_2304_neg	2-Methoxy-7,7,8b-trimethyloctahydrocyclopropa[4,5]indeno[5,6-c]furan-4a,5(4H)-diol	C16 H26 O4	282.183	10.808	79400.9	282540	2.12192	0.0132024	up
Com_723_neg	2-Methyl-1,2-bis(3-pyridyl)-1-propanol	C14 H16 N2 O	228.127	11.859	305789	817732	1.88743	0.0132972	up
Com_1122_neg	Cedefingol	C20 H41 N O3	343.309	14.684	935808	2.16234e+06	1.57827	0.0136771	up
Com_4095_neg	Clerodendrin A	C31 H42 O12	606.269	11.005	94359.5	293677	2.34605	0.0137411	up
Com_6077_neg	(1S,3R,4S,9R,13S,14R)-13-Hydroxy-9-(hydroxymethyl)-3-[(2S,5S)-5-(3-hydroxyphenyl)-5-methoxy-2-pentanyl]-4,14,16,16-tetramethyl-2,6,10,17-tetraoxatricyclo[11.3.1.1~1,5~]octadecane-7,11-dione	C31 H46 O10	578.311	9.81	33549.7	122874	2.20822	0.013876	up
Com_5214_neg	Arbekacin	C22 H44 N6 O10	552.312	11.777	117966	240184	1.95697	0.0138919	up
Com_466_neg	Ciclesonide	C32 H44 O7	540.311	11.969	4.76426e+06	1.1604e+07	2.59223	0.0154591	up
Com_5688_neg	PIVOPRIL	C16 H27 N O4 S	329.166	9.16	20289.3	62103.9	2.02972	0.0157164	up
Com_7253_neg	Octacosanal	C28 H56 O	408.434	11.416	35747.4	75461.9	1.91483	0.0165887	up
Com_5539_neg	5-Hydroxy-2-{[(2E,4E)-5-(4-hydroxyphenyl)-2,4-pentadienoyl]amino}benzoic acid	C18 H15 N O5	325.095	6.015	78423.6	157031	1.6803	0.0171594	up
Com_5579_neg	Hydrocortisone Valerate	C26 H38 O6	446.265	12.342	47584.6	151831	2.21034	0.0175753	up
Com_3895_neg	Osthol	C15 H16 O3	244.11	10.632	55631.6	261265	3.41936	0.0180473	up
Com_5155_neg	4-(5-Methoxy-8,8-dimethyl-3,4,7,8-tetrahydro-2H,6H-pyrano[3,2-g]chromen-3-yl)-2-(3-methyl-2-buten-1-yl)-1,3-benzenediol	C26 H32 O5	424.225	10.766	28405.2	70138.5	1.79692	0.0190003	up
Com_2701_neg	prifelone	C19 H24 O2 S	316.148	1.313	343221	698565	1.64939	0.0194614	up
Com_2989_neg	2-arachidonoylglycerol	C23 H38 O4	378.277	10.726	157164	382121	1.54609	0.0199105	up
Com_5284_neg	Bunazosin	C19 H27 N5 O3	373.21	8.395	16109.6	34681.6	1.57892	0.0203365	up
Com_2047_neg	Gingerdione	C17 H24 O4	292.167	10.957	448883	1.06623e+06	1.74999	0.021212	up
Com_729_neg	Sulfolithocholic acid	C24 H40 O6 S	456.255	11.859	196869	708174	2.72194	0.02151	up
Com_821_neg	lymecycline	C29 H38 N4 O10	602.258	11.148	853767	3.19554e+06	2.29749	0.0228829	up
Com_4446_neg	Letrozole	C17 H11 N5	285.1	10.018	59466.8	161883	2.25536	0.0248947	up
Com_1795_neg	Prostaglandin B1	C20 H32 O4	336.23	11.3	749760	1.52233e+06	1.83363	0.0280766	up
Com_7069_neg	terlakiren	C31 H48 N4 O7 S	620.323	11.67	32569.6	73420.6	1.58705	0.0296961	up
Com_3516_neg	2a,4a,7-Trihydroxy-3-(hydroxymethyl)-6,6,7b-trimethyl-2,2a,4a,5,6,7,7a,7b-octahydro-1H-cyclobuta[e]inden-2-yl 3-chloro-6-hydroxy-4-methoxy-2-methylbenzoate	C24 H31 Cl O8	482.172	8.602	172116	361841	1.74852	0.0343118	up
Com_3533_neg	3-hydroxyindolin-2-one	C8 H7 N O2	149.048	5.152	288263	576559	1.48835	0.0354039	up
Com_4285_neg	2'-Hydroxy-4,4',6'-trimethoxychalcone	C18 H18 O5	314.115	9.81	129695	306917	2.46678	0.0375041	up
Com_477_neg	N-Acetylsphingosine	C20 H39 N O3	341.293	14.504	2.0036e+06	4.42166e+06	1.43186	0.0407665	up
Com_2159_neg	O-heptadecanoylcarnitine	C24 H47 N O4	413.35	13.621	317623	721257	1.75228	0.0410776	up
Com_8104_neg	1,21-Henicosanediol	C21 H44 O2	328.333	10.769	12979.8	28281.2	1.35359	0.0444532	up
Com_2104_neg	N-Nonanoylglycine	C11 H21 N O3	215.152	9.933	285805	681084	1.79344	0.0447583	up
Com_1560_neg	(1'R,2S,4'S,5S,6R,8'R,10'E,12'S,13'S,14'E,16'E,20'R,21'R,24'S)-6-[(2S)-2-Butanyl]-12',24'-dihydroxy-21'-methoxy-5,11',13',22'-tetramethyl-5,6-dihydro-2'H-spiro[pyran-2,6'-[3,7,19]trioxatetracyclo[15.6.1.1~4,8~.0~20,24~]pentacosa[10,14,16,22]tetraen]-2'-one	C35 H50 O8	598.351	13.676	301783	632406	1.72094	0.0458117	up
Com_2981_neg	(-)-Epothilone D	C27 H41 N O5 S	491.271	11.267	42745	92907.8	1.76697	0.0480325	up
Com_5415_neg	LysoPC(20:5(5Z,8Z,11Z,14Z,17Z))	C28 H48 N O7 P	541.315	11.232	56756.4	136056	1.79326	0.0484515	up
Com_6965_neg	5,6-Indolequinone-2-carboxylic acid	C9 H5 N O4	191.022	5.939	21338.9	61376.4	1.73274	0.0492726	up
Com_1884_neg	4,4-Difluoropregn-5-ene-3,20-dione	C21 H28 F2 O2	350.207	10.767	216695	458623	1.36025	0.0495147	up
Com_7892_neg	3-Hydroxy-1-phenyl-1-icosanone	C26 H44 O2	388.334	15.217	37752.8	11483.6	2.50409	4.23956e-05	down
Com_6344_neg	Resolvin D2	C22 H32 O5	376.225	10.577	144948	54338.7	2.03088	0.000124754	down
Com_4145_neg	6,8-Tricosanedione	C23 H44 O2	352.334	15.444	326399	111824	2.46122	0.000132142	down
Com_8499_neg	(7Z,19R,31R,42Z)-19-[(9Z)-9-Hexadecenoyloxy]-22,25,28-trihydroxy-22,28-dioxido-16,34-dioxo-17,21,23,27,29,33-hexaoxa-22lambda~5~,28lambda~5~-diphosphahenpentaconta-7,42-dien-31-yl (9Z)-9-octadecenoate	C77 H142 O17 P2	1400.98	0.536	37479.9	12594	2.43405	0.000229669	down
Com_1887_neg	15-Ethyl-1,11-diazatetracyclo[13.3.1.0~4,12~.0~5,10~]nonadeca-5,7,9,11-tetraen-4-ol 1-oxide	C19 H26 N2 O2	314.199	14.384	1.43076e+06	667246	1.7115	0.000422714	down
Com_11_neg	Ethyl myristate	C16 H32 O2	256.24	14.383	1.10367e+09	4.61434e+08	2.00472	0.000455053	down
Com_1978_neg	1-alpha-linolenoyl-2-[(8Z,11Z,14Z)-icosatrienoyl]-sn-glycerol	C41 H68 O5	640.504	15.562	1.04178e+06	453988	1.7831	0.00102964	down
Com_1868_neg	Methyl laurate	C13 H26 O2	214.193	14.592	899967	248521	2.91522	0.00103049	down
Com_4565_neg	monomethyl phosphate	C H5 O4 P	111.992	1.107	525305	192375	2.12808	0.00121	down
Com_1788_neg	6-O-[Bis(diisopropylamino)acetyl]hexonic acid	C20 H40 N2 O8	436.28	14.308	2.67228e+06	1.06094e+06	1.92172	0.00137821	down
Com_857_neg	D-Mannose 6-phosphate	C6 H13 O9 P	260.029	1.09	4.07081e+06	751349	4.11214	0.00138594	down
Com_3508_neg	(2S)-1-Hydroxy-3-(pentadecanoyloxy)-2-propanyl (4Z,7Z,10Z,13Z,16Z,19Z)-4,7,10,13,16,19-docosahexaenoate	C40 H66 O5	626.489	15.421	545764	189707	2.1882	0.00139428	down
Com_990_neg	Arachidic acid	C20 H40 O2	312.303	15.169	3.86039e+06	1.88752e+06	1.5617	0.00149282	down
Com_3169_neg	N-Acetylglucosamine 1-phosphate	C8 H16 N O9 P	301.056	1.106	716882	81336.7	3.90583	0.00159287	down
Com_873_neg	Nervonic acid	C24 H46 O2	366.35	15.646	2.71694e+06	940301	2.65257	0.0018551	down
Com_2809_neg	2-Hydroxytetracosanoic acid	C24 H48 O3	384.36	15.287	584034	113708	3.44393	0.00188809	down
Com_7885_neg	(2alpha,3alpha,5alpha,14xi,22R,23R,24S)-2,3,22,23,26-Pentahydroxyergostan-6-one	C28 H48 O6	480.343	14.983	78383.5	20805.9	2.80072	0.00229939	down
Com_122_neg	Margaric acid	C17 H34 O2	270.256	14.593	2.98758e+07	1.13836e+07	2.12124	0.00235375	down
Com_7950_neg	1,3-dilinolenoylglycerol	C39 H64 O5	612.473	15.286	70785.9	33373.6	1.97406	0.00252698	down
Com_3845_neg	Buspirone	C21 H31 N5 O2	385.249	14.903	150179	49906.8	2.3995	0.00269827	down
Com_8300_neg	Caproylglycine	C12 H23 N O3	229.168	7.284	54749.5	11600.1	2.98164	0.00274956	down
Com_157_neg	Methyl (9E)-9-octadecenoate	C19 H36 O2	296.271	14.746	8.34714e+07	3.81251e+07	1.9272	0.00288071	down
Com_2677_neg	1-(5-Hydroxy-1-benzofuran-2-yl)-5-methyl-4-hexen-1-one	C15 H16 O3	244.11	9.661	1.15197e+06	573834	1.53143	0.00326401	down
Com_4022_neg	DEHA	C22 H42 O4	370.308	14.658	287594	98586.5	2.45579	0.00330886	down
Com_900_neg	1,3-Dihydroxy-2-propanyl (13Z)-13-docosenoate	C25 H48 O4	412.355	15.076	3.00532e+06	577467	4.11031	0.00346989	down
Com_170_neg	9,10-Dihydroxystearic acid	C18 H36 O4	316.261	12.17	3.2905e+07	7.81837e+06	2.83336	0.00412043	down
Com_245_neg	Dicoumarol	C19 H12 O6	336.062	1.165	3.56768e+07	1.54351e+07	1.72037	0.00486422	down
Com_1076_neg	(Sulfooxy)methyl 5-(3,4-dihydroxyphenyl)-4-hydroxypentanoate	C12 H16 O9 S	336.05	1.107	3.31506e+06	1.01631e+06	2.94725	0.005016	down
Com_5403_neg	2-{4-[(1-Oxido-2-thienyl)carbonyl]phenyl}propanoic acid	C14 H12 O4 S	276.045	1.151	312213	139337	1.87324	0.00533613	down
Com_5227_neg	Oxolinic acid	C13 H11 N O5	261.064	7.801	63284.6	30946.1	1.64888	0.00542427	down
Com_1825_neg	PROPYLENE GLYCOL DILAURATE	C27 H52 O4	440.387	15.3	1.25439e+06	271785	3.66992	0.00545227	down
Com_4756_neg	PD123177	C29 H28 N4 O3	480.217	14.269	368550	174721	1.52317	0.00626185	down
Com_489_neg	dichlorochromopyrrolic acid	C22 H13 Cl2 N3 O4	453.027	1.165	1.44931e+07	6.22529e+06	1.70444	0.00711711	down
Com_7586_neg	2-Hydroxy-3-[(9Z,12Z)-9,12-nonadecadienoyloxy]propyl (4Z,7Z,10Z,13Z,16Z)-4,7,10,13,16-docosapentaenoate	C44 H72 O5	680.541	15.443	51581.2	23486.3	1.69505	0.00724667	down
Com_3072_neg	(2S)-1-Hydroxy-3-(pentadecanoyloxy)-2-propanyl (9Z)-9-octadecenoate	C36 H68 O5	580.507	15.32	298922	90704	3.12161	0.00791807	down
Com_321_neg	Glycerophospho-N-palmitoyl ethanolamine	C21 H44 N O7 P	453.285	14.552	2.36552e+07	1.18132e+07	1.47168	0.00925277	down
Com_7077_neg	(Z)-4-Chloro-N-(1-hydroxy-3-methoxy-3-oxopropylidene)tryptophan	C15 H15 Cl N2 O5	338.066	1.118	101099	40617.1	1.6222	0.0100477	down
Com_1344_neg	(2S)-7-Chloro-4-hydroxy-2',6-dimethoxy-6'-methyl-3H,4'H-spiro[1-benzofuran-2,1'-cyclohexa[2,5]diene]-3,4'-dione	C16 H13 Cl O6	336.041	1.183	1.39441e+06	146275	3.33116	0.0100957	down
Com_4539_neg	Z-Maleylacetic acid	C6 H6 O5	158.021	1.017	365479	157131	2.09307	0.0101254	down
Com_4144_neg	Quinestrol	C25 H32 O2	364.239	13.202	436913	204272	1.74065	0.0119758	down
Com_3146_neg	(2S)-1-Hydroxy-3-(pentadecanoyloxy)-2-propanyl stearate	C36 H70 O5	582.523	15.53	238516	91829.4	2.20535	0.0119944	down
Com_759_neg	(+/-)-Telomestatin	C26 H14 N8 O7 S	582.073	1.171	6.60773e+06	2.26456e+06	2.08484	0.0122423	down
Com_1240_neg	2-Hydroxy-3-[(9Z,12Z)-9,12-nonadecadienoyloxy]propyl (5Z,8Z,11Z,14Z,17Z)-5,8,11,14,17-icosapentaenoate	C42 H68 O5	652.508	15.475	1.25578e+06	618664	1.34174	0.0124849	down
Com_762_neg	4-Methylphenol	C7 H8 O	108.058	1.576	1.01186e+06	433896	1.64685	0.0148574	down
Com_6869_neg	carbinoxamine	C16 H19 Cl N2 O	290.119	7.281	125020	60285.8	1.53598	0.0170371	down
Com_5632_neg	N-Heptanoylhomoserine lactone	C11 H19 N O3	213.136	9.01	173478	38162.4	2.42352	0.0181072	down
Com_1425_neg	Vitamin C	C6 H8 O6	176.032	1.01	1.95191e+06	867174	2.22106	0.020727	down
Com_8529_neg	Toxiferine I	C40 H46 N4 O2	614.36	14.694	30741.9	11624.9	1.59965	0.0207328	down
Com_1841_neg	Prednisolone farnesylate	C36 H50 O6	578.358	14.526	1.76408e+06	654200	2.18462	0.0210372	down
Com_4680_neg	2-hydroxybehenic acid	C22 H44 O3	356.329	15.26	232107	78456.1	2.49425	0.0224861	down
Com_2511_neg	CUCURBITACIN P	C30 H48 O7	520.34	13.793	467597	167007	2.82975	0.0229171	down
Com_7553_neg	PG(18:2(9Z,12Z)/22:6(4Z,7Z,10Z,13Z,16Z,19Z))	C46 H75 O10 P	818.514	15.258	44601.3	21684.5	1.40579	0.0256627	down
Com_2438_neg	(2R)-3-{[(2-Aminoethoxy)(hydroxy)phosphoryl]oxy}-2-hydroxypropyl myristate	C19 H40 N O7 P	425.254	14.064	1.3668e+06	634613	1.42722	0.0296664	down
Com_6905_neg	(7Z,19R,31R)-31-[(9Z)-9-Hexadecenoyloxy]-22,25,28-trihydroxy-22,28-dioxido-16,34-dioxo-17,21,23,27,29,33-hexaoxa-22lambda~5~,28lambda~5~-diphosphanonatetracont-7-en-19-yl (9Z)-9-octadecenoate	C75 H140 O17 P2	1374.96	14.788	55424.8	11347.7	2.03624	0.0314576	down
Com_3568_neg	dilauroyl peroxide	C24 H46 O4	398.34	14.867	418371	153639	2.26734	0.03269	down
Com_6861_neg	(2S)-1-Hydroxy-3-(pentadecanoyloxy)-2-propanyl (7Z,10Z,13Z,16Z)-7,10,13,16-docosatetraenoate	C40 H70 O5	630.525	15.918	132598	49909	2.38969	0.0328754	down
Com_4409_neg	(3-Hydroxy-3,4,5,6-tetrahydro-1H-cyclopenta[c]furan-4-yl)acetic acid	C9 H12 O4	184.074	5.274	421743	171824	1.78001	0.033118	down
Com_6523_neg	Ethyl methoxycinnamate	C12 H14 O3	206.094	8.912	138481	34873.4	2.17365	0.0331334	down
Com_1681_neg	2-(Carboxyacetamido)benzoic acid	C10 H9 N O5	223.048	1.308	2.29583e+06	1.14572e+06	1.34643	0.0370929	down
Com_3958_neg	PG(18:2(9Z,12Z)/18:2(9Z,12Z))	C42 H75 O10 P	770.513	15.344	129085	53403.7	2.07583	0.0374323	down
Com_986_neg	3beta,7alpha-Dihydroxy-5-cholestenoate	C27 H44 O4	432.324	14.397	3.74083e+06	468367	2.99391	0.0377089	down
Com_5368_neg	taleranol	C18 H26 O5	322.179	14.002	257332	126826	1.82763	0.0439172	down
Com_1869_neg	(2S)-1-Hydroxy-3-(pentadecanoyloxy)-2-propanyl (9Z,12Z)-9,12-octadecadienoate	C36 H66 O5	578.492	15.1	165638	56472.3	2.32106	0.0486226	down
Com_6971_neg	Methyl 3-acetoxyolean-13(18)-en-28-oate	C33 H52 O4	512.386	15.143	93151.8	37111.8	2.31845	0.048791	down

## Sheet: GLP VS GHP LC-MS(ESI-)
ID	Name_des	Formula	Molecular Weight	Mean_GLP	Mean_GHP	FC	log2FC	Qvalue	VIP	GLP/GHP
Com_1227_neg	Loperamide	C29 H33 Cl N2 O2	476.223	220322	54433.3	4.04756	2.01705	0.00078192	2.35686	up
Com_2319_neg	3239	C10 H8 Cl N O3	225.019	68029.8	1844.61	36.8804	5.20478	0.00078192	6.00867	up
Com_2981_neg	(-)-Epothilone D	C27 H41 N O5 S	491.271	36229.3	5343.12	6.78055	2.7614	0.00088412	3.48102	up
Com_8199_neg	Ozagrel	C13 H12 N2 O2	228.09	5612.68	1620.98	3.46253	1.79183	0.00161799	2.31913	up
Com_3_neg	(+/-)-CP 55,940	C24 H40 O3	376.298	3.08311e+08	1.51244e+08	2.0385	1.02751	0.00383384	1.15804	up
Com_4929_neg	oxandrolone	C19 H30 O3	306.219	20485.4	6208.16	3.29975	1.72236	0.00387929	1.95954	up
Com_1734_neg	4,7-Dihydroxy-N,N,N-trimethyl-10-oxo-3,5,9-trioxa-4-phosphapentacosan-1-aminium 4-oxide	C24 H51 N O7 P	496.339	141851	48993.3	2.89531	1.53372	0.00424414	1.74807	up
Com_39_neg	(3alpha)-3-Hydroxycholan-24-oic acid	C24 H40 O3	376.299	1.41831e+07	2.55547e+06	5.55008	2.47251	0.00424414	2.92326	up
Com_4251_neg	Flazin	C17 H12 N2 O4	308.08	29224.1	12306.3	2.37474	1.24777	0.00424414	1.57278	up
Com_1738_neg	3-dehydroteasterone	C28 H46 O4	446.34	181027	51204.6	3.53537	1.82186	0.00575527	2.20551	up
Com_1906_neg	10beta-Hydroxy-6beta-isobutyrylfuranoeremophilane	C19 H28 O4	320.199	158317	54922.7	2.88254	1.52734	0.00585613	1.78973	up
Com_12_neg	(-)-CP 55,940	C24 H40 O3	376.298	8.80991e+07	3.61432e+07	2.4375	1.2854	0.00612952	1.49961	up
Com_1584_neg	1-stearoyl-lysophosphatidylcholine	C26 H54 N O7 P	523.366	112479	16548.6	6.79685	2.76487	0.00959739	2.71653	up
Com_1700_neg	3beta-Hydroxy-5alpha-cholest-7-ene-4alpha-carboxylate	C28 H46 O3	430.345	169420	48425.2	3.49859	1.80678	0.00978336	2.06789	up
Com_4789_neg	Ethylene brassylate	C15 H26 O4	270.183	26047.9	11025.2	2.36258	1.24036	0.0106402	1.33021	up
Com_5515_neg	UNII:WR1WPI7EW8	C31 H52 O3	472.391	17822.8	7759.14	2.29701	1.19976	0.0114996	1.48702	up
Com_7327_neg	Pristimerin	C30 H40 O4	464.292	5466.19	2697.25	2.02658	1.01905	0.0123417	1.18199	up
Com_1002_neg	(2R)-5-[(2R)-6-Hydroxy-2,7,8-trimethyl-3,4-dihydro-2H-chromen-2-yl]-2-methylpentanoic acid	C18 H26 O4	306.183	434929	186192	2.33592	1.22399	0.0144336	1.55151	up
Com_2776_neg	(20S)-Protopanaxadiol	C30 H52 O3	460.391	63388.5	31629.6	2.00408	1.00294	0.0163389	1.2712	up
Com_2321_neg	naftalofos	C16 H16 N O6 P	349.073	54700.1	21953.5	2.49163	1.31709	0.0187273	1.36147	up
Com_3144_neg	N-Docosanoylglycine	C24 H47 N O3	397.356	36247.7	16827.4	2.15409	1.10708	0.0196745	1.15454	up
Com_6567_neg	Vinylbital	C11 H16 N2 O3	224.116	8764.26	3626.95	2.41643	1.27287	0.0254805	1.75542	up
Com_8026_neg	625	C21 H29 N S2	359.173	5521.88	1874.52	2.94576	1.55864	0.026766	1.91233	up
Com_5841_neg	Platelet-activating factor	C26 H54 N O7 P	523.366	13119.2	5629.15	2.33059	1.22069	0.0281637	1.33808	up
Com_6247_neg	Topotecan	C23 H23 N3 O5	421.164	13458.2	5395.58	2.49431	1.31864	0.0282386	1.58823	up
Com_3507_neg	marrubin	C20 H28 O4	332.199	47504.1	23642.8	2.00925	1.00665	0.029374	1.22895	up
Com_1983_neg	(2S)-2,3-Dihydroxypropyl (6Z,9Z,12Z,15Z)-6,9,12,15-octadecatetraenoate	C21 H34 O4	350.246	81724.7	26466.4	3.08786	1.62661	0.0298384	1.58882	up
Com_276_neg	Uridine	C9 H12 N2 O6	244.069	1.54817e+06	331915	4.66437	2.22168	0.030884	2.64046	up
Com_7341_neg	Esgram	C12 H14 N2	186.116	8855.16	3358.37	2.63674	1.39876	0.031867	1.95799	up
Com_1426_neg	2-(3-Hydroxy-3,7,11,15-tetramethylhexadecyl)-3,5,6-trimethyl-1,4-benzoquinone	C29 H50 O3	446.376	228851	104472	2.19054	1.13129	0.0434126	1.21927	up
Com_4667_neg	Glycochenodeoxycholic acid	C26 H43 N O5	449.314	18140	6359.73	2.85232	1.51214	0.0434126	1.61658	up
Com_2670_neg	HARMOL	C12 H10 N2 O	198.079	16365.8	4338.77	3.772	1.91533	0.0461504	2.01689	up
Com_1460_neg	3-Acetoxyurs-12-en-28-oic acid	C32 H50 O4	498.371	98557.8	485771	0.20289	-2.30123	0.000235365	2.54915	down
Com_3911_neg	Tisocalcitate	C31 H48 O5	500.35	10269.8	64234.3	0.159881	-2.64493	0.00078192	2.88781	down
Com_3971_neg	Pfaffic acid	C29 H44 O3	440.329	30120	93186.9	0.323222	-1.6294	0.00078192	1.83851	down
Com_5904_neg	Naphth(2,3-b)oxirene-2,7-diol, 1a,2,7,7a-tetrahydro-1a-methyl-7a-(3,7,11,15-tetramethyl-2-hexadecenyl)-	C31 H50 O3	470.376	6792.27	29493.7	0.230296	-2.11844	0.00078192	2.35507	down
Com_7534_neg	5alpha-ergosta-7,22-diene-3beta,5-diol	C28 H46 O2	414.35	3108.65	11755.3	0.264448	-1.91895	0.00078192	2.19047	down
Com_343_neg	(6R,10S)-13-[(2S)-6-Hydroxy-2,5,7,8-tetramethyl-3,4-dihydro-2H-chromen-2-yl]-2,6,10-trimethyltridecanoic acid	C29 H48 O4	460.355	492054	2.09004e+06	0.235428	-2.08664	0.00088412	2.35512	down
Com_5483_neg	3,16-Dihydroxy-13,28-epoxyoleanan-22-yl acetate	C32 H52 O5	516.381	5073.85	23431.2	0.216543	-2.20728	0.00162385	2.36071	down
Com_1788_neg	6-O-[Bis(diisopropylamino)acetyl]hexonic acid	C20 H40 N2 O8	436.28	78502.1	334035	0.235012	-2.0892	0.00316078	2.2763	down
Com_4704_neg	(2-Methylbiphenyl-3-yl)methyl-3-[(1Z)-2-chlor-3,3,3-trifluorprop-1-en-1-yl]-2,2-dimethylcyclopropancarboxylat	C23 H22 Cl F3 O2	422.125	21506.1	49706.6	0.432661	-1.20869	0.0038204	1.36043	down
Com_5756_neg	doxercalciferol	C28 H44 O2	412.334	2356.13	11512.1	0.204665	-2.28866	0.0038204	2.52244	down
Com_8311_neg	kurarinol	C26 H32 O7	456.215	4086.88	8816.64	0.463541	-1.10923	0.0038204	1.25297	down
Com_157_neg	Methyl (9E)-9-octadecenoate	C19 H36 O2	296.271	4.65681e+06	1.04339e+07	0.446314	-1.16387	0.00424414	1.27517	down
Com_573_neg	3beta-hydroxy-4beta-methyl-5alpha-cholest-7-ene-4alpha-carboxylic acid	C29 H48 O3	444.36	533906	1.5181e+06	0.351693	-1.50761	0.00424414	1.72914	down
Com_6229_neg	Psoralidin	C20 H16 O5	336.1	7397.92	20293.5	0.364546	-1.45583	0.00424414	1.57753	down
Com_6821_neg	BISPHENOL A DICHLOROFORMATE	C17 H14 Cl2 O4	352.025	3557.49	13576.3	0.262037	-1.93216	0.00424414	2.1988	down
Com_7037_neg	Testosterone decanoate	C29 H46 O3	442.345	5225.13	15416.9	0.338922	-1.56097	0.00424414	1.71863	down
Com_8499_neg	(7Z,19R,31R,42Z)-19-[(9Z)-9-Hexadecenoyloxy]-22,25,28-trihydroxy-22,28-dioxido-16,34-dioxo-17,21,23,27,29,33-hexaoxa-22lambda~5~,28lambda~5~-diphosphahenpentaconta-7,42-dien-31-yl (9Z)-9-octadecenoate	C77 H142 O17 P2	1400.98	1155.21	4684.99	0.246576	-2.01989	0.00424414	2.55397	down
Com_8556_neg	dehydroeburicoic acid	C31 H48 O3	468.36	1392.8	4961.83	0.280703	-1.83289	0.00424414	1.9104	down
Com_4478_neg	2,6-Dideoxy-3-O-methyl-L-arabino-hexopyranose	C7 H14 O4	162.089	21030.3	42856.9	0.490709	-1.02706	0.00481325	1.13159	down
Com_3995_neg	1-(4-Hydroxy-3-methoxyphenyl)-3,5-diacetoxyoctane	C19 H28 O6	352.189	12314.6	41042.4	0.300047	-1.73674	0.00557942	1.85492	down
Com_3700_neg	3,22-Dihydroxy-28-oxoolean-12-en-16-yl acetate	C32 H50 O5	514.366	13729.6	46707.2	0.29395	-1.76636	0.0055859	1.87031	down
Com_6013_neg	(3S,3aR,4S,6aS,7E,10S,11E,13R,14S,15E,17aS)-13,14-Dihydroxy-3-(1H-indol-3-ylmethyl)-4,5,10,12-tetramethyl-3,3a,4,6a,9,10,13,14-octahydro-1H-cyclotrideca[d]isoindole-1,17(2H)-dione	C32 H38 N2 O4	514.282	1746.22	8264.04	0.211303	-2.24261	0.0055859	2.36965	down
Com_8263_neg	Phloretin	C15 H14 O5	274.084	1524.07	5224.97	0.29169	-1.77749	0.0055859	1.98956	down
Com_1057_neg	Equol	C15 H14 O3	242.094	90339	471567	0.191572	-2.38404	0.00575527	2.57321	down
Com_1378_neg	VES	C33 H54 O5	530.397	52139.6	383986	0.135785	-2.8806	0.00575527	3.42122	down
Com_7485_neg	Gibberellin A4	C19 H24 O5	332.162	2707.99	9402.01	0.288022	-1.79575	0.00575527	1.92407	down
Com_3074_neg	9-[4-(Chloromethyl)phenyl]-6-(dimethylamino)-N,N-dimethyl-3H-xanthen-3-iminium	C24 H24 Cl N2 O	391.159	14788	97881.3	0.151081	-2.72661	0.00585613	3.17836	down
Com_7610_neg	3-Hydroxy-12,13-epoxytrichothec-9-ene-4,15-diyl diacetate	C19 H26 O7	366.168	2455.93	8114.28	0.302668	-1.72419	0.00585613	1.94613	down
Com_1133_neg	2-Aminoethyl (2R)-3-[(1Z)-1-hexadecen-1-yloxy]-2-hydroxypropyl hydrogen phosphate	C21 H44 N O6 P	437.291	130017	540109	0.240725	-2.05454	0.00612952	2.30647	down
Com_1841_neg	Prednisolone farnesylate	C36 H50 O6	578.358	36758.2	220509	0.166697	-2.5847	0.00612952	2.83016	down
Com_2181_neg	Acetylhistamine	C7 H11 N3 O	153.09	5331.19	43608.8	0.12225	-3.03209	0.00612952	3.05048	down
Com_2453_neg	Thalsimine	C38 H40 N2 O7	636.281	21650.9	100664	0.215081	-2.21705	0.00612952	2.4905	down
Com_2770_neg	2-(4-Methoxy-phenyl)-chroman-4-one	C16 H14 O3	254.094	16689.2	59205	0.281888	-1.82681	0.00633438	2.05938	down
Com_4442_neg	Baliospermin	C32 H50 O8	562.349	3820.89	15798.7	0.241848	-2.04783	0.00675143	2.26105	down
Com_4237_neg	4-(1,2-Dihydroxy-2-propanyl)-1-methyl-1,2-cyclohexanediol	C10 H20 O4	204.136	8358.05	32274.3	0.258969	-1.94915	0.00677977	2.1412	down
Com_6415_neg	3-[3-(4-Chlorophenoxy)phenyl]-1,1-dimethylurea	C15 H15 Cl N2 O2	290.082	3855.78	15317.6	0.251722	-1.9901	0.00706031	2.19363	down
Com_6699_neg	5'-S-Methyl-5'-thioinosine	C11 H14 N4 O4 S	298.074	6243.44	14888.1	0.419357	-1.25375	0.00715281	1.41902	down
Com_2743_neg	(5R,6Z,8E,10E,14Z)-5,20,20,20-Tetrahydroxy-12-oxo-6,8,10,14-icosatetraenoic acid	C20 H30 O7	382.199	17433.2	70222.5	0.248256	-2.0101	0.00759019	2.18105	down
Com_5403_neg	2-{4-[(1-Oxido-2-thienyl)carbonyl]phenyl}propanoic acid	C14 H12 O4 S	276.045	12971.3	39026.6	0.33237	-1.58914	0.00759019	1.73239	down
Com_7634_neg	Istradefylline	C20 H24 N4 O4	384.179	3016.91	9229.73	0.326868	-1.61322	0.00835289	1.87994	down
Com_5204_neg	Parietin	C16 H12 O5	284.068	5051.26	28460.7	0.177482	-2.49426	0.0084146	2.70162	down
Com_6484_neg	(2S)-2-[(3E,7E,11E)-13-Hydroxy-4,8,12-trimethyl-3,7,11-tridecatrien-1-yl]-2,7,8-trimethyl-6-chromanol	C28 H42 O3	426.314	8224.06	18119.5	0.453878	-1.13962	0.00907516	1.23917	down
Com_4471_neg	4,12,14-Trihydroxy-11-methyl-6-methylene-16-oxo-15-oxapentacyclo[9.3.2.1~5,8~.0~1,10~.0~2,8~]heptadecane-9-carboxylic acid	C19 H24 O7	364.152	9848.87	38579.5	0.255288	-1.9698	0.00932107	2.02233	down
Com_2456_neg	Soyasaponin I	C48 H78 O18	942.523	22338.9	91069.7	0.245295	-2.02741	0.0114996	2.23565	down
Com_3072_neg	(2S)-1-Hydroxy-3-(pentadecanoyloxy)-2-propanyl (9Z)-9-octadecenoate	C36 H68 O5	580.507	7201.21	37365.3	0.192724	-2.37539	0.0114996	2.4579	down
Com_4277_neg	n-heptanoic acid	C7 H14 O2	130.099	39142.1	90546.5	0.432287	-1.20994	0.0114996	1.35838	down
Com_4503_neg	2M3L6B34FF	C8 H16 O3	160.11	27908.6	72684	0.383972	-1.38093	0.0114996	1.53385	down
Com_4565_neg	monomethyl phosphate	C H5 O4 P	111.992	19652.4	65663.1	0.299291	-1.74038	0.0114996	1.91254	down
Com_776_neg	Ascorbic acid	C6 H8 O6	176.032	373240	1.05999e+06	0.352116	-1.50588	0.0114996	1.68296	down
Com_951_neg	Anisindione	C16 H12 O3	252.079	102460	325613	0.314667	-1.6681	0.0114996	1.86167	down
Com_1339_neg	2-Oxo-4-pentenoic acid	C5 H6 O3	114.032	180054	457114	0.393894	-1.34412	0.0116315	1.45325	down
Com_3095_neg	4beta-Phorbol	C20 H28 O6	364.189	15178.8	59832.5	0.253688	-1.97887	0.0116315	2.25386	down
Com_8354_neg	IN00488	C17 H14 O5	298.084	1471	4562.91	0.322381	-1.63316	0.0116315	1.98839	down
Com_7007_neg	robustine	C12 H9 N O3	215.058	1417.18	3124.42	0.453582	-1.14056	0.0116459	1.30563	down
Com_965_neg	Coumafuryl	C17 H14 O5	298.084	98740.1	318653	0.309867	-1.69028	0.0120651	1.8918	down
Com_4034_neg	Soyasaponin II	C47 H76 O17	912.511	11495.1	39639	0.289994	-1.78591	0.0123417	1.90973	down
Com_6938_neg	N-Benzyloxycarbonyl-L-leucine	C14 H19 N O4	265.131	4030.78	13091.9	0.307883	-1.69955	0.0123417	1.90409	down
Com_7092_neg	Oxagrelate	C14 H16 N2 O4	276.111	6760.01	20323.5	0.332621	-1.58805	0.0123417	1.89824	down
Com_2908_neg	Fenoprofen	C15 H14 O3	242.094	3004.66	44867.5	0.0669673	-3.9004	0.0124693	3.63213	down
Com_7297_neg	Lenvatinib	C21 H19 Cl N4 O4	426.11	4892.69	15264.7	0.320522	-1.6415	0.0124693	1.88312	down
Com_4119_neg	1,3,4,5-Tetrahydroxycyclohexanecarboxylic acid	C7 H12 O6	192.063	41591.7	84902.4	0.489877	-1.02951	0.0126985	1.16828	down
Com_8301_neg	Tetrazepam	C16 H17 Cl N2 O	288.103	2500.16	5726.63	0.436585	-1.19567	0.0127378	1.32994	down
Com_1076_neg	(Sulfooxy)methyl 5-(3,4-dihydroxyphenyl)-4-hydroxypentanoate	C12 H16 O9 S	336.05	74657.1	414382	0.180165	-2.47261	0.0143103	2.94639	down
Com_507_neg	9,10,13-Trihydroxyoctadecanoic acid	C18 H36 O5	332.256	338808	1.57176e+06	0.215559	-2.21384	0.0143332	3.05692	down
Com_4920_neg	Phenylethyl alcohol	C8 H10 O	122.073	17462.2	53037.2	0.329245	-1.60277	0.0144336	1.69196	down
Com_7424_neg	hexamidine	C20 H26 N4 O2	354.204	4474.45	13320.9	0.335898	-1.5739	0.0145201	1.65304	down
Com_3822_neg	Histamine	C5 H9 N3	111.08	2952.25	16778.1	0.175959	-2.50669	0.0147949	2.3511	down
Com_7330_neg	esprocarb	C15 H23 N O S	265.15	5791.77	14621.8	0.396104	-1.33605	0.0154176	1.54242	down
Com_1265_neg	2-pyridone	C5 H5 N O	95.0371	151503	360546	0.420206	-1.25083	0.0155279	1.40976	down
Com_7371_neg	(-)-Aspidospermine	C22 H30 N2 O2	354.23	7081.65	14516.4	0.487839	-1.03552	0.0155279	1.13983	down
Com_8533_neg	(1R,9S,12S,15R,16E,18R,19R,21R,23S,24Z,26E,28E,30S,35R)-1,18-Dihydroxy-12-{(2S)-1-[(1S,3R,4R)-4-hydroxy-3-methoxycyclohexyl]-2-propanyl}-19,30-dimethoxy-15,17,21,23,29,35-hexamethyl-11,36-dioxa-4-azatricyclo[30.3.1.0~4,9~]hexatriaconta-16,24,26,28-tetraene-2,3,10,14,20-pentone	C51 H79 N O13	913.553	693.987	2669.55	0.259964	-1.94362	0.016724	1.92017	down
Com_321_neg	Glycerophospho-N-palmitoyl ethanolamine	C21 H44 N O7 P	453.285	1.02682e+06	2.9569e+06	0.347263	-1.5259	0.0167532	1.7735	down
Com_6869_neg	carbinoxamine	C16 H19 Cl N2 O	290.119	5022.07	15627.5	0.321361	-1.63773	0.0167847	1.80556	down
Com_3052_neg	ETHYLENE GLYCOL DIOLEATE	C38 H70 O4	590.525	19182.1	88548.7	0.216628	-2.20671	0.0171766	2.17839	down
Com_5945_neg	4-Fluorocyclohexadiene-cis,cis-1,2-diol-1-carboxylate	C7 H7 F O4	174.033	15000.2	34563	0.433995	-1.20425	0.0173662	1.40546	down
Com_7611_neg	(13Z,16Z)-docosadienoic acid	C22 H40 O2	336.303	2774.19	6008.48	0.461712	-1.11494	0.0187273	1.14025	down
Com_2595_neg	2-linoleoyl-sn-glycero-3-phosphoethanolamine	C23 H44 N O7 P	477.285	58519.2	121261	0.48259	-1.05113	0.0192724	1.12591	down
Com_2464_neg	16-Heptadecyne-1,2,4-triol	C17 H32 O3	284.235	36445.1	88882.7	0.410036	-1.28618	0.0194687	1.37235	down
Com_6391_neg	oleandolide	C20 H34 O7	386.23	10773.6	25266.5	0.426399	-1.22972	0.0197459	1.41407	down
Com_2229_neg	Butylated hydroxymethylphenol	C15 H24 O2	236.178	44254.3	129155	0.342645	-1.54521	0.0205205	1.93812	down
Com_8314_neg	(16Z)-16-Pentacosene-2,4-dione	C25 H46 O2	378.35	1336.38	2960.08	0.451467	-1.14731	0.0207387	1.17488	down
Com_3169_neg	N-Acetylglucosamine 1-phosphate	C8 H16 N O9 P	301.056	11764.5	89610.2	0.131285	-2.92922	0.0208169	2.94564	down
Com_7798_neg	gibberellin A1	C19 H24 O6	348.157	2849.4	7203.35	0.395566	-1.33801	0.0208169	1.48393	down
Com_5227_neg	Oxolinic acid	C13 H11 N O5	261.064	2906.69	7910.58	0.367443	-1.44441	0.0221123	1.78243	down
Com_5923_neg	3,4,15-Trihydroxy-12,13-epoxytrichothec-9-en-8-yl 3-methylbutanoate	C20 H30 O7	382.199	6022.89	17906.4	0.336355	-1.57194	0.0221123	1.7015	down
Com_7555_neg	3-Hydroxyundecanoic acid	C11 H22 O3	202.157	4691.39	11127	0.42162	-1.24598	0.0221123	1.46902	down
Com_7855_neg	Tetrahydrocurcumin	C21 H24 O6	372.157	2935.61	10653	0.275567	-1.85953	0.0221123	1.95731	down
Com_8300_neg	Caproylglycine	C12 H23 N O3	229.168	1309.03	6843.69	0.191276	-2.38627	0.0237268	2.32665	down
Com_8457_neg	Chaparrin	C20 H28 O7	380.184	1640.34	4347.94	0.377269	-1.40634	0.0237268	1.42651	down
Com_5957_neg	1-Oxo-1,2,4-butanetricarboxylic acid	C7 H8 O7	204.027	13920.6	28962.3	0.480647	-1.05695	0.024189	1.0663	down
Com_1959_neg	2-Deoxyhexopyranose	C6 H12 O5	164.068	117922	262009	0.450067	-1.15179	0.0247132	1.2129	down
Com_6993_neg	Methyl 4-{[6-deoxy-alpha-L-galactopyranosyl-(1->3)-6-deoxy-alpha-L-mannopyranosyl-(1->3)-6-deoxy-2-O-methyl-alpha-L-mannopyranosyl]oxy}benzoate	C27 H40 O15	604.238	4166.86	9961.53	0.418295	-1.25741	0.0249434	1.52699	down
Com_3082_neg	Cytosine	C4 H5 N3 O	111.043	25016.1	66064.9	0.37866	-1.40103	0.0255407	1.72187	down
Com_170_neg	9,10-Dihydroxystearic acid	C18 H36 O4	316.261	860329	4.11312e+06	0.209167	-2.25727	0.0260698	2.47727	down
Com_4422_neg	soyasapogenol A	C30 H50 O4	474.371	11153.8	32908.9	0.338928	-1.56095	0.0261088	1.63815	down
Com_4622_neg	3-(acetamidomethylidene)-2-(hydroxymethyl)succinic acid	C8 H11 N O6	217.058	25110.4	52794.4	0.475627	-1.0721	0.0268442	1.09195	down
Com_338_neg	16-Hydroxyhexadecanoic acid	C16 H32 O3	272.235	723057	1.51259e+06	0.478025	-1.06484	0.0275237	1.11222	down
Com_3957_neg	5-(3,4-Dihydroxyphenyl)-4-hydroxypentanoyl hydrogen sulfate	C11 H14 O8 S	306.041	3603.54	7239.11	0.497788	-1.0064	0.0281299	1.17641	down
Com_3268_neg	5-Methoxy-L-tryptophan	C12 H14 N2 O3	234.1	19703.6	71257.3	0.276513	-1.85458	0.0288928	2.46502	down
Com_4664_neg	Dimethylsulfoniopropionate	C5 H10 O2 S	134.04	21571.9	56602.8	0.38111	-1.39172	0.0298384	1.50525	down
Com_8513_neg	Elaidolinolenic acid	C18 H30 O2	278.224	1050.53	2745.23	0.382674	-1.38581	0.0314666	1.43486	down
Com_1458_neg	4-Nitrophenol	C6 H5 N O3	139.027	124570	269774	0.461759	-1.11479	0.031548	1.2907	down
Com_4539_neg	Z-Maleylacetic acid	C6 H6 O5	158.021	15560.7	45684.9	0.340609	-1.55381	0.0370886	1.87087	down
Com_6240_neg	Lactobionic acid	C12 H22 O12	358.111	12288	25101.4	0.489536	-1.03051	0.037126	1.04667	down
Com_7813_neg	Tonapofylline	C22 H32 N4 O4	416.241	6203.44	12576.2	0.493267	-1.01956	0.0408101	1.24706	down
Com_7872_neg	2-Ethyl-2-phenylmalonamide	C11 H14 N2 O2	206.105	3076.14	8171.3	0.376457	-1.40944	0.0411299	1.78845	down
Com_4786_neg	(9Z,12E)-9,12-TETRADECADIEN-1-YL ACETATE	C16 H28 O2	252.209	1848.29	5629.6	0.328317	-1.60684	0.0420791	1.52271	down
Com_8099_neg	beta-D-Fructofuranosyl 4-O-dodecanoyl-alpha-D-glucopyranoside	C24 H44 O12	524.281	2552.99	6757.04	0.377827	-1.4042	0.0434126	1.41272	down
Com_900_neg	1,3-Dihydroxy-2-propanyl (13Z)-13-docosenoate	C25 H48 O4	412.355	79352	375665	0.211231	-2.24311	0.0434126	2.34009	down
Com_4917_neg	2-(4-Nonylphenoxy)ethanol	C17 H28 O2	264.209	21759.4	46419.2	0.468758	-1.09309	0.0443213	1.28581	down
Com_3962_neg	Prostaglandin G2	C20 H32 O6	368.22	19842.4	53500.9	0.370879	-1.43098	0.0443678	1.47561	down
Com_4331_neg	2,3-Bis(octylsulfanyl)-1-propanol	C19 H40 O S2	348.251	23568.7	48564.9	0.485303	-1.04304	0.0443678	1.28307	down
Com_7311_neg	5-Oxidanidyl-5-oxidanylidenenorvalyllysine	C11 H20 N3 O5	274.142	4967.04	10858.4	0.457436	-1.12836	0.0443678	1.3442	down
Com_6741_neg	3-Methyladenine	C6 H7 N5	149.07	4649	13028.7	0.356829	-1.4867	0.0447247	1.65445	down
Com_5567_neg	4,5-Dihydroxy-4-(2,3,4-trihydroxytetrahydro-2-furanyl)-3,4-dihydro-2H-pyrrole-2-carboxylic acid	C9 H13 N O8	263.064	13105.1	27134.8	0.482964	-1.05001	0.0460003	1.11932	down
Com_1527_neg	4a,10-Dihydroxy-2,2,6a,6b,9,9,12a-heptamethyl-2,3,4,4a,6,6a,6b,7,8,8a,9,10,11,12,12a,12b,13,14b-octadecahydro-5(1H)-picenone	C29 H46 O3	442.345	128983	337149	0.382571	-1.3862	0.0461504	1.59602	down
Com_1869_neg	(2S)-1-Hydroxy-3-(pentadecanoyloxy)-2-propanyl (9Z,12Z)-9,12-octadecadienoate	C36 H66 O5	578.492	4107.41	20704.8	0.19838	-2.33366	0.0461504	2.29641	down
Com_4592_neg	(3beta,16alpha)-3-Acetoxy-16-hydroxy-24-methylenelanost-8-en-21-oic acid	C33 H52 O5	528.381	12545.5	26508.4	0.473264	-1.07928	0.0461504	1.37515	down
Com_7713_neg	.ALPHA.-TOCOPHERONIC ACID	C16 H22 O5	294.147	5969.61	14224.2	0.419678	-1.25264	0.0461504	1.50184	down
Com_857_neg	D-Mannose 6-phosphate	C6 H13 O9 P	260.029	118969	508852	0.2338	-2.09665	0.0461504	2.9914	down
Com_3146_neg	(2S)-1-Hydroxy-3-(pentadecanoyloxy)-2-propanyl stearate	C36 H70 O5	582.523	10288.8	29814.5	0.345094	-1.53494	0.0464601	1.65368	down
Com_4144_neg	Quinestrol	C25 H32 O2	364.239	21789.1	54614.1	0.398964	-1.32567	0.046967	1.62556	down
Com_7194_neg	(6alpha,8xi,11beta,14xi,16alpha,17alpha)-6,9-Difluoro-11,17-dihydroxy-16-methyl-3-oxoandrosta-1,4-diene-17-carboxylic acid	C21 H26 F2 O5	396.174	2726.88	8219.01	0.331778	-1.59171	0.046967	1.80333	down
Com_1425_neg	Vitamin C	C6 H8 O6	176.032	79830.1	243989	0.327187	-1.61181	0.0493552	2.03111	down

## Sheet: GLP VS GHP LC-MS(ESI+)
ID	Name_des	Formula	Molecular Weight	Mean_GLP	Mean_GHP	FC	log2FC	Qvalue	VIP	GLP/GHP
Com_3841_pos	cloxyquin	C9 H6 Cl N O	179.014	354911	7751.18	45.7879	5.5169	3.72777e-05	7.34451	up
Com_14166_pos	Meseclazone	C11 H10 Cl N O3	239.034	38318.3	4588.45	8.35104	3.06196	4.67495e-05	4.17722	up
Com_3731_pos	3239	C10 H8 Cl N O3	225.019	366079	22610.2	16.1909	4.01711	0.000301415	5.28244	up
Com_16211_pos	2,2'-(1-Phenyl-1H-1,2,4-triazole-3,5-diyl)diphenol	C20 H15 N3 O2	329.116	39653.1	12173.5	3.25733	1.70369	0.000335149	2.30326	up
Com_3171_pos	Cinnamaldehyde	C9 H8 O	132.057	711206	196219	3.62455	1.8578	0.000335149	2.58056	up
Com_9116_pos	Ozagrel	C13 H12 N2 O2	228.089	121845	16455.4	7.40458	2.88842	0.000359472	3.85304	up
Com_17969_pos	Indigo dye	C16 H10 N2 O2	262.074	24613.7	11642.6	2.11411	1.08005	0.000378335	1.49633	up
Com_7199_pos	asp-gln	C9 H15 N3 O6	261.097	106346	21163.8	5.02489	2.32909	0.000445993	3.20212	up
Com_1865_pos	(9Z,12Z,15Z,18Z,21Z)-tetracosapentaenoic acid	C24 H38 O2	358.286	832488	253895	3.27887	1.7132	0.000511846	2.3355	up
Com_3204_pos	3-Phenylpropanoic acid	C9 H10 O2	150.068	486799	198724	2.44963	1.29256	0.000553492	1.78537	up
Com_14656_pos	Benzidine	C12 H12 N2	184.1	44111.2	11844.7	3.72413	1.8969	0.000553704	2.59223	up
Com_4828_pos	(21R,27S)-24,27,30,30-Tetrahydroxy-24,30-dioxido-18-oxo-19,23,25,29-tetraoxa-24lambda~5~,30lambda~5~-diphosphatriacontan-21-yl (7Z,10Z,13Z,16Z)-7,10,13,16-docosatetraenoate	C46 H84 O13 P2	906.538	312604	146636	2.13183	1.09209	0.000673473	1.49948	up
Com_10574_pos	Carbazole	C12 H9 N	167.073	89182.7	28464.1	3.13316	1.64762	0.000806691	2.28789	up
Com_4547_pos	THJ	C22 H22 N4 O	358.175	283158	115487	2.45185	1.29387	0.000806691	1.72652	up
Com_9801_pos	(2S,3R)-2-(Docosanoylamino)-3-hydroxyoctadecyl 5-acetamido-3,5-dideoxy-6-[(1R,2R)-1,2,3-trihydroxypropyl]-beta-L-threo-hex-2-ulopyranonosyl-(2->3)-beta-D-galactopyranosyl-(1->4)-beta-D-glucopyranoside	C63 H118 N2 O21	1238.82	111204	21781.7	5.10536	2.35201	0.000806691	3.31785	up
Com_18865_pos	amonafide	C16 H17 N3 O2	283.131	21088.2	4417.84	4.77342	2.25502	0.000952762	2.9745	up
Com_1155_pos	Sedanolide	C12 H18 O2	194.13	1.55148e+06	405663	3.82456	1.93529	0.00112326	2.60364	up
Com_17851_pos	trans-Azobenzene	C12 H10 N2	182.084	27589.3	8015.63	3.44194	1.78322	0.00114287	2.4368	up
Com_1773_pos	1-(4-Hydroxy-2,6,6-trimethyl-1-cyclohexen-1-yl)-2-buten-1-one	C13 H20 O2	208.146	929575	216894	4.28585	2.09958	0.00117452	2.80953	up
Com_6071_pos	TBHQ	C10 H14 O2	166.099	155765	48045.8	3.24202	1.69689	0.00117452	2.33288	up
Com_3277_pos	2-tert-Butyl-4-methoxyphenol	C11 H16 O2	180.115	405174	102189	3.96493	1.98729	0.00118349	2.78756	up
Com_12818_pos	ACN	C10 H6 Cl N O2	207.008	42529.4	7524.49	5.65213	2.49879	0.00120923	3.31155	up
Com_15041_pos	12-(3-C-Carboxy-2,5-dideoxy-L-threo-pentofuranosyl)-12,13-dihydro-5H-indolo[2,3-a]pyrrolo[3,4-c]carbazol-7-ol	C26 H21 N3 O5	455.147	38880.9	14721.8	2.64103	1.4011	0.00120923	1.90031	up
Com_359_pos	Indole	C8 H7 N	117.058	1.13659e+07	3.31284e+06	3.43086	1.77857	0.00120923	2.42122	up
Com_6747_pos	(2E,4E,12Z)-N-Isobutyl-2,4,12-octadecatrienamide	C22 H39 N O	333.302	61473.5	30434.9	2.01984	1.01424	0.00124176	1.39885	up
Com_6177_pos	Arachidonic acid	C20 H32 O2	304.239	309455	145685	2.12413	1.08688	0.00136223	1.54079	up
Com_8017_pos	7alpha-Hydroxytestololactone	C19 H26 O4	318.182	117919	58458.5	2.01715	1.01232	0.00149448	1.40413	up
Com_13099_pos	1-[(3R)-1-Methyl-2-oxo-5-phenyl-2,3-dihydro-1H-1,4-benzodiazepin-3-yl]-3-(3-methylphenyl)urea	C24 H22 N4 O2	398.175	50865.4	22584.7	2.25221	1.17134	0.00149722	1.66077	up
Com_19148_pos	Methyl nigakinone	C16 H12 N2 O3	280.084	17340.5	7122.29	2.43469	1.28374	0.00149722	1.74748	up
Com_3443_pos	Flazin	C17 H12 N2 O4	308.079	514000	167904	3.06128	1.61414	0.00149722	2.3293	up
Com_5779_pos	5-methoxy-2-methyl-3-octaprenylhydroquinone	C48 H74 O3	698.562	149454	26763.7	5.5842	2.48135	0.00149722	3.42362	up
Com_6940_pos	pimozide	C28 H29 F2 N3 O	461.228	157759	64154.6	2.45904	1.2981	0.00192351	1.71676	up
Com_2441_pos	Rasagiline	C12 H13 N	171.104	608654	303699	2.00414	1.00298	0.00201123	1.38982	up
Com_468_pos	N-Ethylglycine	C4 H9 N O2	103.063	5.71131e+06	2.05597e+06	2.77792	1.474	0.00201123	2.03361	up
Com_10345_pos	Ketorolac	C15 H13 N O3	255.089	82455.9	27433.7	3.00565	1.58768	0.00206426	2.21577	up
Com_3996_pos	4-(Stearoylamino)butanoic acid	C22 H43 N O3	369.323	346764	163122	2.1258	1.088	0.00256269	1.53946	up
Com_11052_pos	Estriol	C18 H24 O3	288.172	85372.1	40620.3	2.10171	1.07156	0.00261146	1.41877	up
Com_5565_pos	Hydrocotarnine	C12 H15 N O3	221.105	233337	57337.9	4.06951	2.02485	0.00304683	2.6765	up
Com_2652_pos	Norcapillene	C11 H8	140.062	706946	232105	3.0458	1.60682	0.00329463	2.15339	up
Com_9348_pos	Flindersine	C14 H13 N O2	227.094	101579	35009.7	2.90144	1.53677	0.00330719	2.10394	up
Com_13647_pos	2-Methoxyestradiol	C19 H26 O3	302.187	47660.8	23774.8	2.00468	1.00337	0.00338629	1.38663	up
Com_4640_pos	Nandrolone	C18 H26 O2	274.193	303193	118576	2.55695	1.35442	0.00338629	1.87385	up
Com_5142_pos	Secobarbital	C12 H18 N2 O3	238.131	272599	80894.4	3.36982	1.75267	0.0043723	2.34186	up
Com_7476_pos	2-Aminodecanoic acid	C10 H21 N O2	187.157	48909.3	15546.6	3.14597	1.65351	0.0043723	2.42307	up
Com_11725_pos	2-Amino-3-hydroxyoctadecyl beta-D-glucopyranoside	C24 H49 N O7	463.35	77692	28776.2	2.69987	1.43289	0.00480617	1.88828	up
Com_11982_pos	(3E,5E,7E,9E,11E,13E,15E,17E)-1-[2,3-Dimethyl-5-(2-oxopropyl)tetrahydro-2-furanyl]-18-(2-hydroxy-2,6,6-trimethyl-7-oxabicyclo[2.2.1]hept-1-yl)-3,7,12,16-tetramethyl-3,5,7,9,11,13,15,17-octadecaoctaen-2-one	C40 H56 O5	616.41	77726.8	26859.2	2.89386	1.533	0.00491642	2.22196	up
Com_10610_pos	[(2R,3S,5R)-5-(6-Amino-9H-purin-9-yl)-2-fluoro-3,4-dihydroxytetrahydro-2-furanyl]methyl sulfamate (non-preferred name)	C10 H13 F N6 O6 S	364.059	113224	46401.7	2.44009	1.28693	0.00527097	1.86343	up
Com_14476_pos	p-Hydroxyketorolac	C15 H13 N O4	271.084	40897.8	12564.3	3.25507	1.70269	0.00527097	2.35745	up
Com_3878_pos	Lumichrome	C12 H10 N4 O2	242.08	547441	235446	2.32512	1.2173	0.00527097	1.66558	up
Com_6382_pos	15S-hydroxyeicosatrienoic acid	C20 H34 O3	322.25	217149	92013.6	2.35997	1.23877	0.00527097	1.65279	up
Com_8642_pos	N-Docosanoylglycine	C24 H47 N O3	397.355	80079.9	39486	2.02806	1.0201	0.00527097	1.33912	up
Com_7659_pos	Methyl 9-oxononanoate	C10 H18 O3	186.125	136180	60943.8	2.23452	1.15997	0.00527622	1.51889	up
Com_5411_pos	tripelennamine	C16 H21 N3	255.174	254919	125159	2.03676	1.02628	0.00574731	1.40184	up
Com_11905_pos	Athamantin	C24 H30 O7	430.201	47559.2	22515.9	2.11224	1.07878	0.0058458	1.40962	up
Com_3511_pos	(8E,15Z)-1,8,15-Heptadecatriene-11,13-diyne	C17 H22	226.172	464430	199248	2.33091	1.22089	0.00613082	1.61008	up
Com_3258_pos	N1-[4-(1,3-Oxazol-5-yl)phenyl]cyclopropane-1-carboxamide	C13 H12 N2 O2	228.089	486565	156814	3.10283	1.63358	0.00642495	2.37912	up
Com_7073_pos	6-[(6-Aminohexanoyl)amino]hexanoic acid	C12 H24 N2 O3	244.178	189682	58855.1	3.22286	1.68834	0.00644772	2.42375	up
Com_13278_pos	Atagabalin	C10 H19 N O2	185.141	26034.7	11275.2	2.30902	1.20728	0.0065527	1.63474	up
Com_2101_pos	Compactin diol lactone	C18 H26 O4	306.182	821449	386273	2.1266	1.08855	0.0065527	1.49231	up
Com_3922_pos	trans-geranic acid	C10 H16 O2	168.115	321898	126916	2.53631	1.34273	0.00745225	1.72209	up
Com_10767_pos	N-Acetyl-S-phenylcysteine	C11 H13 N O3 S	239.061	78175	20854.6	3.74856	1.90634	0.007487	2.60732	up
Com_19248_pos	cyclo(L-Phe-L-Pro)	C14 H16 N2 O2	244.121	18295.3	8814.91	2.07549	1.05345	0.00805565	1.53241	up
Com_4345_pos	1-octadecanoyl-2-(4Z,7Z,10Z,13Z,16Z,19Z-docosahexaenoyl)-sn-glycero-3-phosphoethanolamine	C45 H78 N O8 P	791.545	543642	161651	3.36306	1.74977	0.00938519	2.69386	up
Com_5042_pos	(2E,4E,14E)-13-Hydroperoxy-N-(2-methylpropyl)icosa-2,4,14-trienamide	C24 H43 N O3	393.323	259925	79689.9	3.26171	1.70563	0.00938519	2.34099	up
Com_9520_pos	(3S,4R)-3,4,5-Trihydroxy-4'-oxo-3',4,4',5-tetrahydro-2'H,3H-spiro[furan-2,1'-naphthalene]-6'-carboxylic acid	C14 H14 O7	294.073	121907	50635.8	2.40753	1.26755	0.00942325	1.88629	up
Com_4622_pos	all-trans-Nonaprenyl diphosphate	C45 H76 O7 P2	790.503	480148	166772	2.87907	1.5256	0.0100333	2.28077	up
Com_16859_pos	(3beta,8xi,9xi,17xi,20S,22E,24R)-24-Methyl-9,19-cyclolanosta-22,25-dien-3-ol	C31 H50 O	438.385	24048.7	11711	2.05352	1.0381	0.0106183	1.4903	up
Com_17252_pos	Vomicine	C22 H24 N2 O4	380.172	23113.1	10654.3	2.16938	1.11728	0.0107538	1.47101	up
Com_1702_pos	(2S)-2,3-Dihydroxypropyl (7Z,10Z,13Z,16Z)-7,10,13,16-docosatetraenoate	C25 H42 O4	406.307	1.29967e+06	620091	2.09594	1.0676	0.0111244	1.47215	up
Com_2723_pos	Cyclohexyl anthranilate	C13 H17 N O2	219.126	84149.9	34636.5	2.42951	1.28067	0.0113201	1.62146	up
Com_19458_pos	triflubazam	C17 H13 F3 N2 O2	334.094	12548.1	5282.51	2.3754	1.24817	0.0115146	1.61242	up
Com_8176_pos	(+)-Carpaine	C28 H50 N2 O4	478.378	99875.2	39667.5	2.51781	1.33217	0.0115146	1.97536	up
Com_9144_pos	N,N-Dimethyladenosine	C12 H17 N5 O4	295.127	52301.8	8151.24	6.41642	2.68177	0.0117015	3.41023	up
Com_18057_pos	Methionylleucine	C11 H22 N2 O3 S	262.135	20912.3	6902.18	3.02982	1.59923	0.0124005	2.17721	up
Com_4541_pos	PILOSINE	C16 H18 N2 O3	286.131	289443	108900	2.65788	1.41027	0.0126312	1.8226	up
Com_5036_pos	Fenofibrate	C20 H21 Cl O4	360.114	374318	149026	2.51177	1.3287	0.0141963	2.04059	up
Com_1864_pos	(2R)-1-[(Hydroxy{[(1s,3R)-2,3,4,5,6-pentahydroxycyclohexyl]oxy}phosphoryl)oxy]-3-(palmitoyloxy)-2-propanyl stearate	C43 H83 O13 P	838.555	534452	100786	5.30282	2.40676	0.0149368	3.99523	up
Com_11310_pos	Droxicam	C16 H11 N3 O5 S	357.042	96357.4	44983.5	2.14206	1.099	0.0157067	1.65818	up
Com_8468_pos	4-oxo-4-(3-pyridyl)butanoic acid	C9 H9 N O3	179.058	139585	60481.2	2.30791	1.20659	0.0157067	1.64943	up
Com_7431_pos	N-(2-Oxotetrahydrofuran-3-yl)octanamide	C12 H21 N O3	227.151	160562	42214.8	3.80346	1.92731	0.0173462	2.57425	up
Com_14866_pos	(2R)-1-{[(2-Aminoethoxy)(hydroxy)phosphoryl]oxy}-3-hydroxy-2-propanyl (7Z,10Z,13Z,16Z)-7,10,13,16-docosatetraenoate	C27 H48 N O7 P	529.319	31062.2	10901.8	2.84927	1.51059	0.0173677	1.88799	up
Com_11738_pos	(2R)-1-[(Hydroxy{[(1s,3R)-2,3,4,5,6-pentahydroxycyclohexyl]oxy}phosphoryl)oxy]-3-(palmitoyloxy)-2-propanyl (9Z)-9-hexadecenoate	C41 H77 O13 P	808.513	91456.2	42168.2	2.16884	1.11693	0.0178241	1.71798	up
Com_5744_pos	metominostrobin	C16 H16 N2 O3	284.115	195313	72014.5	2.71214	1.43943	0.0178983	1.89112	up
Com_3483_pos	2,3-Diacetoxyursa-12,18-dien-28-oic acid	C34 H50 O6	554.36	219832	70654.8	3.11135	1.63754	0.0179173	1.93111	up
Com_11565_pos	Cardanolide	C23 H36 O2	344.271	79241.7	38546.9	2.05572	1.03964	0.0190362	1.30509	up
Com_6449_pos	ameltolide	C15 H16 N2 O	240.125	191683	89704.5	2.13682	1.09547	0.0190362	1.42517	up
Com_6562_pos	vatalanib	C20 H15 Cl N4	346.099	239113	105074	2.27565	1.18628	0.0190362	1.79067	up
Com_21640_pos	Erlotinib	C22 H23 N3 O4	393.167	2787.71	1377.59	2.02362	1.01694	0.019228	1.36265	up
Com_2411_pos	(8E)-8-(1-Hydroxy-2-propanylidene)-1,3-dimethyltricyclo[4.4.0.0~2,7~]decan-3-ol	C15 H24 O2	236.177	831928	400060	2.07951	1.05624	0.0202395	1.31651	up
Com_15627_pos	1-Nitrosonaphthalene	C10 H7 N O	157.053	14871.3	6310.28	2.35668	1.23675	0.0212928	1.55439	up
Com_14463_pos	Arg-Arg	C12 H26 N8 O3	330.214	49947	20712.7	2.41141	1.26988	0.0216897	1.64056	up
Com_2295_pos	(3E,5E,7E,9Z,11E,13E,15Z,17E)-18-(4-Hydroxy-2,6,6-trimethyl-1-cyclohexen-1-yl)-3,7,12,16-tetramethyl-3,5,7,9,11,13,15,17-octadecaoctaen-2-one	C31 H42 O2	446.318	887224	301863	2.93916	1.5554	0.0221081	2.44326	up
Com_11195_pos	2,4-dihydroxyheptadec-16-enyl acetate	C19 H36 O4	328.26	37980	16925.1	2.244	1.16607	0.0232266	1.56576	up
Com_11766_pos	(20S)-17,20-Dihydroxypregn-4-en-3-one	C21 H32 O3	332.234	54684.1	24796.6	2.20531	1.14098	0.024515	1.41074	up
Com_9619_pos	Simetride	C28 H38 N2 O6	498.274	73947	30148.3	2.45278	1.29442	0.0258323	1.66283	up
Com_10144_pos	N-[(2S,3R,4E)-1-{[beta-D-Galactopyranosyl-(1->3)-2-acetamido-2-deoxy-beta-D-galactopyranosyl-(1->4)-beta-D-galactopyranosyl-(1->4)-beta-D-glucopyranosyl]oxy}-3-hydroxy-4-octadecen-2-yl]octadecanamide	C62 H114 N2 O23	1254.78	38108.3	6347.96	6.00324	2.58574	0.028514	2.9438	up
Com_1406_pos	Hexadienal	C6 H8 O	96.0574	2.67331e+06	1.28466e+06	2.08095	1.05724	0.028514	1.57588	up
Com_4135_pos	13-apo-beta-carotenone	C18 H26 O	258.198	485538	222257	2.18458	1.12735	0.028514	1.51785	up
Com_15300_pos	Pomalidomide	C13 H11 N3 O4	273.074	37438.4	11850.8	3.15915	1.65954	0.0286682	2.15628	up
Com_3115_pos	Verticinone	C27 H43 N O3	429.323	624792	207403	3.01245	1.59094	0.0286682	2.26492	up
Com_17362_pos	13,26-Dimethyl-2,15-dioxa-12,25-diazatricyclo[22.2.2.2~11,14~]triacont-12-ene-3,16-dione	C28 H48 N2 O4	476.363	23561.6	10846.5	2.17227	1.1192	0.0296263	1.45203	up
Com_11451_pos	1-Palmitoyl lysophosphatidic acid	C19 H39 O7 P	410.242	78949.5	36166	2.18298	1.1263	0.0300734	1.39805	up
Com_499_pos	Phenylethanolamine	C8 H11 N O	137.084	6.6422e+06	2.69278e+06	2.46667	1.30257	0.0301802	1.919	up
Com_934_pos	Isopropyl myristate	C17 H34 O2	255.255	2.95168e+06	1.42534e+06	2.07086	1.05023	0.0310581	1.35537	up
Com_5253_pos	(10)-Gingerol	C21 H34 O4	350.245	192120	61776.4	3.10992	1.63688	0.0317036	1.87484	up
Com_8436_pos	5-Hydroxy-N-[(6-oxo-2-piperidinyl)methyl]-2-(2,2,2-trifluoroethoxy)benzamide	C15 H17 F3 N2 O4	346.116	134618	65498.3	2.0553	1.03935	0.0320419	1.29925	up
Com_6346_pos	4-Hydroxy-2-(2-hydroxyethyl)-1,2-dihydrophthalazin-1-one	C10 H10 N2 O3	206.069	175825	77332.4	2.27363	1.185	0.034379	1.53467	up
Com_12882_pos	N-Nitrosodiphenylamine	C12 H10 N2 O	198.079	48666.8	21185.9	2.29713	1.19983	0.0367461	1.54503	up
Com_6858_pos	16-Glucuronide-estriol	C24 H32 O9	464.206	204439	94786.5	2.15683	1.10891	0.0367461	1.71124	up
Com_5418_pos	Olean-12-ene-3,16,22,23,28-pentol	C30 H50 O5	490.365	249267	90025.7	2.76884	1.46928	0.0371211	1.83581	up
Com_1778_pos	3-(2-Hydroxyethyl)indole	C10 H11 N O	161.084	1.05776e+06	435032	2.43146	1.28182	0.0373226	1.62778	up
Com_4178_pos	5-Hydroxy-1-(4-hydroxy-3-methoxyphenyl)-3-hexadecanone	C23 H38 O4	378.276	273418	95835.9	2.85298	1.51247	0.0373226	1.74968	up
Com_8105_pos	(3E,5E,7E,9E,11Z,13E,15E,17E,19Z,21Z)-21-(4-Hydroxy-2,6,6-trimethyl-2-cyclohexen-1-ylidene)-6,10,15,19-tetramethyl-3,5,7,9,11,13,15,17,19-henicosanonaen-2-one	C34 H44 O2	484.332	134711	55770.3	2.41546	1.2723	0.0373226	1.70866	up
Com_10022_pos	(+/-)-pantetheine	C11 H22 N2 O4 S	278.13	126370	60365.6	2.09341	1.06586	0.0390222	1.61514	up
Com_5176_pos	Leu-Val	C11 H22 N2 O3	230.163	242564	94611.5	2.56379	1.35828	0.0403635	2.10605	up
Com_99_pos	D-Sphingosine	C18 H37 N O2	299.282	2.99103e+07	1.08162e+07	2.76533	1.46745	0.0406262	1.77269	up
Com_10598_pos	N-[(2S,3R,4E)-1-{[beta-D-Galactopyranosyl-(1->3)-2-acetamido-2-deoxy-beta-D-galactopyranosyl-(1->4)-beta-D-galactopyranosyl-(1->4)-beta-D-glucopyranosyl]oxy}-3-hydroxy-4-octadecen-2-yl]hexadecanamide	C60 H110 N2 O23	1226.75	38002.2	15328	2.47926	1.30991	0.040635	1.71212	up
Com_10851_pos	Tetraphenylphosphonium	C24 H20 P	339.128	51210.8	9325.66	5.49139	2.45717	0.040635	2.75378	up
Com_11991_pos	paederoside	C18 H22 O11 S	446.089	50485	10139.8	4.97888	2.31582	0.0418257	2.6711	up
Com_5090_pos	2,3-Dimethyl-5-[(2E,6E)-3,7,11-trimethyl-2,6,10-dodecatrien-1-yl]-2,5-cyclohexadiene-1,4-diol	C23 H36 O2	344.27	272545	118343	2.30302	1.20352	0.0419858	1.88493	up
Com_6062_pos	11,12-Dihydroxy-6,7-dimethoxy-6,20-epoxyabieta-8,11,13-trien-20-one	C22 H30 O6	390.206	134546	67126	2.00438	1.00315	0.043913	1.29997	up
Com_5753_pos	O-oleoylcarnitine	C25 H47 N O4	425.35	109203	29132.8	3.74847	1.9063	0.0449428	2.19128	up
Com_10623_pos	Ceramide (d18:1/18:0)	C36 H71 N O3	565.543	46702.5	19252.6	2.42578	1.27845	0.0468499	1.80773	up
Com_12560_pos	Volasertib	C34 H50 N8 O3	618.401	30785.1	8610.6	3.57526	1.83805	0.0468499	2.24253	up
Com_6150_pos	6-{3-(2-Carboxyethyl)-4-methyl-5-[(3-methyl-5-oxo-4-vinyl-2,5-dihydro-1H-pyrrol-2-yl)methyl]-1H-pyrrol-2-yl}-2-{[5-formyl-3-(2-hydroxyethyl)-4-methyl-1H-pyrrol-2-yl]methyl}-3-methyl-4-oxo-1,4,5,6-tetrahydrocyclopenta[b]pyrrole-5-carboxylic acid	C34 H38 N4 O8	630.271	182944	85907.2	2.12956	1.09055	0.0472516	1.43982	up
Com_2462_pos	a-Linolenoyl ethanolamide	C20 H35 N O2	321.263	648648	236239	2.74572	1.45719	0.0490527	1.78513	up
Com_15442_pos	(+)-abscisic acid beta-D-glucopyranosyl ester	C21 H30 O9	426.188	9524.56	62565.6	0.152233	-2.71564	2.07743e-05	3.666	down
Com_6379_pos	Acetyl hexamethyl tetralin	C18 H26 O	258.198	69373.5	330307	0.210028	-2.25135	2.44856e-05	3.07495	down
Com_8432_pos	N-OLEOYL-4-AMINOBUTYRIC ACID	C22 H41 N O3	367.308	56906.6	257030	0.2214	-2.17527	2.44856e-05	2.97101	down
Com_3760_pos	2-(3-Phenylpropyl)tetrahydrofuran	C13 H18 O	190.136	233142	673162	0.346339	-1.52974	3.72777e-05	2.06576	down
Com_5501_pos	cucurbitacin B	C32 H46 O8	558.322	37786.9	352451	0.107212	-3.22146	4.67495e-05	4.3564	down
Com_8256_pos	trimethadione	C6 H9 N O3	143.058	64549.7	168160	0.383859	-1.38135	4.67495e-05	1.89194	down
Com_9495_pos	2,6-DIMETHYLNAPHTHALENE	C12 H12	156.094	53694.7	208986	0.256929	-1.96056	4.67495e-05	2.64798	down
Com_18312_pos	Diisononylphthalate	C26 H42 O4	418.31	9111.99	26504.7	0.343788	-1.54041	4.9679e-05	2.09014	down
Com_10709_pos	Emetine	C29 H40 N2 O4	480.299	21619.2	127377	0.169726	-2.55872	5.09743e-05	3.45466	down
Com_1675_pos	ALPHA-SINENSAL	C15 H22 O	218.167	485417	2.37283e+06	0.204573	-2.28931	5.09743e-05	3.07756	down
Com_5485_pos	Decoside	C30 H42 O9	546.285	46034.2	372439	0.123602	-3.01623	5.09743e-05	4.04661	down
Com_6003_pos	(1S,3R,4S,9R,13S,14R)-13-Hydroxy-9-(hydroxymethyl)-3-[(2S,5S)-5-(3-hydroxyphenyl)-5-methoxy-2-pentanyl]-4,14,16,16-tetramethyl-2,6,10,17-tetraoxatricyclo[11.3.1.1~1,5~]octadecane-7,11-dione	C31 H46 O10	578.311	32440.2	311407	0.104173	-3.26295	5.09743e-05	4.44073	down
Com_6927_pos	4-Acetyl-6-tert-butyl-1,1-dimethyl indan	C17 H24 O	244.182	55014.7	234178	0.234927	-2.08972	0.000112792	2.91561	down
Com_11119_pos	Frovatriptan	C14 H17 N3 O	243.137	5598.2	79845	0.0701134	-3.83417	0.000301415	5.29187	down
Com_4323_pos	(3beta,4alpha,5alpha)-3-Hydroxycholesta-7,24-diene-4-carbaldehyde	C28 H44 O2	412.333	194008	469572	0.413158	-1.27524	0.000301415	1.72126	down
Com_6396_pos	Vitamin A	C20 H30 O	286.229	116112	396911	0.292539	-1.7733	0.000301415	2.37457	down
Com_2355_pos	Adaprolol	C26 H39 N O4	429.288	103869	897507	0.115731	-3.11115	0.000320786	4.06519	down
Com_19538_pos	Dibenzylmethane	C15 H16	196.125	6897.35	22714.9	0.303648	-1.71953	0.000335149	2.29097	down
Com_2052_pos	(3beta,5xi,9xi)-3-Hydroxy-13,28-epoxyursan-28-one	C30 H48 O3	456.359	281500	1.13384e+06	0.248273	-2.01	0.000335149	2.70531	down
Com_617_pos	Testosterone decanoate	C29 H46 O3	442.344	2.10066e+06	5.23728e+06	0.401098	-1.31797	0.00045507	1.79048	down
Com_1201_pos	Histamine	C5 H9 N3	111.079	255096	2.9711e+06	0.0858591	-3.54189	0.000553704	4.98241	down
Com_4814_pos	Decanophenone	C16 H24 O	232.182	187448	415864	0.450745	-1.14962	0.000612354	1.56917	down
Com_5947_pos	Phenylacetylglycine dimethylamide	C12 H16 N2 O2	220.121	64250.3	310609	0.206853	-2.27332	0.000612354	3.09117	down
Com_13861_pos	Phenolphthalein	C20 H14 O4	318.089	23561.2	49436.1	0.476599	-1.06915	0.0007561	1.47467	down
Com_3067_pos	2-Nonylphenol	C15 H24 O	220.182	185409	1.00961e+06	0.183644	-2.44502	0.000806691	3.17781	down
Com_8149_pos	235BBF3K97	C20 H28	268.218	82233	252153	0.326124	-1.61651	0.000872037	2.15212	down
Com_10142_pos	PC(P-16:0/16:0)	C40 H80 N O7 P	717.566	37328.4	158117	0.236081	-2.08265	0.000875949	2.73948	down
Com_3141_pos	3-(2-Hydroxy-2-propanyl)-8-isobutyryl-9-methyl-6,10-bis(3-methyl-2-buten-1-yl)-9-(4-methyl-3-penten-1-yl)-4-oxatricyclo[6.3.1.0~1,5~]dodec-5-ene-7,12-dione	C35 H52 O5	552.381	193211	727235	0.265679	-1.91224	0.000875949	2.54437	down
Com_18177_pos	Edetol	C14 H32 N2 O4	292.237	10627.3	37817.1	0.281018	-1.83127	0.00108021	2.57861	down
Com_11512_pos	3-(2-Hydroperoxy-2-propanyl)-8-isobutyryl-9-methyl-6,10-bis(3-methyl-2-buten-1-yl)-9-(4-methyl-3-penten-1-yl)-4-oxatricyclo[6.3.1.0~1,5~]dodec-5-ene-7,12-dione	C35 H52 O6	568.375	33231.2	125856	0.264041	-1.92117	0.00117452	2.68375	down
Com_485_pos	4beta-methylzymosterol-4-carbaldehyde	C29 H46 O2	426.349	5.68653e+06	1.23234e+07	0.461441	-1.11578	0.00118349	1.52883	down
Com_5383_pos	Phenol, 2-(3,7-dimethylocta-2,6-dienyl)-	C16 H22 O	230.167	203836	460117	0.443009	-1.17459	0.00118349	1.5958	down
Com_3633_pos	(6E,9Z,12E)-6,9,12-Pentadecatrien-2-one	C15 H24 O	220.182	125387	708368	0.177008	-2.49811	0.00120923	3.2171	down
Com_13676_pos	(3S)-3-[(9E,12E,15E,18E)-9,12,15,18-Tetracosatetraenoyloxy]-4-(trimethylammonio)butanoate	C31 H53 N O4	503.396	31669.7	72700.5	0.435619	-1.19886	0.00124176	1.67889	down
Com_13421_pos	Cucurbitacin A	C32 H46 O9	574.317	23971.5	62341.5	0.384519	-1.37887	0.00148159	1.95737	down
Com_13709_pos	Spirapril	C22 H30 N2 O5 S2	466.158	15659.9	51417.5	0.304565	-1.71518	0.00149722	2.38213	down
Com_2531_pos	4-Octylphenol	C14 H22 O	206.167	125292	823961	0.152061	-2.71728	0.00149722	3.43299	down
Com_15592_pos	Northienamycin	C10 H14 N2 O4 S	258.067	10934.8	29249.7	0.373842	-1.4195	0.00176376	1.95197	down
Com_610_pos	3-Oxostigmast-4-en-26-al	C29 H46 O2	426.349	2.60569e+06	6.50064e+06	0.400836	-1.31892	0.00201123	1.82668	down
Com_6373_pos	9-[4-(Chloromethyl)phenyl]-6-(dimethylamino)-N,N-dimethyl-3H-xanthen-3-iminium	C24 H24 Cl N2 O	391.158	55207.5	265789	0.207711	-2.26735	0.00201123	3.23308	down
Com_14825_pos	Bambuterol	C18 H29 N3 O5	367.21	11816.7	29894.1	0.395284	-1.33904	0.00208958	1.85495	down
Com_4567_pos	3-Methyl-1-phenyl-2-butene	C11 H14	146.109	80290.2	422198	0.190172	-2.39463	0.00208958	3.03709	down
Com_3615_pos	Cucurbitacin E	C32 H44 O8	556.304	86506.1	918102	0.0942227	-3.40778	0.00221745	4.32781	down
Com_11629_pos	mefloquine	C17 H16 F6 N2 O	378.115	14332.8	67325.4	0.212888	-2.23183	0.00245002	3.18796	down
Com_4827_pos	13-Hydroxy-10-oxo-11-octadecenoic acid	C18 H32 O4	312.229	190275	424810	0.447906	-1.15873	0.00256269	1.62678	down
Com_12717_pos	3,3'-(3,8,13,17-Tetramethyl-7,12-divinyl-2,3,6,7,8,11,12,13,14,17,22,24-dodecahydroporphyrin-2,18-diyl)dipropanoic acid	C34 H46 N4 O4	574.354	8968.33	68974	0.130025	-2.94314	0.00281964	3.66768	down
Com_2025_pos	4-Amino-4-deoxypentopyranose	C5 H11 N O4	149.069	797893	1.74883e+06	0.456243	-1.13213	0.00315136	1.49321	down
Com_19078_pos	Bethanechol	C7 H17 N2 O2	161.128	11275.6	30150.7	0.373975	-1.41899	0.00328904	2.00807	down
Com_5530_pos	INOCOTERONE ACETATE	C18 H26 O3	290.187	112146	340218	0.329628	-1.60109	0.00338629	2.24459	down
Com_11225_pos	2,3,4,9-Tetrahydro-1H-beta-carboline-1,3-dicarboxylic acid	C13 H12 N2 O4	260.079	21160.6	60906.6	0.347427	-1.52522	0.00347504	2.08725	down
Com_2406_pos	2-Ethylnicotinamide	C8 H10 N2 O	150.079	34962.8	397918	0.0878643	-3.50858	0.00352179	4.39312	down
Com_2418_pos	2-(dimethylamino)-5,6-dimethylpyrimidin-4-ol	C8 H13 N3 O	167.106	35734.6	401518	0.0889988	-3.49007	0.00352179	4.67015	down
Com_6468_pos	7-Isopropenyl-1a,4a-dimethyloctahydro-1aH-naphtho[1,8a-b]oxiren-2-ol	C15 H24 O2	236.177	53891.4	189288	0.284705	-1.81246	0.00352179	2.37523	down
Com_3691_pos	5-O-methyl embelin	C18 H28 O4	308.198	260092	734811	0.353958	-1.49835	0.0039086	2.14365	down
Com_2397_pos	Isocarbamid	C8 H15 N3 O2	185.116	38499.2	399725	0.0963141	-3.37611	0.00517876	4.21817	down
Com_3570_pos	3,4-Dihydrocadalene	C15 H20	200.156	194237	550371	0.35292	-1.50259	0.00527097	1.949	down
Com_8076_pos	2-[(5Z,8Z,11Z,14Z,17Z)-5,8,11,14,17-Icosapentaenoyloxy]-3-(pentadecanoyloxy)propyl (4Z,7Z,10Z,13Z,16Z,19Z)-4,7,10,13,16,19-docosahexaenoate	C60 H94 O6	910.701	82403.4	203710	0.404514	-1.30574	0.00527097	1.85751	down
Com_6844_pos	(-)-Caryophyllene oxide	C15 H24 O	220.182	127577	257749	0.494966	-1.0146	0.00527622	1.4073	down
Com_7015_pos	ionene	C13 H18	174.141	35703.3	168896	0.211392	-2.24201	0.00527622	3.30449	down
Com_5801_pos	2-Heptyl-3-(2,4-pentadiyn-1-yl)oxirane	C14 H20 O	204.151	45324.1	214249	0.211549	-2.24094	0.00580461	3.33682	down
Com_15282_pos	Dihomo-gamma-linolenic acid	C20 H34 O2	306.255	11134.7	29791.9	0.37375	-1.41985	0.00582568	1.9821	down
Com_3582_pos	2,2,9-Trimethyl-8,12-dioxatricyclo[7.2.1.0~1,6~]dodec-5-ene	C13 H20 O2	208.146	355361	795430	0.446753	-1.16245	0.00587125	1.55421	down
Com_12467_pos	(2Z)-5-(2,3-Dimethyltricyclo[2.2.1.0~2,6~]hept-3-yl)-2-methyl-2-penten-1-yl phenylacetate	C23 H30 O2	338.223	13207.9	36685.8	0.360027	-1.47382	0.00613082	1.95155	down
Com_12131_pos	4beta-Phorbol	C20 H28 O6	364.187	27287.5	63837.3	0.427455	-1.22616	0.00644772	1.70357	down
Com_14257_pos	pyricarbate	C11 H15 N3 O4	253.106	13473.7	43597.4	0.309049	-1.69409	0.0066653	2.20852	down
Com_14344_pos	Oxyphencyclimine	C20 H28 N2 O3	344.211	16228.6	47243.8	0.343508	-1.54158	0.00683531	2.08003	down
Com_14339_pos	3-(7'-methylthio)heptylmalic acid	C12 H22 O5 S	278.119	12115	40679.6	0.297815	-1.74751	0.00709841	2.35573	down
Com_1107_pos	butyrin	C15 H26 O6	302.172	332386	2.05537e+06	0.161716	-2.62846	0.00745225	4.32517	down
Com_7522_pos	(2R,3S,4S,5R)-2-(6-hydroxy-2-imino-3,7-dihydropurin-9-yl)-5-(hydroxymethyl)tetrahydrofuran-3,4-diol	C10 H14 N5 O5	284.1	72515.6	203832	0.355761	-1.49102	0.007487	2.04217	down
Com_852_pos	(2R)-1-{[(2-Aminoethoxy)(hydroxy)phosphoryl]oxy}-3-hydroxy-2-propanyl pentadecanoate	C20 H42 N O7 P	439.269	1.87835e+06	5.47224e+06	0.34325	-1.54267	0.00770401	2.07269	down
Com_16440_pos	Semagacestat	C19 H27 N3 O4	361.199	11812.1	32973.5	0.35823	-1.48104	0.00821283	2.02108	down
Com_14081_pos	2-METHOXYESTRONE	C19 H24 O3	300.172	16207.6	35097.1	0.461792	-1.11469	0.00833256	1.44983	down
Com_3658_pos	4-(FLUOROPHENYL)-1-CYCLOPROPYLMETHYL-5-(2-AMINO-4-PYRIMIDINYL)IMIDAZOLE	C17 H16 F N5	309.139	234125	709596	0.329941	-1.59972	0.00844745	2.33792	down
Com_14264_pos	Hydromadinone acetate	C23 H31 Cl O4	406.191	17984.9	54603.1	0.329376	-1.60219	0.00854074	2.09665	down
Com_16043_pos	fenalamide	C19 H30 N2 O3	334.225	9310.05	27299.3	0.341036	-1.55201	0.00854074	2.07378	down
Com_5929_pos	Hematoxylin	C16 H14 O6	302.078	86123.8	237691	0.362336	-1.4646	0.00870983	2.00305	down
Com_16086_pos	Foretinib	C34 H34 F2 N4 O6	632.247	10349.1	26849.2	0.385453	-1.37537	0.0088362	2.03435	down
Com_6210_pos	Naphthalene	C10 H8	128.062	51909.2	224535	0.231186	-2.11287	0.00917025	2.57007	down
Com_11934_pos	Chloramphenicol stearate	C29 H46 Cl2 N2 O6	588.273	17909.5	55908.2	0.320337	-1.64234	0.0093075	2.10326	down
Com_5400_pos	(R)-Equol	C15 H14 O3	242.094	75029.4	264600	0.283558	-1.81829	0.00938519	2.42135	down
Com_10749_pos	2-(p-Isopropylphenyl)propene	C12 H16	160.125	30878.3	82512.7	0.374225	-1.41802	0.0102406	1.90094	down
Com_6599_pos	(9Z,11E,13S,15Z)-13-Hydroperoxy-9,11,15-octadecatrienoic acid	C18 H30 O4	310.213	87111.5	227203	0.383409	-1.38304	0.0105992	1.96186	down
Com_7377_pos	4,12,12-Trimethyl-5-oxatricyclo[8.2.0.0~4,6~]dodecan-9-one	C14 H22 O2	222.162	47932.2	159327	0.300843	-1.73292	0.0111244	2.45507	down
Com_11977_pos	hispidol	C15 H10 O4	254.057	32765	96494.4	0.339553	-1.55829	0.0115146	2.00745	down
Com_5083_pos	imidazolinone	C3 H4 N2 O	84.0322	205283	450302	0.455879	-1.13328	0.0115146	1.6629	down
Com_13651_pos	DMPC	C36 H72 N O8 P	677.498	23115.5	53427.8	0.432649	-1.20873	0.0117015	1.67367	down
Com_1664_pos	Acetylhistamine	C7 H11 N3 O	153.09	182837	646612	0.282762	-1.82234	0.0117015	2.27382	down
Com_7245_pos	2,6-Di-iso-propylnaphthalene	C16 H20	212.156	105560	229654	0.45965	-1.12139	0.0117015	1.62445	down
Com_13439_pos	Mollicellin D	C21 H21 Cl O6	404.104	5125.95	31694.6	0.161729	-2.62835	0.0117869	3.22059	down
Com_15683_pos	(2Z)-2-Nonenal	C9 H16 O	140.12	17046.3	36228.3	0.470524	-1.08766	0.0118361	1.44501	down
Com_1808_pos	IN00488	C17 H14 O5	298.083	384306	943528	0.407308	-1.29581	0.0120221	1.81071	down
Com_10283_pos	N-{[(2S,14S)-14-Amino-15-(4-hydroxyphenyl)-2-(1H-indol-3-ylmethyl)-5,9,13-trioxo-4,8,12-trioxa-3,7,11-triazapentadecan-1-oyl]oxy}leucine	C30 H38 N6 O11	658.26	18174.5	51860.1	0.350452	-1.51271	0.0125403	1.87615	down
Com_1470_pos	Brexpiprazole	C25 H27 N3 O2 S	433.181	291997	1.45952e+06	0.200063	-2.32147	0.0128223	3.54126	down
Com_5637_pos	salinosporamide D	C14 H19 N O4	265.131	73227.5	190661	0.384072	-1.38055	0.0128223	1.92041	down
Com_2496_pos	cis-4-Hydroxy-D-proline	C5 H9 N O3	131.058	420175	1.04884e+06	0.400608	-1.31974	0.013362	1.87896	down
Com_16045_pos	(2R,3R)-N-{4-[(Diaminomethylene)amino]butyl}-5-[(1E)-3-({4-[(diaminomethylene)amino]butyl}amino)-3-oxo-1-propen-1-yl]-2-(4-hydroxyphenyl)-7-methoxy-2,3-dihydro-1-benzofuran-3-carboxamide	C29 H40 N8 O5	580.31	4495.38	11352.2	0.395991	-1.33646	0.0147917	1.672	down
Com_6280_pos	cadalene	C15 H18	198.141	28313.8	217882	0.12995	-2.94397	0.0148649	3.44292	down
Com_4506_pos	2-Ethyltoluene	C9 H12	120.094	131820	310894	0.424003	-1.23786	0.0150821	1.77438	down
Com_8977_pos	5,9,12-Trimethyl-11,14-dioxatetracyclo[6.4.1.1~9,12~.0~1,5~]tetradecan-2-ol	C15 H24 O3	252.172	63764.4	132695	0.480534	-1.05729	0.0159168	1.47547	down
Com_134_pos	Acetophenone	C8 H8 O	120.057	7.23511e+06	3.43677e+07	0.210521	-2.24797	0.0161597	3.21635	down
Com_13425_pos	met-cys	C8 H16 N2 O3 S2	252.06	12470.9	43820.2	0.284593	-1.81303	0.0172317	2.29107	down
Com_11171_pos	dalvastatin	C24 H31 F O3	386.227	27778.9	70569.5	0.393639	-1.34506	0.017273	1.89762	down
Com_7611_pos	butyl acrylate	C7 H12 O2	128.083	50864.2	117559	0.43267	-1.20866	0.0173462	1.56078	down
Com_9224_pos	N-[(2S)-2-Hydroxypropanoyl]-L-tryptophan	C14 H16 N2 O4	276.11	82803.6	178069	0.465009	-1.10467	0.0173462	1.61144	down
Com_5879_pos	Chaparrin	C20 H28 O7	380.183	63076.6	165965	0.38006	-1.3957	0.0178241	1.87488	down
Com_7084_pos	Seryltyrosine	C12 H16 N2 O5	268.105	59165.6	213543	0.277066	-1.8517	0.0186048	2.80763	down
Com_10315_pos	Dolichotheline	C10 H17 N3 O	195.137	10530.1	63064.7	0.166972	-2.58232	0.0190362	3.53415	down
Com_808_pos	Glycerophospho-N-palmitoyl ethanolamine	C21 H44 N O7 P	453.284	2.297e+06	6.13896e+06	0.374167	-1.41825	0.0210157	2.02573	down
Com_14026_pos	Neodunol	C17 H12 O4	280.073	15067.4	32519	0.46334	-1.10986	0.0212242	1.55705	down
Com_17189_pos	a-methyl-L-tryptophan	C12 H14 N2 O2	218.105	11525.6	27194.3	0.423823	-1.23847	0.0213243	1.52381	down
Com_7942_pos	Sterigmatocystin	C18 H12 O6	324.06	54171.7	136046	0.398186	-1.32849	0.0213243	1.75323	down
Com_9085_pos	3-[(4E,7E,10E,13E,16E)-4,7,10,13,16-Docosapentaenoyloxy]-4-(trimethylammonio)butanoate	C29 H47 N O4	473.349	12438.2	30608.4	0.406366	-1.29915	0.0217038	1.64841	down
Com_16717_pos	e-Tokoferol	C28 H42 O2	410.317	7436.93	17514.9	0.424605	-1.23581	0.0232266	1.51804	down
Com_19614_pos	PG(16:0/22:5(7Z,10Z,13Z,16Z,19Z))	C44 H77 O10 P	796.529	8416.73	20412.2	0.412338	-1.2781	0.0234638	1.68872	down
Com_19480_pos	Amylose	C14 H26 O11	370.148	3642.59	9256.01	0.393538	-1.34542	0.023633	1.63594	down
Com_13779_pos	dihydroisopentenyldehydrorhodopin	C45 H64 O	620.498	4866.12	10694.4	0.455016	-1.13601	0.024515	1.42649	down
Com_3592_pos	3-Methoxy prostaglandin F1a	C21 H38 O6	368.253	237097	503565	0.470837	-1.0867	0.025684	1.6847	down
Com_8271_pos	(+)-Lacosamide	C13 H18 N2 O3	250.131	28096.7	88808.5	0.316374	-1.6603	0.025684	1.98824	down
Com_7384_pos	(2S)-5-Carbamimidamido-2-(2-oxo-1-azetidinyl)pentanoic acid	C9 H16 N4 O3	228.122	15866.2	35362.6	0.44867	-1.15627	0.0257969	1.60586	down
Com_15477_pos	N-Undecanoylglycine	C13 H25 N O3	243.183	12741.1	29675.5	0.429347	-1.21978	0.0258323	1.58258	down
Com_7354_pos	Dihydrodaidzein	C15 H12 O4	256.073	67354.1	168738	0.399164	-1.32495	0.0258323	1.77901	down
Com_7896_pos	Hexyl cinnamaldehyde	C15 H20 O	216.151	50202.7	103689	0.484165	-1.04643	0.0260348	1.43124	down
Com_4630_pos	Glycitein	C16 H12 O5	284.068	76394	376755	0.202769	-2.30209	0.0263108	2.91364	down
Com_14789_pos	16-methoxytabersonine	C22 H26 N2 O3	366.193	23482.2	55392.4	0.423925	-1.23812	0.0268346	1.95193	down
Com_13076_pos	Dibutyl sebacate	C18 H34 O4	314.245	25832.3	75492.9	0.342182	-1.54716	0.0283069	2.62862	down
Com_16126_pos	Periciazine	C21 H23 N3 O S	365.158	13334.8	31460	0.423864	-1.23833	0.028514	1.91382	down
Com_9264_pos	1-[(9Z)-octadecenyl]-2-hexadecanoyl-sn-glycero-3-phosphocholine	C42 H84 N O7 P	745.597	19128.9	94001.7	0.203495	-2.29693	0.0286044	2.59522	down
Com_12762_pos	Tris(2-butoxyethyl) phosphate	C18 H39 O7 P	398.242	30388.4	87804.6	0.346092	-1.53077	0.0286682	2.09077	down
Com_1022_pos	(2R)-2-Hydroxy-3-(phosphonooxy)propyl (11Z)-11-icosenoate	C23 H45 O7 P	464.289	709479	2.05505e+06	0.345237	-1.53434	0.0293835	2.27426	down
Com_15071_pos	N6-METHYLDEOXYADENOSINE	C11 H15 N5 O3	265.117	4974.03	21147.4	0.235208	-2.08799	0.0301802	2.4458	down
Com_16893_pos	trans-Piceatannol	C14 H12 O4	244.075	16706.4	33484	0.498936	-1.00307	0.0301802	1.44667	down
Com_12434_pos	[(1S,4S,5S,6R,9S,10R,12R,14R)-4-(Benzoyloxy)-5,6-dihydroxy-3,11,11,14-tetramethyl-15-oxotetracyclo[7.5.1.0~1,5~.0~10,12~]pentadeca-2,7-dien-7-yl]methyl benzoate	C34 H36 O7	556.248	22557.9	67277	0.3353	-1.57648	0.0316505	1.87716	down
Com_3763_pos	4-Pyridoxate	C8 H9 N O4	183.053	168575	396290	0.425382	-1.23317	0.0317074	1.71068	down
Com_15665_pos	(2S,4R,9a'S)-1'-Hydroxy-4-{2-[(1S)-1-hydroxyethyl]-4-oxo-3(4H)-quinazolinyl}-2',2'-dimethyl-1',9a'-dihydro-3H-spiro[furan-2,9'-imidazo[1,2-a]indole]-3',5(2'H,4H)-dione	C25 H24 N4 O6	476.172	11501.4	27639.7	0.416121	-1.26493	0.0320419	1.79502	down
Com_1662_pos	Nicotinyl methylamide	C7 H8 N2 O	136.063	259361	677631	0.382747	-1.38554	0.03226	1.75929	down
Com_11387_pos	(2Z)-3-Phenyl-2-propen-1-yl 3-methylbutanoate	C14 H18 O2	218.13	54445.9	112909	0.48221	-1.05227	0.0336766	1.59284	down
Com_10705_pos	N-(1-{[Methyl(2-methyl-2-propanyl)carbamoyl]amino}ethyl)-alpha-asparagine	C12 H24 N4 O4	288.179	31036	104678	0.296489	-1.75395	0.0388005	2.56498	down
Com_14385_pos	Modafinil	C15 H15 N O2 S	273.083	21122.2	46391.3	0.455304	-1.1351	0.0390222	1.50302	down
Com_14990_pos	Fenoprofen	C15 H14 O3	242.094	7713.31	21759.1	0.354488	-1.49619	0.0393602	1.80846	down
Com_19140_pos	4 hydroxy tolbutamide	C12 H18 N2 O4 S	286.098	5579.38	18354.5	0.303978	-1.71796	0.0417194	2.04158	down
Com_5921_pos	3-Acetoxyurs-12-en-23-oic acid	C32 H50 O4	498.369	60346	186917	0.32285	-1.63106	0.042362	1.85448	down
Com_2675_pos	Verrucarol	C15 H22 O4	266.151	249655	622200	0.401246	-1.31744	0.0425378	1.77171	down
Com_17617_pos	Aranidipine	C19 H20 N2 O7	388.126	9119.83	20640.1	0.441849	-1.17837	0.0432837	1.8664	down
Com_14213_pos	fenoxycarb	C17 H19 N O4	301.131	20840.6	45341.7	0.459633	-1.12145	0.0437071	1.41138	down
Com_19118_pos	(2S,4R,9a'R)-4-(2-Acetyl-4-oxo-3(4H)-quinazolinyl)-2',2'-dimethyl-1',9a'-dihydro-3H-spiro[furan-2,9'-imidazo[1,2-a]indole]-3',5(2'H,4H)-dione	C25 H22 N4 O5	458.161	4778.94	11331.7	0.421731	-1.24561	0.043913	1.90373	down
Com_2118_pos	(+/-)12(13)-DiHOME	C18 H34 O4	314.245	487755	1.33322e+06	0.365847	-1.45069	0.0439768	2.88716	down
Com_12824_pos	n-Ribosylhistidine	C11 H17 N3 O6	287.113	14379	33725.3	0.426358	-1.22986	0.0445477	1.66921	down
Com_3983_pos	2-octadecanoyl-sn-glycero-3-phosphoethanolamine	C23 H48 N O7 P	481.316	197167	406331	0.485237	-1.04324	0.0445477	1.35802	down
Com_420_pos	Cytosine	C4 H5 N3 O	111.043	2.38371e+06	6.47831e+06	0.367953	-1.44241	0.0448159	2.31194	down
Com_15370_pos	Sophoranone	C30 H36 O4	460.264	8149.91	25027.7	0.325636	-1.61867	0.0458626	2.081	down
Com_6049_pos	TOBORINONE	C21 H24 N2 O5	384.168	77137.6	192995	0.399687	-1.32306	0.0492463	1.71334	down
Com_6223_pos	Fasoracetam	C10 H16 N2 O2	196.121	115566	237467	0.486662	-1.03901	0.0497714	1.51243	down
